# Supplementary material for: Variant detection and runs of homozygosity in next generation sequencing data elucidate the genetic background of Lundehund syndrome
Source: BMC Genomics. 2016 Aug 2;17:535. doi: 10.1186/s12864-016-2844-6 (PMC4971756; doi:10.1186/s12864-016-2844-6)
Supplement: Additional file 4: — Runs of homozygosity for LS-affected Lundehund in 500-SNP windows. The chromosomal position of ROH regions, number of SNPs in these regions (n), size in base pairs (size_bp), canine genes (gene) and human orthologues (human gene) are shown. (XLSX 319 kb) [file 12864_2016_2844_MOESM4_ESM.xlsx]

## Sheet: PLE500_unabh_ROH_Positionen_erw
Additional file 4. Runs of homozygosity for LS-affected Lundehund in 500-SNP windows. The chromosomal position of ROH regions, number of SNPs in these regions (n), size in base pairs (size_bp), canine genes (gene) and human orthologues (human gene) are shown.
chrom	pos1	pos2	n	size_bp	genes	human_gene	description
1	5300026	5545094	855	245069	ENSCAFT00000000048	N/A	N/A
1	5559161	5923550	1331	364390
1	7336365	8158178	2839	821814	ENSCAFT00000044917,ENSCAFT00000000053,ENSCAFT00000000054	N/A,N/A,SOCS6	N/A,N/A,suppressor of cytokine signaling 6 [Source:HGNC Symbol;Acc:HGNC:16833]
1	8160448	9082170	3592	921723	ENSCAFT00000000055,ENSCAFT00000047983,ENSCAFT00000000056,ENSCAFT00000036237	RTTN,CD226,CD226,DOK6	rotatin [Source:HGNC Symbol;Acc:HGNC:18654],CD226 molecule [Source:HGNC Symbol;Acc:HGNC:16961],CD226 molecule [Source:HGNC Symbol;Acc:HGNC:16961],docking protein 6 [Source:HGNC Symbol;Acc:HGNC:28301]
1	9082368	9244401	621	162034	ENSCAFT00000000061,ENSCAFT00000000060	N/A,CCDC102B	N/A,coiled-coil domain containing 102B [Source:HGNC Symbol;Acc:HGNC:26295]
1	9244892	9661541	2037	416650	ENSCAFT00000000060,ENSCAFT00000000062,ENSCAFT00000000063	CCDC102B,N/A,TMX3	coiled-coil domain containing 102B [Source:HGNC Symbol;Acc:HGNC:26295],N/A,thioredoxin-related transmembrane protein 3 [Source:HGNC Symbol;Acc:HGNC:24718]
1	9873948	10148019	1088	274072	ENSCAFT00000000065	NME1	NME/NM23 nucleoside diphosphate kinase 1 [Source:HGNC Symbol;Acc:HGNC:7849]
1	10320318	10946494	3035	626177	ENSCAFT00000000067,ENSCAFT00000000068	DSEL,N/A	dermatan sulfate epimerase-like [Source:HGNC Symbol;Acc:HGNC:18144],N/A
1	10946608	11223912	1439	277305	ENSCAFT00000000075	CDH19	cadherin 19, type 2 [Source:HGNC Symbol;Acc:HGNC:1758]
1	11224086	12337134	4969	1113049	ENSCAFT00000042363,ENSCAFT00000034077,ENSCAFT00000000076	N/A,N/A,CDH7	N/A,N/A,cadherin 7, type 2 [Source:HGNC Symbol;Acc:HGNC:1766]
1	12413677	12640760	954	227084	ENSCAFT00000041893	N/A	N/A
1	13096477	13392907	1196	296431	ENSCAFT00000000078,ENSCAFT00000000080,ENSCAFT00000042022,ENSCAFT00000000083,ENSCAFT00000000079	SERPINB8,SERPINB10,N/A,SERPINB2,SERPINB7	serpin peptidase inhibitor, clade B (ovalbumin), member 8 [Source:HGNC Symbol;Acc:HGNC:8952],serpin peptidase inhibitor, clade B (ovalbumin), member 10 [Source:HGNC Symbol;Acc:HGNC:8942],N/A,serpin peptidase inhibitor, clade B (ovalbumin), member 2 [Source:HGNC Symbol;Acc:HGNC:8584],serpin peptidase inhibitor, clade B (ovalbumin), member 7 [Source:HGNC Symbol;Acc:HGNC:13902]
1	14859339	15486652	2766	627314	ENSCAFT00000040926,ENSCAFT00000049126,ENSCAFT00000000141	N/A,RNF152,CDH20	N/A,ring finger protein 152 [Source:HGNC Symbol;Acc:HGNC:26811],cadherin 20, type 2 [Source:HGNC Symbol;Acc:HGNC:1760]
1	15864943	16214162	1438	349220	ENSCAFT00000000144,ENSCAFT00000000145	N/A,MC4R	N/A,melanocortin 4 receptor [Source:HGNC Symbol;Acc:HGNC:6932]
1	16214431	16472104	1139	257674	ENSCAFT00000042522,ENSCAFT00000046556,ENSCAFT00000036863	N/A,RNU6-1201P,PMAIP1	N/A,RNA, U6 small nuclear 1201, pseudogene [Source:HGNC Symbol;Acc:HGNC:48164],phorbol-12-myristate-13-acetate-induced protein 1 [Source:HGNC Symbol;Acc:HGNC:9108]
1	16890475	17257299	1369	366825	ENSCAFT00000000153,ENSCAFT00000000154,ENSCAFT00000000155,ENSCAFT00000040434,ENSCAFT00000000157,ENSCAFT00000000158,ENSCAFT00000000160,ENSCAFT00000000162	LMAN1,CPLX4,RAX,N/A,GRP,SEC11C,N/A,ZNF532	lectin, mannose-binding, 1 [Source:HGNC Symbol;Acc:HGNC:6631],complexin 4 [Source:HGNC Symbol;Acc:HGNC:24330],retina and anterior neural fold homeobox [Source:HGNC Symbol;Acc:HGNC:18662],N/A,gastrin-releasing peptide [Source:HGNC Symbol;Acc:HGNC:4605],SEC11 homolog C, signal peptidase complex subunit [Source:HGNC Symbol;Acc:HGNC:23400],N/A,zinc finger protein 532 [Source:HGNC Symbol;Acc:HGNC:3094…
1	17257575	18113226	3731	855652	ENSCAFT00000000166,ENSCAFT00000047112,ENSCAFT00000041917,ENSCAFT00000000168,ENSCAFT00000000169,ENSCAFT00000032747,ENSCAFT00000045031,ENSCAFT00000000200	MALT1,MALT1,N/A,N/A,ALPK2,MIR122,NEDD4L,NEDD4L	MALT1 paracaspase [Source:HGNC Symbol;Acc:HGNC:6819],MALT1 paracaspase [Source:HGNC Symbol;Acc:HGNC:6819],N/A,N/A,alpha kinase 2 [Source:HGNC Symbol;Acc:HGNC:20565],microRNA 122 [Source:HGNC Symbol;Acc:HGNC:31501],neural precursor cell expressed, developmentally down-regulated 4-like, E3 ubiquitin protein ligase [Source:HGNC Symbol;Acc:HGNC:7728],neural precursor cell expressed, developmentally d…
1	18113291	18481954	1622	368664	ENSCAFT00000000203,ENSCAFT00000000207,ENSCAFT00000000209,ENSCAFT00000000210	ATP8B1,NARS,FECH,ONECUT2	ATPase, aminophospholipid transporter, class I, type 8B, member 1 [Source:HGNC Symbol;Acc:HGNC:3706],asparaginyl-tRNA synthetase [Source:HGNC Symbol;Acc:HGNC:7643],ferrochelatase [Source:HGNC Symbol;Acc:HGNC:3647],one cut homeobox 2 [Source:HGNC Symbol;Acc:HGNC:8139]
1	18518643	18858504	1499	339862	ENSCAFT00000000212,ENSCAFT00000000223,ENSCAFT00000000221	ST8SIA3,WDR7,WDR7	ST8 alpha-N-acetyl-neuraminide alpha-2,8-sialyltransferase 3 [Source:HGNC Symbol;Acc:HGNC:14269],WD repeat domain 7 [Source:HGNC Symbol;Acc:HGNC:13490],WD repeat domain 7 [Source:HGNC Symbol;Acc:HGNC:13490]
1	20941169	21127711	769	186543	ENSCAFT00000000238,ENSCAFT00000000239	C18ORF54,STARD6	chromosome 18 open reading frame 54 [Source:HGNC Symbol;Acc:HGNC:13796],StAR related lipid transfer domain containing 6 [Source:HGNC Symbol;Acc:HGNC:18066]
1	21289801	21500404	1046	210604	ENSCAFT00000046463	TIMM9	translocase of inner mitochondrial membrane 9 homolog (yeast) [Source:HGNC Symbol;Acc:HGNC:11819]
1	24152937	24317788	1002	164852	ENSCAFT00000032952	N/A	N/A
1	24320828	24498738	639	177911	ENSCAFT00000000276,ENSCAFT00000000277,ENSCAFT00000000278,ENSCAFT00000044639	MC2R,MC5R,RNMT,N/A	melanocortin 2 receptor (adrenocorticotropic hormone) [Source:HGNC Symbol;Acc:HGNC:6930],melanocortin 5 receptor [Source:HGNC Symbol;Acc:HGNC:6933],RNA (guanine-7-) methyltransferase [Source:HGNC Symbol;Acc:HGNC:10075],N/A
1	24675367	25109471	2175	434105	ENSCAFT00000049713,ENSCAFT00000000292,ENSCAFT00000042251	LDLRAD4,MOXD1,RNU6-618P	low density lipoprotein receptor class A domain containing 4 [Source:HGNC Symbol;Acc:HGNC:1224],monooxygenase, DBH-like 1 [Source:HGNC Symbol;Acc:HGNC:21063],RNA, U6 small nuclear 618, pseudogene [Source:HGNC Symbol;Acc:HGNC:47581]
1	25768969	26001204	783	232236	ENSCAFT00000000298,ENSCAFT00000045372,ENSCAFT00000000299,ENSCAFT00000040140,ENSCAFT00000041107,ENSCAFT00000032959,ENSCAFT00000042307,ENSCAFT00000000301	SLC18B1,SLC18B1,N/A,SNORD101,SNORD100,SNORA33,RNU6-1128P,N/A	solute carrier family 18, subfamily B, member 1 [Source:HGNC Symbol;Acc:HGNC:21573],solute carrier family 18, subfamily B, member 1 [Source:HGNC Symbol;Acc:HGNC:21573],N/A,small nucleolar RNA, C/D box 101 [Source:HGNC Symbol;Acc:HGNC:32764],small nucleolar RNA, C/D box 100 [Source:HGNC Symbol;Acc:HGNC:32763],small nucleolar RNA, H/ACA box 33 [Source:HGNC Symbol;Acc:HGNC:32623],RNA, U6 small nucle…
1	26702380	27017388	1227	315009	ENSCAFT00000000326,ENSCAFT00000000328,ENSCAFT00000048871,ENSCAFT00000000332,ENSCAFT00000000338,ENSCAFT00000043617	N/A,TCF21,TCF21,N/A,SLC2A12,N/A	N/A,transcription factor 21 [Source:HGNC Symbol;Acc:HGNC:11632],transcription factor 21 [Source:HGNC Symbol;Acc:HGNC:11632],N/A,solute carrier family 2 (facilitated glucose transporter), member 12 [Source:HGNC Symbol;Acc:HGNC:18067],N/A
1	27029063	27725696	3285	696634	ENSCAFT00000046374,ENSCAFT00000000342,ENSCAFT00000034530,ENSCAFT00000041273,ENSCAFT00000042959,ENSCAFT00000000353,ENSCAFT00000000360,ENSCAFT00000047728	SGK1,SGK1,RNU6-577P,N/A,ALDH8A1,ALDH8A1,HBS1L,N/A	serum/glucocorticoid regulated kinase 1 [Source:HGNC Symbol;Acc:HGNC:10810],serum/glucocorticoid regulated kinase 1 [Source:HGNC Symbol;Acc:HGNC:10810],RNA, U6 small nuclear 577, pseudogene [Source:HGNC Symbol;Acc:HGNC:47540],N/A,aldehyde dehydrogenase 8 family member A1 [Source:HGNC Symbol;Acc:HGNC:15471],aldehyde dehydrogenase 8 family member A1 [Source:HGNC Symbol;Acc:HGNC:15471],HBS1 like tra…
1	29513913	30467641	4025	953729	ENSCAFT00000000403,ENSCAFT00000049327,ENSCAFT00000000408,ENSCAFT00000033902,ENSCAFT00000000413,ENSCAFT00000000414,ENSCAFT00000000416,ENSCAFT00000000421,ENSCAFT00000043071	IL20RA,IL22RA2,IL22RA2,RNU1-80P,IFNGR1,N/A,OLIG3,TNFAIP3,PERP	interleukin 20 receptor subunit alpha [Source:HGNC Symbol;Acc:HGNC:6003],interleukin 22 receptor subunit alpha 2 [Source:HGNC Symbol;Acc:HGNC:14901],interleukin 22 receptor subunit alpha 2 [Source:HGNC Symbol;Acc:HGNC:14901],RNA, U1 small nuclear 80, pseudogene [Source:HGNC Symbol;Acc:HGNC:48422],interferon gamma receptor 1 [Source:HGNC Symbol;Acc:HGNC:5439],N/A,oligodendrocyte transcription fact…
1	30580542	30882982	1250	302441	ENSCAFT00000044681,ENSCAFT00000000423,ENSCAFT00000000424,ENSCAFT00000045214,ENSCAFT00000000426,ENSCAFT00000043400,ENSCAFT00000044219	ARFGEF3,ARFGEF3,HEBP2,NHSL1,NHSL1,NHSL1,FAM133B	ARFGEF family member 3 [Source:HGNC Symbol;Acc:HGNC:21213],ARFGEF family member 3 [Source:HGNC Symbol;Acc:HGNC:21213],heme binding protein 2 [Source:HGNC Symbol;Acc:HGNC:15716],NHS like 1 [Source:HGNC Symbol;Acc:HGNC:21021],NHS like 1 [Source:HGNC Symbol;Acc:HGNC:21021],NHS like 1 [Source:HGNC Symbol;Acc:HGNC:21021],family with sequence similarity 133 member B [Source:HGNC Symbol;Acc:HGNC:28629]
1	32254162	32672425	1450	418264	ENSCAFT00000000447,ENSCAFT00000000450	N/A,N/A	N/A,N/A
1	33181262	33335736	531	154475
1	33341871	33588407	843	246537
1	33588568	33843048	1161	254481	ENSCAFT00000000452,ENSCAFT00000046844,ENSCAFT00000000455	NMBR,GJE1,VTA1	neuromedin B receptor [Source:HGNC Symbol;Acc:HGNC:7843],gap junction protein epsilon 1 [Source:HGNC Symbol;Acc:HGNC:33251],vesicle (multivesicular body) trafficking 1 [Source:HGNC Symbol;Acc:HGNC:20954]
1	35573454	35743835	728	170382	ENSCAFT00000000493,ENSCAFT00000048894,ENSCAFT00000000499,ENSCAFT00000044228,ENSCAFT00000000501	STX11,N/A,N/A,UTRN,UTRN	syntaxin 11 [Source:HGNC Symbol;Acc:HGNC:11429],N/A,N/A,utrophin [Source:HGNC Symbol;Acc:HGNC:12635],utrophin [Source:HGNC Symbol;Acc:HGNC:12635]
1	35745614	35927482	734	181869	ENSCAFT00000044228,ENSCAFT00000000501,ENSCAFT00000032881	UTRN,UTRN,N/A	utrophin [Source:HGNC Symbol;Acc:HGNC:12635],utrophin [Source:HGNC Symbol;Acc:HGNC:12635],N/A
1	35952112	36818046	3935	865935	ENSCAFT00000044228,ENSCAFT00000000501,ENSCAFT00000047082,ENSCAFT00000040136,ENSCAFT00000000503	UTRN,UTRN,UTRN,N/A,N/A	utrophin [Source:HGNC Symbol;Acc:HGNC:12635],utrophin [Source:HGNC Symbol;Acc:HGNC:12635],utrophin [Source:HGNC Symbol;Acc:HGNC:12635],N/A,N/A
1	36894058	37140157	978	246100	ENSCAFT00000035347,ENSCAFT00000000507,ENSCAFT00000000508,ENSCAFT00000000517	EPM2A,FBXO30,POMP,SHPRH	epilepsy, progressive myoclonus type 2A, Lafora disease (laforin) [Source:HGNC Symbol;Acc:HGNC:3413],F-box protein 30 [Source:HGNC Symbol;Acc:HGNC:15600],proteasome maturation protein [Source:HGNC Symbol;Acc:HGNC:20330],SNF2 histone linker PHD RING helicase, E3 ubiquitin protein ligase [Source:HGNC Symbol;Acc:HGNC:19336]
1	37140486	37589322	1915	448837	ENSCAFT00000000517,ENSCAFT00000000528	SHPRH,GRM1	SNF2 histone linker PHD RING helicase, E3 ubiquitin protein ligase [Source:HGNC Symbol;Acc:HGNC:19336],glutamate receptor, metabotropic 1 [Source:HGNC Symbol;Acc:HGNC:4593]
1	37747054	38100985	1347	353932	ENSCAFT00000000533,ENSCAFT00000000535,ENSCAFT00000043982	ADGB,ADGB,N/A	androglobin [Source:HGNC Symbol;Acc:HGNC:21212],androglobin [Source:HGNC Symbol;Acc:HGNC:21212],N/A
1	38135211	38864500	2632	729290	ENSCAFT00000000560,ENSCAFT00000000561,ENSCAFT00000046709,ENSCAFT00000047313,ENSCAFT00000040677	STXBP5,STXBP5,N/A,N/A,N/A	syntaxin binding protein 5 (tomosyn) [Source:HGNC Symbol;Acc:HGNC:19665],syntaxin binding protein 5 (tomosyn) [Source:HGNC Symbol;Acc:HGNC:19665],N/A,N/A,N/A
1	39253538	39571889	1191	318352	ENSCAFT00000042156,ENSCAFT00000000575	N/A,SASH1	N/A,SAM and SH3 domain containing 1 [Source:HGNC Symbol;Acc:HGNC:19182]
1	40406921	40984911	2551	577991	ENSCAFT00000000614,ENSCAFT00000000603,ENSCAFT00000044921,ENSCAFT00000000620,ENSCAFT00000000625,ENSCAFT00000000626,ENSCAFT00000037310,ENSCAFT00000000628,ENSCAFT00000042946,ENSCAFT00000042660,ENSCAFT00000046557,ENSCAFT00000000631,ENSCAFT00000041880,ENSCAFT00000000633	LATS1,KATNA1,LATS1,NUP43,PCMT1,LRP11,RAET1E,RAET1G,ULBP2,RAET1L,ULBP1,ULBP3,ULBP2,RAET1L,RAET1G,ULBP3,ULBP1,RNU6-693P,N/A,N/A,RNU4-81P,IYD	large tumor suppressor kinase 1 [Source:HGNC Symbol;Acc:HGNC:6514],katanin p60 (ATPase containing) subunit A 1 [Source:HGNC Symbol;Acc:HGNC:6216],large tumor suppressor kinase 1 [Source:HGNC Symbol;Acc:HGNC:6514],nucleoporin 43kDa [Source:HGNC Symbol;Acc:HGNC:21182],protein-L-isoaspartate (D-aspartate) O-methyltransferase [Source:HGNC Symbol;Acc:HGNC:8728],LDL receptor related protein 11 [Source:…
1	40985394	41368956	1406	383563	ENSCAFT00000000638,ENSCAFT00000000656	PLEKHG1,MTHFD1L	pleckstrin homology and RhoGEF domain containing G1 [Source:HGNC Symbol;Acc:HGNC:20884],methylenetetrahydrofolate dehydrogenase (NADP+ dependent) 1-like [Source:HGNC Symbol;Acc:HGNC:21055]
1	43372925	43714900	1339	341976
1	43790279	44389195	2137	598917	ENSCAFT00000000861,ENSCAFT00000046865,ENSCAFT00000042030,ENSCAFT00000042513,ENSCAFT00000041427,ENSCAFT00000000867,ENSCAFT00000036473	CNKSR3,CNKSR3,RNU6-413P,RNU6-448P,N/A,CNKSR3,CNKSR3	CNKSR family member 3 [Source:HGNC Symbol;Acc:HGNC:23034],CNKSR family member 3 [Source:HGNC Symbol;Acc:HGNC:23034],RNA, U6 small nuclear 413, pseudogene [Source:HGNC Symbol;Acc:HGNC:47376],RNA, U6 small nuclear 448, pseudogene [Source:HGNC Symbol;Acc:HGNC:47411],N/A,CNKSR family member 3 [Source:HGNC Symbol;Acc:HGNC:23034],CNKSR family member 3 [Source:HGNC Symbol;Acc:HGNC:23034]
1	45399893	45854331	1721	454439	ENSCAFT00000032787,ENSCAFT00000042197	N/A,AC069286.1,MIR649	N/A,N/A,microRNA 649 [Source:HGNC Symbol;Acc:HGNC:32905]
1	46938730	47652558	2760	713829	ENSCAFT00000045530,ENSCAFT00000000958,ENSCAFT00000042641,ENSCAFT00000000963,ENSCAFT00000046534,ENSCAFT00000000969,ENSCAFT00000000998,ENSCAFT00000000999	N/A,ZDHHC14,RN7SKP264,N/A,SNX9,SNX9,SYNJ2,SERAC1	N/A,zinc finger, DHHC-type containing 14 [Source:HGNC Symbol;Acc:HGNC:20341],RNA, 7SK small nuclear pseudogene 264 [Source:HGNC Symbol;Acc:HGNC:45988],N/A,sorting nexin 9 [Source:HGNC Symbol;Acc:HGNC:14973],sorting nexin 9 [Source:HGNC Symbol;Acc:HGNC:14973],synaptojanin 2 [Source:HGNC Symbol;Acc:HGNC:11504],serine active site containing 1 [Source:HGNC Symbol;Acc:HGNC:21061]
1	49323349	50946753	5777	1623405	ENSCAFT00000001168,ENSCAFT00000001165,ENSCAFT00000001179,ENSCAFT00000035540,ENSCAFT00000035541,ENSCAFT00000001195,ENSCAFT00000047997,ENSCAFT00000001196,ENSCAFT00000045209	SLC22A2,SLC22A3,PLG,LPA,MAP3K4,MAP3K4,AGPAT4,PARK2,PARK2,N/A	solute carrier family 22 (organic cation transporter), member 2 [Source:HGNC Symbol;Acc:HGNC:10966],solute carrier family 22 (organic cation transporter), member 3 [Source:HGNC Symbol;Acc:HGNC:10967],plasminogen [Source:HGNC Symbol;Acc:HGNC:9071],lipoprotein, Lp(a) [Source:HGNC Symbol;Acc:HGNC:6667],mitogen-activated protein kinase kinase kinase 4 [Source:HGNC Symbol;Acc:HGNC:6856],mitogen-activa…
1	52660518	52946359	1006	285842
1	52946814	53286843	1504	340030	ENSCAFT00000001210	N/A	N/A
1	53441942	54140193	2811	698252	ENSCAFT00000045354,ENSCAFT00000001259,ENSCAFT00000036749	PDE10A,PDE10A,GSTK1	phosphodiesterase 10A [Source:HGNC Symbol;Acc:HGNC:8772],phosphodiesterase 10A [Source:HGNC Symbol;Acc:HGNC:8772],glutathione S-transferase kappa 1 [Source:HGNC Symbol;Acc:HGNC:16906]
1	54140718	54376882	1149	236165	ENSCAFT00000001265,ENSCAFT00000013661,ENSCAFT00000034098,ENSCAFT00000001268	T,ATP5H,N/A,SFT2D1	T brachyury transcription factor [Source:HGNC Symbol;Acc:HGNC:11515],ATP synthase, H+ transporting, mitochondrial Fo complex subunit D [Source:HGNC Symbol;Acc:HGNC:845],N/A,SFT2 domain containing 1 [Source:HGNC Symbol;Acc:HGNC:21102]
1	54772175	54772197	3	23
1	55022785	55219378	772	196594	ENSCAFT00000001336,ENSCAFT00000035348,ENSCAFT00000001339	N/A,TTLL2,UNC93A	N/A,tubulin tyrosine ligase like 2 [Source:HGNC Symbol;Acc:HGNC:21211],unc-93 homolog A (C. elegans) [Source:HGNC Symbol;Acc:HGNC:12570]
1	55421961	55619138	240	197178	ENSCAFT00000001341,ENSCAFT00000047722,ENSCAFT00000046225,ENSCAFT00000001345,ENSCAFT00000043372,ENSCAFT00000001346	MLLT4,MLLT4,KIF25,KIF25,FRMD1,FRMD1	myeloid/lymphoid or mixed-lineage leukemia; translocated to, 4 [Source:HGNC Symbol;Acc:HGNC:7137],myeloid/lymphoid or mixed-lineage leukemia; translocated to, 4 [Source:HGNC Symbol;Acc:HGNC:7137],kinesin family member 25 [Source:HGNC Symbol;Acc:HGNC:6390],kinesin family member 25 [Source:HGNC Symbol;Acc:HGNC:6390],FERM domain containing 1 [Source:HGNC Symbol;Acc:HGNC:21240],FERM domain containing…
1	55852013	55852305	19	293	ENSCAFT00000001348	SMOC2	SPARC related modular calcium binding 2 [Source:HGNC Symbol;Acc:HGNC:20323]
1	56430896	59634573	10065	3203678	ENSCAFT00000046940,ENSCAFT00000001375,ENSCAFT00000001378,ENSCAFT00000035985,ENSCAFT00000003058,ENSCAFT00000035848,ENSCAFT00000047910,ENSCAFT00000001381,ENSCAFT00000044383,ENSCAFT00000001383,ENSCAFT00000046739,ENSCAFT00000001390,ENSCAFT00000001393,ENSCAFT00000001397,ENSCAFT00000047201,ENSCAFT00000001405,ENSCAFT00000001408,ENSCAFT00000001414,ENSCAFT00000001421,ENSCAFT00000036780,ENSCAFT00000045727,…	WDR27,WDR27,DSE,APEX1,N/A,FAM26F,TRAPPC3L,FAM26E,FAM26D,FAM26D,RWDD1,N/A,RSPH4A,ZUFSP,KPNA5,KPNA5,FAM162B,GPRC6A,RFX6,VGLL2,VGLL2,ROS1,DCBLD1,GOPC,RP1-179P9.3,RP1-179P9.3,GOPC,N/A,NUS1,SLC35F1,CEP85L,PLN,MCM9,MCM9,RNU4-60P,ASF1A,FAM184A,FAM184A,MAN1A1,MAN1A1,SNORA72	WD repeat domain 27 [Source:HGNC Symbol;Acc:HGNC:21248],WD repeat domain 27 [Source:HGNC Symbol;Acc:HGNC:21248],dermatan sulfate epimerase [Source:HGNC Symbol;Acc:HGNC:21144],APEX nuclease (multifunctional DNA repair enzyme) 1 [Source:HGNC Symbol;Acc:HGNC:587],N/A,family with sequence similarity 26 member F [Source:HGNC Symbol;Acc:HGNC:33391],trafficking protein particle complex 3-like [Source:HG…
1	60246801	67464349	20185	7217549	ENSCAFT00000047886,ENSCAFT00000045887,ENSCAFT00000041913,ENSCAFT00000001480,ENSCAFT00000042158,ENSCAFT00000046754,ENSCAFT00000001481,ENSCAFT00000001484,ENSCAFT00000042376,ENSCAFT00000001507,ENSCAFT00000001532,ENSCAFT00000001531,ENSCAFT00000050082,ENSCAFT00000001539,ENSCAFT00000043737,ENSCAFT00000001544,ENSCAFT00000001550,ENSCAFT00000044100,ENSCAFT00000001573,ENSCAFT00000001569,ENSCAFT00000001568,…	N/A,N/A,N/A,TBC1D32,U4,TBC1D32,GJA1,N/A,N/A,HSF2,SERINC1,SERINC1,PKIB,FABP7,SMPDL3A,SMPDL3A,CLVS2,TRDN,TRDN,TRDN,TRDN,NKAIN2,RNF217,RNF217,TPD52L1,TPD52L1,HDDC2,N/A,HEY2,NCOA7,HINT3,TRMT11,TRMT11,N/A,CENPW,RNU6-436P,RNU6-1236P,N/A,N/A,N/A,N/A,RSPO3,RNF146,ECHDC1,N/A,KIAA0408,SOGA3,RP3-403A15.5,RP3-403A15.5,SOGA3,C6ORF58,N/A,THEMIS,N/A,PTPRK,PTPRK	N/A,N/A,N/A,TBC1 domain family member 32 [Source:HGNC Symbol;Acc:HGNC:21485],U4 spliceosomal RNA [Source:RFAM;Acc:RF00015],TBC1 domain family member 32 [Source:HGNC Symbol;Acc:HGNC:21485],gap junction protein alpha 1 [Source:HGNC Symbol;Acc:HGNC:4274],N/A,N/A,heat shock transcription factor 2 [Source:HGNC Symbol;Acc:HGNC:5225],serine incorporator 1 [Source:HGNC Symbol;Acc:HGNC:13464],serine incor…
1	67803847	67804100	9	254	ENSCAFT00000001697,ENSCAFT00000036090	LAMA2,LAMA2	laminin subunit alpha 2 [Source:HGNC Symbol;Acc:HGNC:6482],laminin subunit alpha 2 [Source:HGNC Symbol;Acc:HGNC:6482]
1	68537078	68537099	5	22
1	68918001	69761055	4968	843055	ENSCAFT00000001740,ENSCAFT00000001757,ENSCAFT00000042087,ENSCAFT00000001762,ENSCAFT00000042989,ENSCAFT00000048993,ENSCAFT00000048432,ENSCAFT00000021527	EPB41L2,DPPA2,N/A,AKAP7,N/A,N/A,SPATA31A6,SPATA31A5,SPATA31A3,SPATA31A7,SPATA31A1,SPATA31A5,SPATA31A6,SPATA31A3,SPATA31A1,SPATA31A7	erythrocyte membrane protein band 4.1-like 2 [Source:HGNC Symbol;Acc:HGNC:3379],developmental pluripotency associated 2 [Source:HGNC Symbol;Acc:HGNC:19197],N/A,A-kinase anchoring protein 7 [Source:HGNC Symbol;Acc:HGNC:377],N/A,N/A,SPATA31 subfamily A, member 6 [Source:HGNC Symbol;Acc:HGNC:32006],SPATA31 subfamily A, member 5 [Source:HGNC Symbol;Acc:HGNC:32005],SPATA31 subfamily A, member 3 [Sourc…
1	69974822	70196091	809	221270	ENSCAFT00000034594,ENSCAFT00000048479,ENSCAFT00000046156	N/A,ZNF782,ZNF510	N/A,zinc finger protein 782 [Source:HGNC Symbol;Acc:HGNC:33110],zinc finger protein 510 [Source:HGNC Symbol;Acc:HGNC:29161]
1	70419101	70419284	7	184
1	70632623	72037614	3515	1404992	ENSCAFT00000036821,ENSCAFT00000001889,ENSCAFT00000001890,ENSCAFT00000001906,ENSCAFT00000046750,ENSCAFT00000040186,ENSCAFT00000001978,ENSCAFT00000048932,ENSCAFT00000036406,ENSCAFT00000001991,ENSCAFT00000032683,ENSCAFT00000032681,ENSCAFT00000032742,ENSCAFT00000001995,ENSCAFT00000001997	ERCC6L2,ERCC6L2,ERCC6L2,ERCC6L2,RNU6-1000P,RNU6-119P,RNU6-1024P,N/A,PTCH1,TUG1_1,FANCC,FANCC,N/A,MIR27B,MIR23B,C9ORF3,C9ORF3	excision repair cross-complementation group 6 like 2 [Source:HGNC Symbol;Acc:HGNC:26922],excision repair cross-complementation group 6 like 2 [Source:HGNC Symbol;Acc:HGNC:26922],excision repair cross-complementation group 6 like 2 [Source:HGNC Symbol;Acc:HGNC:26922],excision repair cross-complementation group 6 like 2 [Source:HGNC Symbol;Acc:HGNC:26922],RNA, U6 small nuclear 1000, pseudogene [Sou…
1	72551580	72551643	5	64
1	72709035	72814691	472	105657
1	73744190	74563508	2280	819319	ENSCAFT00000002087,ENSCAFT00000002094,ENSCAFT00000043460,ENSCAFT00000002116,ENSCAFT00000041959,ENSCAFT00000034500,ENSCAFT00000002138	NAA35,RPAP2,AGTPBP1,AGTPBP1,N/A,N/A,NTRK2	N(alpha)-acetyltransferase 35, NatC auxiliary subunit [Source:HGNC Symbol;Acc:HGNC:24340],RNA polymerase II associated protein 2 [Source:HGNC Symbol;Acc:HGNC:25791],ATP/GTP binding protein 1 [Source:HGNC Symbol;Acc:HGNC:17258],ATP/GTP binding protein 1 [Source:HGNC Symbol;Acc:HGNC:17258],N/A,N/A,neurotrophic tyrosine kinase, receptor, type 2 [Source:HGNC Symbol;Acc:HGNC:8032]
1	74990385	75126740	715	136356	ENSCAFT00000032814	N/A	N/A
1	75338718	76083995	1883	745278	ENSCAFT00000002145,ENSCAFT00000040328,ENSCAFT00000047704,ENSCAFT00000002165,ENSCAFT00000032698,ENSCAFT00000002175,ENSCAFT00000002195,ENSCAFT00000043998,ENSCAFT00000002216,ENSCAFT00000002236,ENSCAFT00000002233,ENSCAFT00000043618,ENSCAFT00000034716,ENSCAFT00000002259	RMI1,RNU6-213P,RNU6-1065P,RNU6-1301P,HNRNPK,HNRNPK,MIR7-1,C9ORF64,KIF27,GKAP1,GKAP1,UBQLN1,UBQLN1,IDNK,N/A,FRMD3	RecQ mediated genome instability 1 [Source:HGNC Symbol;Acc:HGNC:25764],RNA, U6 small nuclear 213, pseudogene [Source:HGNC Symbol;Acc:HGNC:47176],RNA, U6 small nuclear 1065, pseudogene [Source:HGNC Symbol;Acc:HGNC:48028],RNA, U6 small nuclear 1301, pseudogene [Source:HGNC Symbol;Acc:HGNC:48264],heterogeneous nuclear ribonucleoprotein K [Source:HGNC Symbol;Acc:HGNC:5044],heterogeneous nuclear ribon…
1	76349375	77120783	2519	771409	ENSCAFT00000002269,ENSCAFT00000044425	RASEF,N/A	RAS and EF-hand domain containing [Source:HGNC Symbol;Acc:HGNC:26464],N/A
1	77311209	78207299	2607	896091	ENSCAFT00000002272,ENSCAFT00000048541,ENSCAFT00000043523,ENSCAFT00000002282	SPATA31D1,SPATA31D4,SPATA31D3,SPATA31D1,SPATA31D4,SPATA31D3,SPATA31D3,SPATA31D4,SPATA31D1,TLE1	SPATA31 subfamily D, member 1 [Source:HGNC Symbol;Acc:HGNC:37283],SPATA31 subfamily D, member 4 [Source:HGNC Symbol;Acc:HGNC:38601],SPATA31 subfamily D, member 3 [Source:HGNC Symbol;Acc:HGNC:38603],SPATA31 subfamily D, member 1 [Source:HGNC Symbol;Acc:HGNC:37283],SPATA31 subfamily D, member 4 [Source:HGNC Symbol;Acc:HGNC:38601],SPATA31 subfamily D, member 3 [Source:HGNC Symbol;Acc:HGNC:38603],SPA…
1	78436947	81851447	7557	3414501	ENSCAFT00000023255,ENSCAFT00000002295,ENSCAFT00000035780,ENSCAFT00000002297,ENSCAFT00000002285,ENSCAFT00000002416,ENSCAFT00000047043,ENSCAFT00000048956,ENSCAFT00000040443,ENSCAFT00000045380,ENSCAFT00000042360,ENSCAFT00000002468,ENSCAFT00000048312,ENSCAFT00000049475,ENSCAFT00000002473,ENSCAFT00000043184,ENSCAFT00000030609,ENSCAFT00000002474,ENSCAFT00000047596,ENSCAFT00000048812,ENSCAFT00000002558,…	NPAP1,RP11-457D20.2,N/A,NPAP1,RP11-457D20.2,N/A,TLE4,TLE4,N/A,N/A,N/A,N/A,RNU7-20P,RNU7-134P,RNU7-167P,RNU7-55P,PSAT1,PSAT1,CEP78,CEP78,CEP78,GNAQ,GNAQ,GNA14,VPS13A,VPS13A,N/A,FOXB2,PRUNE2,PCA3_2,N/A,N/A	nuclear pore associated protein 1 [Source:HGNC Symbol;Acc:HGNC:1190],Putative UPF0607 protein ENSP00000381418 [Source:UniProtKB/Swiss-Prot;Acc:A8MU76],N/A,nuclear pore associated protein 1 [Source:HGNC Symbol;Acc:HGNC:1190],Putative UPF0607 protein ENSP00000381418 [Source:UniProtKB/Swiss-Prot;Acc:A8MU76],N/A,transducin like enhancer of split 4 [Source:HGNC Symbol;Acc:HGNC:11840],transducin like e…
1	82113134	82333315	656	220182	ENSCAFT00000049905,ENSCAFT00000047858,ENSCAFT00000002652	PCSK5,PCSK5,PCSK5	proprotein convertase subtilisin/kexin type 5 [Source:HGNC Symbol;Acc:HGNC:8747],proprotein convertase subtilisin/kexin type 5 [Source:HGNC Symbol;Acc:HGNC:8747],proprotein convertase subtilisin/kexin type 5 [Source:HGNC Symbol;Acc:HGNC:8747]
1	82886943	84514701	4670	1627759	ENSCAFT00000002658,ENSCAFT00000043265,ENSCAFT00000002663,ENSCAFT00000040336,ENSCAFT00000002668,ENSCAFT00000048156,ENSCAFT00000002755,ENSCAFT00000049329,ENSCAFT00000036494,ENSCAFT00000002781,ENSCAFT00000002783,ENSCAFT00000034219,ENSCAFT00000002789	OSTF1,OSTF1,NMRK1,SNORA12,SNORA12,CARNMT1,C9ORF40,TRPM6,TRPM6,RORB,N/A,CBX3,RNU6-923P,N/A	osteoclast stimulating factor 1 [Source:HGNC Symbol;Acc:HGNC:8510],osteoclast stimulating factor 1 [Source:HGNC Symbol;Acc:HGNC:8510],nicotinamide riboside kinase 1 [Source:HGNC Symbol;Acc:HGNC:26057],Small nucleolar RNA SNORA12 [Source:RFAM;Acc:RF00586],Small nucleolar RNA SNORA12 [Source:RFAM;Acc:RF00586],carnosine N-methyltransferase 1 [Source:HGNC Symbol;Acc:HGNC:23435],chromosome 9 open read…
1	84767242	84767288	4	47
1	85145211	85145771	44	561	ENSCAFT00000002833	TMC1	transmembrane channel like 1 [Source:HGNC Symbol;Acc:HGNC:16513]
1	85397176	85466996	211	69821	ENSCAFT00000002844	ZFAND5	zinc finger, AN1-type domain 5 [Source:HGNC Symbol;Acc:HGNC:13008]
1	85705051	85705078	9	28
1	85908183	86226370	1367	318188	ENSCAFT00000002882,ENSCAFT00000048472	TMEM2,N/A	transmembrane protein 2 [Source:HGNC Symbol;Acc:HGNC:11869],N/A
1	86983730	87694898	2465	711169	ENSCAFT00000002939,ENSCAFT00000002950,ENSCAFT00000042950,ENSCAFT00000002987,ENSCAFT00000002991,ENSCAFT00000046932,ENSCAFT00000002992	TRPM3,KLF9,SMC5,SMC5,MAMDC2,N/A,C9ORF135	transient receptor potential cation channel, subfamily M, member 3 [Source:HGNC Symbol;Acc:HGNC:17992],Kruppel-like factor 9 [Source:HGNC Symbol;Acc:HGNC:1123],structural maintenance of chromosomes 5 [Source:HGNC Symbol;Acc:HGNC:20465],structural maintenance of chromosomes 5 [Source:HGNC Symbol;Acc:HGNC:20465],MAM domain containing 2 [Source:HGNC Symbol;Acc:HGNC:23673],N/A,chromosome 9 open readi…
1	88233844	88233856	4	13
1	88518497	88666632	511	148136	ENSCAFT00000003045,ENSCAFT00000003049	PIP5K1B,FAM122A	phosphatidylinositol-4-phosphate 5-kinase, type I, beta [Source:HGNC Symbol;Acc:HGNC:8995],family with sequence similarity 122A [Source:HGNC Symbol;Acc:HGNC:23490]
2	8292827	8527033	829	234207	ENSCAFT00000037080,ENSCAFT00000006843,ENSCAFT00000006840	GPR158,THNSL1,ENKUR	G protein-coupled receptor 158 [Source:HGNC Symbol;Acc:HGNC:23689],threonine synthase like 1 [Source:HGNC Symbol;Acc:HGNC:26160],enkurin, TRPC channel interacting protein [Source:HGNC Symbol;Acc:HGNC:28388]
2	9057336	9997059	3629	939724	ENSCAFT00000006802,ENSCAFT00000006799,ENSCAFT00000043199,ENSCAFT00000006768,ENSCAFT00000006767,ENSCAFT00000049694	KIAA1217,KIAA1217,N/A,OTUD1,C10ORF67,N/A	KIAA1217 [Source:HGNC Symbol;Acc:HGNC:25428],KIAA1217 [Source:HGNC Symbol;Acc:HGNC:25428],N/A,OTU deubiquitinase 1 [Source:HGNC Symbol;Acc:HGNC:27346],chromosome 10 open reading frame 67 [Source:HGNC Symbol;Acc:HGNC:28716],N/A
2	9997721	10195329	706	197609	ENSCAFT00000049694,ENSCAFT00000006764,ENSCAFT00000046308,ENSCAFT00000048822,ENSCAFT00000049207,ENSCAFT00000006760	N/A,PTF1A,N/A,MSRB2,MSRB2,MSRB2	N/A,pancreas specific transcription factor, 1a [Source:HGNC Symbol;Acc:HGNC:23734],N/A,methionine sulfoxide reductase B2 [Source:HGNC Symbol;Acc:HGNC:17061],methionine sulfoxide reductase B2 [Source:HGNC Symbol;Acc:HGNC:17061],methionine sulfoxide reductase B2 [Source:HGNC Symbol;Acc:HGNC:17061]
2	11658548	12493176	3086	834629	ENSCAFT00000006629,ENSCAFT00000006625,ENSCAFT00000041775	NEBL,NEBL,N/A	nebulette [Source:HGNC Symbol;Acc:HGNC:16932],nebulette [Source:HGNC Symbol;Acc:HGNC:16932],N/A
2	12521260	13070679	2239	549420	ENSCAFT00000006589,ENSCAFT00000041614,ENSCAFT00000034144	PLXDC2,N/A,RNA5SP73	plexin domain containing 2 [Source:HGNC Symbol;Acc:HGNC:21013],N/A,RNA, 5S ribosomal pseudogene 73 [Source:HGNC Symbol;Acc:HGNC:42850]
2	13478885	13637235	698	158351
2	14586374	14831354	847	244981	ENSCAFT00000041405,ENSCAFT00000006571,ENSCAFT00000006570,ENSCAFT00000035972	N/A,EPC1,EPC1,SLC25A3	N/A,enhancer of polycomb homolog 1 (Drosophila) [Source:HGNC Symbol;Acc:HGNC:19876],enhancer of polycomb homolog 1 (Drosophila) [Source:HGNC Symbol;Acc:HGNC:19876],solute carrier family 25 (mitochondrial carrier; phosphate carrier), member 3 [Source:HGNC Symbol;Acc:HGNC:10989]
2	16192521	16864822	2398	672302	ENSCAFT00000043148,ENSCAFT00000041946,ENSCAFT00000006392,ENSCAFT00000006387,ENSCAFT00000006382	N/A,RN7SKP283,KIAA1462,MTPAP,MAP3K8	N/A,RNA, 7SK small nuclear pseudogene 283 [Source:HGNC Symbol;Acc:HGNC:46007],KIAA1462 [Source:HGNC Symbol;Acc:HGNC:29283],mitochondrial poly(A) polymerase [Source:HGNC Symbol;Acc:HGNC:25532],mitogen-activated protein kinase kinase kinase 8 [Source:HGNC Symbol;Acc:HGNC:6860]
2	16865430	17146497	1211	281068	ENSCAFT00000006367	LYZL1,LYZL2	lysozyme-like 1 [Source:HGNC Symbol;Acc:HGNC:30502],lysozyme-like 2 [Source:HGNC Symbol;Acc:HGNC:29613]
2	17271766	17509591	814	237826	ENSCAFT00000049991,ENSCAFT00000048058,ENSCAFT00000006348	BAMBI,WAC,WAC	BMP and activin membrane-bound inhibitor [Source:HGNC Symbol;Acc:HGNC:30251],WW domain containing adaptor with coiled-coil [Source:HGNC Symbol;Acc:HGNC:17327],WW domain containing adaptor with coiled-coil [Source:HGNC Symbol;Acc:HGNC:17327]
2	22130233	23114612	3596	984380	ENSCAFT00000047207,ENSCAFT00000007594,ENSCAFT00000046197,ENSCAFT00000007609,ENSCAFT00000007616,ENSCAFT00000037850,ENSCAFT00000007617	N/A,N/A,FRMD4A,FRMD4A,RP11-295P9.13,PRPF18,RP11-295P9.13,PRPF18,BEND7	N/A,N/A,FERM domain containing 4A [Source:HGNC Symbol;Acc:HGNC:25491],FERM domain containing 4A [Source:HGNC Symbol;Acc:HGNC:25491],N/A,pre-mRNA processing factor 18 [Source:HGNC Symbol;Acc:HGNC:17351],N/A,pre-mRNA processing factor 18 [Source:HGNC Symbol;Acc:HGNC:17351],BEN domain containing 7 [Source:HGNC Symbol;Acc:HGNC:23514]
2	23655241	24076400	1565	421160	ENSCAFT00000007701,ENSCAFT00000042055	CAMK1D,RNU6ATAC39P	calcium/calmodulin dependent protein kinase ID [Source:HGNC Symbol;Acc:HGNC:19341],RNA, U6atac small nuclear 39, pseudogene [Source:HGNC Symbol;Acc:HGNC:46938]
2	24414291	24654427	902	240137	ENSCAFT00000007809,ENSCAFT00000007814,ENSCAFT00000007824,ENSCAFT00000007829	UPF2,UPF2,PROSER2,ECHDC3	UPF2 regulator of nonsense transcripts homolog (yeast) [Source:HGNC Symbol;Acc:HGNC:17854],UPF2 regulator of nonsense transcripts homolog (yeast) [Source:HGNC Symbol;Acc:HGNC:17854],proline and serine rich 2 [Source:HGNC Symbol;Acc:HGNC:23728],enoyl-CoA hydratase domain containing 3 [Source:HGNC Symbol;Acc:HGNC:23489]
2	26108922	26615526	2463	506605	ENSCAFT00000041532	RNU6-1079P	RNA, U6 small nuclear 1079, pseudogene [Source:HGNC Symbol;Acc:HGNC:48042]
2	26615844	26919200	1327	303357	ENSCAFT00000042487	RNU6-1284P	RNA, U6 small nuclear 1284, pseudogene [Source:HGNC Symbol;Acc:HGNC:48247]
2	26919414	27789100	3330	869687	ENSCAFT00000040333,ENSCAFT00000034664	RNU6-503P,RNU2-62P	RNA, U6 small nuclear 503, pseudogene [Source:HGNC Symbol;Acc:HGNC:47466],RNA, U2 small nuclear 62, pseudogene [Source:HGNC Symbol;Acc:HGNC:48555]
2	27793019	27972611	645	179593
2	31325143	31595212	1067	270070
2	33257494	33411329	717	153836
2	39606921	39980354	1482	373434
2	41284080	41519702	901	235623	ENSCAFT00000010594	PPP2R2B	protein phosphatase 2 regulatory subunit B, beta [Source:HGNC Symbol;Acc:HGNC:9305]
2	42210291	42434389	1070	224099	ENSCAFT00000037022,ENSCAFT00000010752,ENSCAFT00000010756,ENSCAFT00000045264,ENSCAFT00000045668	SPINK5,SPINK5,N/A,SPINK14,SPINK6	serine peptidase inhibitor, Kazal type 5 [Source:HGNC Symbol;Acc:HGNC:15464],serine peptidase inhibitor, Kazal type 5 [Source:HGNC Symbol;Acc:HGNC:15464],N/A,serine peptidase inhibitor, Kazal type 14 (putative) [Source:HGNC Symbol;Acc:HGNC:33825],serine peptidase inhibitor, Kazal type 6 [Source:HGNC Symbol;Acc:HGNC:29486]
2	44345900	44589752	1002	243853	ENSCAFT00000041291,ENSCAFT00000011171,ENSCAFT00000049266	N/A,N/A,N/A	N/A,N/A,N/A
2	45124460	45522282	1361	397823	ENSCAFT00000011211,ENSCAFT00000011213,ENSCAFT00000006096,ENSCAFT00000011237	PLK2,GAPT,RAB3C,RAB3C	polo-like kinase 2 [Source:HGNC Symbol;Acc:HGNC:19699],GRB2-binding adaptor protein, transmembrane [Source:HGNC Symbol;Acc:HGNC:26588],RAB3C, member RAS oncogene family [Source:HGNC Symbol;Acc:HGNC:30269],RAB3C, member RAS oncogene family [Source:HGNC Symbol;Acc:HGNC:30269]
2	45622214	45815750	718	193537	ENSCAFT00000006096,ENSCAFT00000011237,ENSCAFT00000001366	RAB3C,RAB3C,N/A	RAB3C, member RAS oncogene family [Source:HGNC Symbol;Acc:HGNC:30269],RAB3C, member RAS oncogene family [Source:HGNC Symbol;Acc:HGNC:30269],N/A
2	48500186	49161397	2299	661212	ENSCAFT00000044452,ENSCAFT00000011541,ENSCAFT00000011566,ENSCAFT00000011614,ENSCAFT00000042632	KIF2A,KIF2A,DIMT1,IPO11,N/A	kinesin heavy chain member 2A [Source:HGNC Symbol;Acc:HGNC:6318],kinesin heavy chain member 2A [Source:HGNC Symbol;Acc:HGNC:6318],DIM1 dimethyladenosine transferase 1 homolog [Source:HGNC Symbol;Acc:HGNC:30217],importin 11 [Source:HGNC Symbol;Acc:HGNC:20628],N/A
2	49200386	49604995	2051	404610	ENSCAFT00000011625	N/A	N/A
2	55419709	55755366	1327	335658	ENSCAFT00000012751	ZNF366	zinc finger protein 366 [Source:HGNC Symbol;Acc:HGNC:18316]
2	60468486	60964723	1758	496238	ENSCAFT00000014968,ENSCAFT00000048893,ENSCAFT00000014986,ENSCAFT00000014998,ENSCAFT00000040944,ENSCAFT00000044272	LPCAT2,MMP2,MMP2,IRX6,N/A,IRX5	lysophosphatidylcholine acyltransferase 2 [Source:HGNC Symbol;Acc:HGNC:26032],matrix metallopeptidase 2 [Source:HGNC Symbol;Acc:HGNC:7166],matrix metallopeptidase 2 [Source:HGNC Symbol;Acc:HGNC:7166],iroquois homeobox 6 [Source:HGNC Symbol;Acc:HGNC:14675],N/A,iroquois homeobox 5 [Source:HGNC Symbol;Acc:HGNC:14361]
2	60964751	61243873	1193	279123	ENSCAFT00000044272,ENSCAFT00000015017	IRX5,IRX5	iroquois homeobox 5 [Source:HGNC Symbol;Acc:HGNC:14361],iroquois homeobox 5 [Source:HGNC Symbol;Acc:HGNC:14361]
2	63351865	63873727	2391	521863
2	63874164	64859932	4040	985769	ENSCAFT00000048551,ENSCAFT00000015496,ENSCAFT00000046712,ENSCAFT00000011631,ENSCAFT00000015568,ENSCAFT00000015589,ENSCAFT00000015601,ENSCAFT00000015634	SALL1,SALL1,SALL1,N/A,CYLD,NOD2,SNX20,NKD1	spalt-like transcription factor 1 [Source:HGNC Symbol;Acc:HGNC:10524],spalt-like transcription factor 1 [Source:HGNC Symbol;Acc:HGNC:10524],spalt-like transcription factor 1 [Source:HGNC Symbol;Acc:HGNC:10524],N/A,cylindromatosis (turban tumor syndrome) [Source:HGNC Symbol;Acc:HGNC:2584],nucleotide binding oligomerization domain containing 2 [Source:HGNC Symbol;Acc:HGNC:5331],sorting nexin 20 [So…
2	66811823	67069129	1100	257307	ENSCAFT00000016007,ENSCAFT00000049771,ENSCAFT00000016220,ENSCAFT00000043941	ABCC11,ABCC11,ABCC12,ABCC12	ATP binding cassette subfamily C member 11 [Source:HGNC Symbol;Acc:HGNC:14639],ATP binding cassette subfamily C member 11 [Source:HGNC Symbol;Acc:HGNC:14639],ATP binding cassette subfamily C member 12 [Source:HGNC Symbol;Acc:HGNC:14640],ATP binding cassette subfamily C member 12 [Source:HGNC Symbol;Acc:HGNC:14640]
2	69951070	70494237	1967	543168	ENSCAFT00000017823,ENSCAFT00000042384,ENSCAFT00000040393,ENSCAFT00000040718,ENSCAFT00000017833,ENSCAFT00000040640,ENSCAFT00000017847,ENSCAFT00000017876,ENSCAFT00000047541,ENSCAFT00000017931	PUM1,N/A,N/A,N/A,N/A,N/A,SDC3,LAPTM5,MATN1,MATN1	pumilio RNA binding family member 1 [Source:HGNC Symbol;Acc:HGNC:14957],N/A,N/A,N/A,N/A,N/A,syndecan 3 [Source:HGNC Symbol;Acc:HGNC:10660],lysosomal protein transmembrane 5 [Source:HGNC Symbol;Acc:HGNC:29612],matrilin 1, cartilage matrix protein [Source:HGNC Symbol;Acc:HGNC:6907],matrilin 1, cartilage matrix protein [Source:HGNC Symbol;Acc:HGNC:6907]
2	70533864	70740325	926	206462	ENSCAFT00000044349	RNU6-604P	RNA, U6 small nuclear 604, pseudogene [Source:HGNC Symbol;Acc:HGNC:47567]
2	74892218	75583106	2503	690889	ENSCAFT00000015199,ENSCAFT00000020505,ENSCAFT00000020529,ENSCAFT00000049148,ENSCAFT00000048344,ENSCAFT00000020546,ENSCAFT00000020568,ENSCAFT00000020574,ENSCAFT00000041232,ENSCAFT00000049943,ENSCAFT00000020638,ENSCAFT00000045916,ENSCAFT00000048626,ENSCAFT00000020713	CLIC4,CLIC4,SRRM1,SRRM1,NCMAP,RCAN3,NIPAL3,STPG1,AC147651.2,GRHL3,GRHL3,IFNLR1,IL22RA1,MYOM3	chloride intracellular channel 4 [Source:HGNC Symbol;Acc:HGNC:13518],chloride intracellular channel 4 [Source:HGNC Symbol;Acc:HGNC:13518],serine/arginine repetitive matrix 1 [Source:HGNC Symbol;Acc:HGNC:16638],serine/arginine repetitive matrix 1 [Source:HGNC Symbol;Acc:HGNC:16638],non-compact myelin associated protein [Source:HGNC Symbol;Acc:HGNC:29332],RCAN family member 3 [Source:HGNC Symbol;Ac…
2	75583291	75791051	717	207761	ENSCAFT00000046020,ENSCAFT00000020728,ENSCAFT00000020742,ENSCAFT00000047038,ENSCAFT00000020793,ENSCAFT00000050060,ENSCAFT00000047677,ENSCAFT00000020920,ENSCAFT00000020961,ENSCAFT00000020984,ENSCAFT00000035556,ENSCAFT00000021042	PNRC2,CNR2,FUCA1,HMGCL,HMGCL,N/A,LYPLA2,GALE,PITHD1,TCEB3B,RP11-49K24.9,TCEB3CL,TCEB3,TCEB3CL2,TCEB3C,N/A,N/A	proline rich nuclear receptor coactivator 2 [Source:HGNC Symbol;Acc:HGNC:23158],cannabinoid receptor 2 [Source:HGNC Symbol;Acc:HGNC:2160],fucosidase, alpha-L- 1, tissue [Source:HGNC Symbol;Acc:HGNC:4006],3-hydroxymethyl-3-methylglutaryl-CoA lyase [Source:HGNC Symbol;Acc:HGNC:5005],3-hydroxymethyl-3-methylglutaryl-CoA lyase [Source:HGNC Symbol;Acc:HGNC:5005],N/A,lysophospholipase II [Source:HGNC S…
2	75791213	76071663	1100	280451	ENSCAFT00000047038,ENSCAFT00000021042,ENSCAFT00000021046,ENSCAFT00000046775,ENSCAFT00000021059,ENSCAFT00000021061,ENSCAFT00000044422,ENSCAFT00000003983,ENSCAFT00000021079,ENSCAFT00000034630,ENSCAFT00000043108	HMGCL,N/A,ID3,E2F2,E2F2,ASAP3,N/A,N/A,N/A,RNU6-92P,RNU6-1047P,ZNF436	3-hydroxymethyl-3-methylglutaryl-CoA lyase [Source:HGNC Symbol;Acc:HGNC:5005],N/A,inhibitor of DNA binding 3, dominant negative helix-loop-helix protein [Source:HGNC Symbol;Acc:HGNC:5362],E2F transcription factor 2 [Source:HGNC Symbol;Acc:HGNC:3114],E2F transcription factor 2 [Source:HGNC Symbol;Acc:HGNC:3114],ArfGAP with SH3 domain, ankyrin repeat and PH domain 3 [Source:HGNC Symbol;Acc:HGNC:149…
2	76072378	76431553	1264	359176	ENSCAFT00000021145,ENSCAFT00000021147,ENSCAFT00000042211,ENSCAFT00000021154,ENSCAFT00000044299,ENSCAFT00000021220,ENSCAFT00000047425,ENSCAFT00000036521,ENSCAFT00000036516,ENSCAFT00000023227	HNRNPR,HTR1D,SCARNA20,SCARNA20,SCARNA20,SCARNA20,SCARNA20,SCARNA20,SCARNA20,LUZP1,KDM1A,KDM1A,N/A,C1ORF234,LACTBL1,EPHB2	heterogeneous nuclear ribonucleoprotein R [Source:HGNC Symbol;Acc:HGNC:5047],5-hydroxytryptamine (serotonin) receptor 1D, G protein-coupled [Source:HGNC Symbol;Acc:HGNC:5289],Small Cajal body specific RNA 20 [Source:RFAM;Acc:RF00601],Small Cajal body specific RNA 20 [Source:RFAM;Acc:RF00601],Small Cajal body specific RNA 20 [Source:RFAM;Acc:RF00601],Small Cajal body specific RNA 20 [Source:RFAM;A…
2	78592680	79758452	5086	1165773	ENSCAFT00000023922,ENSCAFT00000044394,ENSCAFT00000023967,ENSCAFT00000023949,ENSCAFT00000023974,ENSCAFT00000023955,ENSCAFT00000023984,ENSCAFT00000023989,ENSCAFT00000024023,ENSCAFT00000035364,ENSCAFT00000045701,ENSCAFT00000024030,ENSCAFT00000041762,ENSCAFT00000024070,ENSCAFT00000024053,ENSCAFT00000024083,ENSCAFT00000043612,ENSCAFT00000024096,ENSCAFT00000047569,ENSCAFT00000024114,ENSCAFT00000045340,…	UBXN10,PLA2G2C,PLA2G2F,PLA2G2D,PLA2G5,PLA2G2E,OTUD3,RNF186,TMCO4,HTR6,HTR6,MINOS1-NBL1,NBL1,N/A,N/A,CAPZB,PQLC2,PQLC2,AKR7A2,MRTO4,MRTO4,EMC1,EMC1,UBR4,N/A,ALDH4A1,ALDH4A1,ALDH4A1,ALDH4A1	UBX domain protein 10 [Source:HGNC Symbol;Acc:HGNC:26354],phospholipase A2 group IIC [Source:HGNC Symbol;Acc:HGNC:9032],phospholipase A2 group IIF [Source:HGNC Symbol;Acc:HGNC:30040],phospholipase A2 group IID [Source:HGNC Symbol;Acc:HGNC:9033],phospholipase A2 group V [Source:HGNC Symbol;Acc:HGNC:9038],phospholipase A2 group IIE [Source:HGNC Symbol;Acc:HGNC:13414],OTU deubiquitinase 3 [Source:HG…
2	79759678	80121496	1999	361819	ENSCAFT00000024687,ENSCAFT00000024706,ENSCAFT00000024719,ENSCAFT00000043263	PAX7,KLHDC7A,IGSF21,IGSF21	paired box 7 [Source:HGNC Symbol;Acc:HGNC:8621],kelch domain containing 7A [Source:HGNC Symbol;Acc:HGNC:26791],immunoglobin superfamily member 21 [Source:HGNC Symbol;Acc:HGNC:28246],immunoglobin superfamily member 21 [Source:HGNC Symbol;Acc:HGNC:28246]
2	80121647	80581595	2660	459949	ENSCAFT00000024719,ENSCAFT00000043263,ENSCAFT00000024745	IGSF21,IGSF21,ACTL8	immunoglobin superfamily member 21 [Source:HGNC Symbol;Acc:HGNC:28246],immunoglobin superfamily member 21 [Source:HGNC Symbol;Acc:HGNC:28246],actin like 8 [Source:HGNC Symbol;Acc:HGNC:24018]
2	80581851	80858473	1156	276623	ENSCAFT00000024745,ENSCAFT00000024946,ENSCAFT00000024924	ACTL8,ARHGEF10L,ARHGEF10L	actin like 8 [Source:HGNC Symbol;Acc:HGNC:24018],Rho guanine nucleotide exchange factor 10 like [Source:HGNC Symbol;Acc:HGNC:25540],Rho guanine nucleotide exchange factor 10 like [Source:HGNC Symbol;Acc:HGNC:25540]
2	80858989	81156465	1500	297477	ENSCAFT00000024961,ENSCAFT00000024976,ENSCAFT00000035689,ENSCAFT00000024991,ENSCAFT00000024996,ENSCAFT00000025029,ENSCAFT00000025038,ENSCAFT00000048597,ENSCAFT00000042194,ENSCAFT00000025070,ENSCAFT00000042109	RCC2,PADI6,PADI4,PADI4,H2AFZ,PADI3,PADI1,PADI1,SNORA72,PADI2,AC116345.1	regulator of chromosome condensation 2 [Source:HGNC Symbol;Acc:HGNC:30297],peptidyl arginine deiminase, type VI [Source:HGNC Symbol;Acc:HGNC:20449],peptidyl arginine deiminase, type IV [Source:HGNC Symbol;Acc:HGNC:18368],peptidyl arginine deiminase, type IV [Source:HGNC Symbol;Acc:HGNC:18368],H2A histone family member Z [Source:HGNC Symbol;Acc:HGNC:4741],peptidyl arginine deiminase, type III [Sou…
2	82054076	82242381	1339	188306	ENSCAFT00000044511,ENSCAFT00000025851,ENSCAFT00000035668,ENSCAFT00000025853,ENSCAFT00000025881,ENSCAFT00000025883,ENSCAFT00000041098	CASP9,CTRC,CTRC,EFHD2,FHAD1,FHAD1,AC016764.1	caspase 9 [Source:HGNC Symbol;Acc:HGNC:1511],chymotrypsin C [Source:HGNC Symbol;Acc:HGNC:2523],chymotrypsin C [Source:HGNC Symbol;Acc:HGNC:2523],EF-hand domain family member D2 [Source:HGNC Symbol;Acc:HGNC:28670],forkhead-associated (FHA) phosphopeptide binding domain 1 [Source:HGNC Symbol;Acc:HGNC:29408],forkhead-associated (FHA) phosphopeptide binding domain 1 [Source:HGNC Symbol;Acc:HGNC:29408…
2	82242512	82654893	2366	412382	ENSCAFT00000025899,ENSCAFT00000025922	TMEM51,KAZN	transmembrane protein 51 [Source:HGNC Symbol;Acc:HGNC:25488],kazrin, periplakin interacting protein [Source:HGNC Symbol;Acc:HGNC:29173]
2	82654919	83002497	1497	347579
2	83017295	83196380	976	179086
2	83329527	84138681	3493	809155	ENSCAFT00000025940,ENSCAFT00000046464,ENSCAFT00000047482,ENSCAFT00000037750,ENSCAFT00000046205,ENSCAFT00000037744,ENSCAFT00000025944,ENSCAFT00000025946,ENSCAFT00000043421,ENSCAFT00000025953,ENSCAFT00000025956,ENSCAFT00000025959,ENSCAFT00000041940,ENSCAFT00000025970,ENSCAFT00000025995,ENSCAFT00000026009	PRDM2,N/A,N/A,PRDM2,PDPN,PDPN,PDPN,LRRC38,LRRC38,C1ORF158,AADACL3,AADACL4,RNA5SP248,RNA5SP491,RNA5SP304,RNA5SP461,RNA5SP291,RNA5SP156,RNA5SP164,DHRS3,VPS13D,VPS13D	PR domain containing 2, with ZNF domain [Source:HGNC Symbol;Acc:HGNC:9347],N/A,N/A,PR domain containing 2, with ZNF domain [Source:HGNC Symbol;Acc:HGNC:9347],podoplanin [Source:HGNC Symbol;Acc:HGNC:29602],podoplanin [Source:HGNC Symbol;Acc:HGNC:29602],podoplanin [Source:HGNC Symbol;Acc:HGNC:29602],leucine rich repeat containing 38 [Source:HGNC Symbol;Acc:HGNC:27005],leucine rich repeat containing…
2	84139453	84559641	1443	420189	ENSCAFT00000026036,ENSCAFT00000026043,ENSCAFT00000047103,ENSCAFT00000026048,ENSCAFT00000026136,ENSCAFT00000026182,ENSCAFT00000026187,ENSCAFT00000033602,ENSCAFT00000026188,ENSCAFT00000026190,ENSCAFT00000026203,ENSCAFT00000026230,ENSCAFT00000026240,ENSCAFT00000048896,ENSCAFT00000026244,ENSCAFT00000026251,ENSCAFT00000026256,ENSCAFT00000049774	TNFRSF1B,TNFRSF8,MIIP,MIIP,MFN2,PLOD1,KIAA2013,RNU5E-4P,RNU5E-1,NPPB,NPPA,CLCN6,MTHFR,C1ORF167,N/A,AGTRAP,DRAXIN,MAD2L2,FBXO6	tumor necrosis factor receptor superfamily member 1B [Source:HGNC Symbol;Acc:HGNC:11917],tumor necrosis factor receptor superfamily member 8 [Source:HGNC Symbol;Acc:HGNC:11923],migration and invasion inhibitory protein [Source:HGNC Symbol;Acc:HGNC:25715],migration and invasion inhibitory protein [Source:HGNC Symbol;Acc:HGNC:25715],mitofusin 2 [Source:HGNC Symbol;Acc:HGNC:16877],procollagen-lysine…
3	5136385	6789215	5686	1652831	ENSCAFT00000040089,ENSCAFT00000042269,ENSCAFT00000033736	RNU12-2P,RNU6-554P,RNU6-353P,RNU6-159P,RNU6-1069P,RNU6-1187P,RNU6-559P	RNA, U12 small nuclear 2, pseudogene [Source:HGNC Symbol;Acc:HGNC:10109],RNA, U6 small nuclear 554, pseudogene [Source:HGNC Symbol;Acc:HGNC:47517],RNA, U6 small nuclear 353, pseudogene [Source:HGNC Symbol;Acc:HGNC:47316],RNA, U6 small nuclear 159, pseudogene [Source:HGNC Symbol;Acc:HGNC:47122],RNA, U6 small nuclear 1069, pseudogene [Source:HGNC Symbol;Acc:HGNC:48032],RNA, U6 small nuclear 1187, p…
3	9330228	9522356	759	192129
3	9632911	9901538	1032	268628	ENSCAFT00000012184	ST8SIA4	ST8 alpha-N-acetyl-neuraminide alpha-2,8-sialyltransferase 4 [Source:HGNC Symbol;Acc:HGNC:10871]
3	10017738	10185921	993	168184
3	11454380	11456524	19	2145	ENSCAFT00000046285	N/A	N/A
3	12005280	12005351	3	72
3	12167073	12278043	599	110971
3	12440923	12538805	201	97883
3	12972428	16371268	9160	3398841	ENSCAFT00000012562,ENSCAFT00000012569,ENSCAFT00000012596,ENSCAFT00000041838,ENSCAFT00000012614,ENSCAFT00000012616,ENSCAFT00000012618,ENSCAFT00000040281,ENSCAFT00000012624,ENSCAFT00000037661,ENSCAFT00000012630,ENSCAFT00000047095,ENSCAFT00000047902,ENSCAFT00000012646,ENSCAFT00000012687,ENSCAFT00000012696,ENSCAFT00000012787,ENSCAFT00000012776,ENSCAFT00000032916,ENSCAFT00000012825,ENSCAFT00000024495,…	CAST,CAST,PCSK1,N/A,ELL2,GLRX,RHOBTB3,N/A,SPATA9,SPATA9,RFESD,N/A,GPR150,ARSK,TTC37,FAM81B,MCTP1,MCTP1,N/A,SLF1,RPL14,KIAA0825,FAM172A,N/A,N/A,RNU6-79P	calpastatin [Source:HGNC Symbol;Acc:HGNC:1515],calpastatin [Source:HGNC Symbol;Acc:HGNC:1515],proprotein convertase subtilisin/kexin type 1 [Source:HGNC Symbol;Acc:HGNC:8743],N/A,elongation factor, RNA polymerase II, 2 [Source:HGNC Symbol;Acc:HGNC:17064],glutaredoxin [Source:HGNC Symbol;Acc:HGNC:4330],Rho-related BTB domain containing 3 [Source:HGNC Symbol;Acc:HGNC:18757],N/A,spermatogenesis asso…
3	16821821	16821845	3	25
3	17265471	21246852	8646	3981382	ENSCAFT00000042416,ENSCAFT00000033650,ENSCAFT00000012945,ENSCAFT00000033105,ENSCAFT00000043083,ENSCAFT00000013109,ENSCAFT00000032770,ENSCAFT00000013127,ENSCAFT00000044465,ENSCAFT00000013134,ENSCAFT00000042733,ENSCAFT00000047882,ENSCAFT00000013148,ENSCAFT00000044533,ENSCAFT00000047250,ENSCAFT00000034325,ENSCAFT00000041985,ENSCAFT00000013212,ENSCAFT00000013201,ENSCAFT00000044684,ENSCAFT00000032729,…	RNA5SP338,RNU1-140P,ARRDC3,RNU6-161P,RNU6-938P,RNU6-642P,ADGRV1,N/A,LYSMD3,POLR3G,POLR3G,AC090954.2,AC099539.1,AL357075.1,MBLAC2,CETN3,CETN3,N/A,N/A,N/A,MEF2C,MEF2C,MEF2C,MIR9-2,TMEM161B,N/A,N/A,CCNH,CCNH,RASA1	RNA, 5S ribosomal pseudogene 338 [Source:HGNC Symbol;Acc:HGNC:43238],RNA, U1 small nuclear 140, pseudogene [Source:HGNC Symbol;Acc:HGNC:48482],arrestin domain containing 3 [Source:HGNC Symbol;Acc:HGNC:29263],RNA, U6 small nuclear 161, pseudogene [Source:HGNC Symbol;Acc:HGNC:47124],RNA, U6 small nuclear 938, pseudogene [Source:HGNC Symbol;Acc:HGNC:47901],RNA, U6 small nuclear 642, pseudogene [Sour…
3	21409668	21450276	191	40609
3	21717890	22198578	1227	480689
3	22413459	22791491	1400	378033	ENSCAFT00000040222,ENSCAFT00000013379,ENSCAFT00000040286	SNOU2-30,N/A,N/A	Small nucleolar RNA U2-30 [Source:RFAM;Acc:RF00493],N/A,N/A
3	23037130	24515659	4202	1478530	ENSCAFT00000013454,ENSCAFT00000048591,ENSCAFT00000044643,ENSCAFT00000013618,ENSCAFT00000035638,ENSCAFT00000013692	EDIL3,HAPLN1,VCAN,VCAN,XRCC4,XRCC4	EGF-like repeats and discoidin I-like domains 3 [Source:HGNC Symbol;Acc:HGNC:3173],hyaluronan and proteoglycan link protein 1 [Source:HGNC Symbol;Acc:HGNC:2380],versican [Source:HGNC Symbol;Acc:HGNC:2464],versican [Source:HGNC Symbol;Acc:HGNC:2464],X-ray repair complementing defective repair in Chinese hamster cells 4 [Source:HGNC Symbol;Acc:HGNC:12831],X-ray repair complementing defective repair…
3	24734560	26759059	5333	2024500	ENSCAFT00000038718,ENSCAFT00000044778,ENSCAFT00000043903,ENSCAFT00000013712,ENSCAFT00000050175,ENSCAFT00000013778,ENSCAFT00000034241,ENSCAFT00000013808,ENSCAFT00000013818,ENSCAFT00000045891,ENSCAFT00000013846,ENSCAFT00000048423,ENSCAFT00000046252,ENSCAFT00000013919,ENSCAFT00000044935,ENSCAFT00000007595,ENSCAFT00000013983,ENSCAFT00000044749,ENSCAFT00000014011,ENSCAFT00000014018,ENSCAFT00000014049,…	ATP6AP1L,ATP6AP1L,RPS23,ATG10,N/A,SSBP2,N/A,ACOT12,ZCCHC9,RASGRF2,CKMT2,CKMT2,RASGRF2,RASGRF2,RASGRF2,N/A,MSH3,DHFRL1,DHFR,ANKRD34B,FAM151B,ZFYVE16,SPZ1	ATPase, H+ transporting, lysosomal accessory protein 1-like [Source:HGNC Symbol;Acc:HGNC:28091],ATPase, H+ transporting, lysosomal accessory protein 1-like [Source:HGNC Symbol;Acc:HGNC:28091],ribosomal protein S23 [Source:HGNC Symbol;Acc:HGNC:10410],autophagy related 10 [Source:HGNC Symbol;Acc:HGNC:20315],N/A,single-stranded DNA binding protein 2 [Source:HGNC Symbol;Acc:HGNC:15831],N/A,acyl-CoA t…
3	27090403	27866833	2407	776431	ENSCAFT00000014358,ENSCAFT00000014375,ENSCAFT00000014430,ENSCAFT00000014395,ENSCAFT00000014548,ENSCAFT00000035094,ENSCAFT00000014467,ENSCAFT00000014475,ENSCAFT00000014573	CMYA5,PAPD4,HOMER1,JMY,DMGDH,RNU6-91P,BHMT,BHMT2,DMGDH	cardiomyopathy associated 5 [Source:HGNC Symbol;Acc:HGNC:14305],PAP associated domain containing 4 [Source:HGNC Symbol;Acc:HGNC:26776],homer scaffolding protein 1 [Source:HGNC Symbol;Acc:HGNC:17512],junction mediating and regulatory protein, p53 cofactor [Source:HGNC Symbol;Acc:HGNC:28916],dimethylglycine dehydrogenase [Source:HGNC Symbol;Acc:HGNC:24475],RNA, U6 small nuclear 91, pseudogene [Sour…
3	28117441	30045008	5175	1927568	ENSCAFT00000041511,ENSCAFT00000045487,ENSCAFT00000042872,ENSCAFT00000047985,ENSCAFT00000014640,ENSCAFT00000041646,ENSCAFT00000040106,ENSCAFT00000014642,ENSCAFT00000043844,ENSCAFT00000014646,ENSCAFT00000046395,ENSCAFT00000048571,ENSCAFT00000046013,ENSCAFT00000014678,ENSCAFT00000014705,ENSCAFT00000014709,ENSCAFT00000041816,ENSCAFT00000014724,ENSCAFT00000014739,ENSCAFT00000035410,ENSCAFT00000014742,…	RNU6-1048P,LHFPL2,N/A,SCAMP1,AP3B1,N/A,RN7SKP149,TBCA,TBCA,OTP,OTP,WDR41,N/A,WDR41,PDE8B,PDE8B,SNORA47,AGGF1,CRHBP,N/A,F2RL1,RNU6-625P,F2R,IQGAP2,F2RL2	RNA, U6 small nuclear 1048, pseudogene [Source:HGNC Symbol;Acc:HGNC:48011],lipoma HMGIC fusion partner-like 2 [Source:HGNC Symbol;Acc:HGNC:6588],N/A,secretory carrier membrane protein 1 [Source:HGNC Symbol;Acc:HGNC:10563],adaptor related protein complex 3, beta 1 subunit [Source:HGNC Symbol;Acc:HGNC:566],N/A,RNA, 7SK small nuclear pseudogene 149 [Source:HGNC Symbol;Acc:HGNC:45873],tubulin folding…
3	30429233	30429425	13	193	ENSCAFT00000014862	SV2C	synaptic vesicle glycoprotein 2C [Source:HGNC Symbol;Acc:HGNC:30670]
3	31166919	32561168	8209	1394250	ENSCAFT00000015142,ENSCAFT00000047460,ENSCAFT00000015147,ENSCAFT00000021619,ENSCAFT00000023301,ENSCAFT00000021341,ENSCAFT00000048853,ENSCAFT00000037232,ENSCAFT00000023777,ENSCAFT00000048036,ENSCAFT00000036409,ENSCAFT00000036021,ENSCAFT00000015697,ENSCAFT00000034064,ENSCAFT00000015516,ENSCAFT00000015489,ENSCAFT00000015476,ENSCAFT00000015450,ENSCAFT00000015218,ENSCAFT00000015763	ANKRD31,ANKRD31,GCNT4,N/A,OR6C76,OR6C2,N/A,N/A,N/A,OR6C2,OR6C1,N/A,HERC2,RN7SKP246,N/A,NIPA1,NIPA2,CYFIP1,TUBGCP5,OCA2	ankyrin repeat domain 31 [Source:HGNC Symbol;Acc:HGNC:26853],ankyrin repeat domain 31 [Source:HGNC Symbol;Acc:HGNC:26853],glucosaminyl (N-acetyl) transferase 4, core 2 [Source:HGNC Symbol;Acc:HGNC:17973],N/A,olfactory receptor family 6 subfamily C member 76 [Source:HGNC Symbol;Acc:HGNC:31305],olfactory receptor family 6 subfamily C member 2 [Source:HGNC Symbol;Acc:HGNC:15436],N/A,N/A,N/A,olfactor…
3	32762253	32820633	388	58381
3	33104975	33104981	4	7
3	33288822	33393056	743	104235	ENSCAFT00000015814	N/A	N/A
3	33907895	33987413	210	79519	ENSCAFT00000049328,ENSCAFT00000043201	N/A,GABRB3	N/A,gamma-aminobutyric acid (GABA) A receptor, beta 3 [Source:HGNC Symbol;Acc:HGNC:4083]
3	34465477	34466658	15	1182
3	34722819	36622135	6667	1899317	ENSCAFT00000048167,ENSCAFT00000016031,ENSCAFT00000016065,ENSCAFT00000045775,ENSCAFT00000042517,ENSCAFT00000040307,ENSCAFT00000040115,ENSCAFT00000044907,ENSCAFT00000041299,ENSCAFT00000040185,ENSCAFT00000048216,ENSCAFT00000040282,ENSCAFT00000040450,ENSCAFT00000016072,ENSCAFT00000040212,ENSCAFT00000040736,ENSCAFT00000040696,ENSCAFT00000040754,ENSCAFT00000049442,ENSCAFT00000043639,ENSCAFT00000048740,…	ATP10A,ATP10A,UBE3A,N/A,SNORD109A,SNORD109B,N/A,N/A,N/A,SNORD115-45,SNORD115-32,SNORD115-46,SNORD115-26,SNORD115-41,N/A,N/A,SNORD115,N/A,SNORD116,SNORD116,N/A,N/A,N/A,N/A,N/A,N/A,N/A,N/A,N/A,N/A,N/A,N/A,N/A,N/A,SNORD109B,SNORD109A,N/A,SNORD108,SNORD64,SNORD64,SNORD107,SNRPN,NDN,MAGEL2,MKRN3	ATPase, class V, type 10A [Source:HGNC Symbol;Acc:HGNC:13542],ATPase, class V, type 10A [Source:HGNC Symbol;Acc:HGNC:13542],ubiquitin protein ligase E3A [Source:HGNC Symbol;Acc:HGNC:12496],N/A,small nucleolar RNA, C/D box 109A [Source:HGNC Symbol;Acc:HGNC:32773],small nucleolar RNA, C/D box 109B [Source:HGNC Symbol;Acc:HGNC:32774],N/A,N/A,N/A,small nucleolar RNA, C/D box 115-45 [Source:HGNC Symbo…
3	36984843	37073883	612	89041
3	37277158	37529533	1022	252376	ENSCAFT00000037712,ENSCAFT00000043423,ENSCAFT00000016317	N/A,N/A,OTUD7A	N/A,N/A,OTU deubiquitinase 7A [Source:HGNC Symbol;Acc:HGNC:20718]
3	38122910	42408745	10830	4285836	ENSCAFT00000037709,ENSCAFT00000016503,ENSCAFT00000016507,ENSCAFT00000044501,ENSCAFT00000048652,ENSCAFT00000016517,ENSCAFT00000046974,ENSCAFT00000016538,ENSCAFT00000040994,ENSCAFT00000016662,ENSCAFT00000042761,ENSCAFT00000016683,ENSCAFT00000036794,ENSCAFT00000016700,ENSCAFT00000016769,ENSCAFT00000016762,ENSCAFT00000041486,ENSCAFT00000016775,ENSCAFT00000016796,ENSCAFT00000046716,ENSCAFT00000016804,…	BTF3,APBA2,FAM189A1,FAM189A1,N/A,N/A,TJP1,TJP1,N/A,TARSL2,RNU6-15P,TM2D3,TM2D3,N/A,PCSK6,PCSK6,N/A,N/A,SNRPA1,VIMP,VIMP,CHSY1,POMP,LRRK1,LRRK1,ALDH1A3,N/A,ASB7,LINS1,CERS3,ADAMTS17,ADAMTS17,LYSMD4,MEF2A,LRRC28,TTC23,TTC23,SYNM,IGF1R,PGPEP1L,PGPEP1L,FAM169B	basic transcription factor 3 [Source:HGNC Symbol;Acc:HGNC:1125],amyloid beta (A4) precursor protein-binding, family A, member 2 [Source:HGNC Symbol;Acc:HGNC:579],family with sequence similarity 189 member A1 [Source:HGNC Symbol;Acc:HGNC:29075],family with sequence similarity 189 member A1 [Source:HGNC Symbol;Acc:HGNC:29075],N/A,N/A,tight junction protein 1 [Source:HGNC Symbol;Acc:HGNC:11827],tigh…
3	42776875	42899576	487	122702
3	43414557	45144189	5183	1729633	ENSCAFT00000041904,ENSCAFT00000012887,ENSCAFT00000033518,ENSCAFT00000017350,ENSCAFT00000041349,ENSCAFT00000041017,ENSCAFT00000042060	N/A,N/A,Y_RNA,N/A,N/A,BX470187.1,N/A	N/A,N/A,Y RNA [Source:RFAM;Acc:RF00019],N/A,N/A,N/A,N/A
3	45354748	45425520	326	70773
3	45968675	46170703	1067	202029	ENSCAFT00000017438,ENSCAFT00000042016	MCTP2,N/A	multiple C2 domains, transmembrane 2 [Source:HGNC Symbol;Acc:HGNC:25636],N/A
3	46488261	47689497	3785	1201237	ENSCAFT00000042500,ENSCAFT00000043379,ENSCAFT00000045222,ENSCAFT00000017456,ENSCAFT00000045903,ENSCAFT00000017614,ENSCAFT00000044612,ENSCAFT00000043290,ENSCAFT00000046080,ENSCAFT00000008322,ENSCAFT00000044049,ENSCAFT00000048642,ENSCAFT00000050197,ENSCAFT00000017803	N/A,RGMA,N/A,RGMA,CHD2,CHD2,CHD2,CHD2,HSPD1,HINT1,FAM174B,N/A,ST8SIA2,ST8SIA2	N/A,repulsive guidance molecule family member a [Source:HGNC Symbol;Acc:HGNC:30308],N/A,repulsive guidance molecule family member a [Source:HGNC Symbol;Acc:HGNC:30308],chromodomain helicase DNA binding protein 2 [Source:HGNC Symbol;Acc:HGNC:1917],chromodomain helicase DNA binding protein 2 [Source:HGNC Symbol;Acc:HGNC:1917],chromodomain helicase DNA binding protein 2 [Source:HGNC Symbol;Acc:HGNC:…
3	47847775	47847892	13	118
3	48668401	48669176	5	776
3	48897783	49424835	1194	527053	ENSCAFT00000018095,ENSCAFT00000018087,ENSCAFT00000047501,ENSCAFT00000018101	AKAP13,AKAP13,AKAP13,KLHL25	A-kinase anchoring protein 13 [Source:HGNC Symbol;Acc:HGNC:371],A-kinase anchoring protein 13 [Source:HGNC Symbol;Acc:HGNC:371],A-kinase anchoring protein 13 [Source:HGNC Symbol;Acc:HGNC:371],kelch like family member 25 [Source:HGNC Symbol;Acc:HGNC:25732]
3	49856434	49856765	7	332	ENSCAFT00000018109	AGBL1	ATP/GTP binding protein-like 1 [Source:HGNC Symbol;Acc:HGNC:26504]
3	50432385	50563150	432	130766
3	50785986	50833141	268	47156
3	51667681	59393386	23785	7725706	ENSCAFT00000018235,ENSCAFT00000018243,ENSCAFT00000018270,ENSCAFT00000047692,ENSCAFT00000018286,ENSCAFT00000018291,ENSCAFT00000018302,ENSCAFT00000002034,ENSCAFT00000018316,ENSCAFT00000018357,ENSCAFT00000018377,ENSCAFT00000018394,ENSCAFT00000018486,ENSCAFT00000018527,ENSCAFT00000033874,ENSCAFT00000018896,ENSCAFT00000046592,ENSCAFT00000032618,ENSCAFT00000018959,ENSCAFT00000019004,ENSCAFT00000019028,…	MRPL46,MRPS11,DET1,AEN,AEN,ISG20,ACAN,ACAN,HAPLN3,MFGE8,ABHD2,RLBP1,FANCI,EPSTI1,N/A,POLG,N/A,MIR9-3,RHCG,TICRR,KIF7,KIF7,PLIN1,PEX11A,WDR93,AL121588.1,MESP1,MESP1,ANPEP,AP3S2,ARPIN,C15ORF38-AP3S2,ZNF710,IDH2,N/A,SEMA4B,SEMA4B,CIB1,GDPGP1,RP11-697E2.6,NGRN,VPS33B,PRC1,RCCD1,UNC45A,HDDC3,N/A,MAN2A2,FES,FURIN,N/A,BLM,BLM,CRTC3,CRTC3,IQGAP1,N/A,ZNF774,ZSCAN2,ZSCAN2,N/A,WDR73,NMB,SEC11A,ZNF592,ALPK3,…	mitochondrial ribosomal protein L46 [Source:HGNC Symbol;Acc:HGNC:1192],mitochondrial ribosomal protein S11 [Source:HGNC Symbol;Acc:HGNC:14050],de-etiolated homolog 1 (Arabidopsis) [Source:HGNC Symbol;Acc:HGNC:25477],apoptosis enhancing nuclease [Source:HGNC Symbol;Acc:HGNC:25722],apoptosis enhancing nuclease [Source:HGNC Symbol;Acc:HGNC:25722],interferon stimulated exonuclease gene 20kDa [Source:…
3	59577571	59689871	401	112301	ENSCAFT00000022915	SORCS2	sortilin-related VPS10 domain containing receptor 2 [Source:HGNC Symbol;Acc:HGNC:16698]
3	59987334	65108384	17527	5121051	ENSCAFT00000023093,ENSCAFT00000023096,ENSCAFT00000023112,ENSCAFT00000023126,ENSCAFT00000023118,ENSCAFT00000023163,ENSCAFT00000042357,ENSCAFT00000023183,ENSCAFT00000048018,ENSCAFT00000023187,ENSCAFT00000033859,ENSCAFT00000023207,ENSCAFT00000044952,ENSCAFT00000045863,ENSCAFT00000045517,ENSCAFT00000023214,ENSCAFT00000023215,ENSCAFT00000023224,ENSCAFT00000048451,ENSCAFT00000023309,ENSCAFT00000023312,…	SH3TC1,HTRA3,ACOX3,TRMT44,N/A,CPZ,RNU6-627P,HMX1,N/A,ADRA2C,N/A,LRPAP1,DOK7,DOK7,DOK7,DOK7,EEF1A1,HGFAC,RGS12,MSANTD1,HTT,GRK4,NOP14,N/A,MFSD10,ADD1,ADD1,N/A,N/A,SH3BP2,TNIP2,TNIP2,FAM193A,RNF4,RNF4,RNF4,ZFYVE28,ZFYVE28,MXD4,N/A,N/A,HAUS3,RNA5SP232,POLN,POLN,POLN,NAT8L,C4ORF48,NELFA,WHSC1,WHSC1,SCARNA22,N/A,LETM1,FGFR3,FGFR3,RNU2-72P,TACC3,TMEM129,SLBP,FAM53A,FAM53A,NKX1-1,UVSSA,MAEA,MAEA,FAM184B…	SH3 domain and tetratricopeptide repeats 1 [Source:HGNC Symbol;Acc:HGNC:26009],HtrA serine peptidase 3 [Source:HGNC Symbol;Acc:HGNC:30406],acyl-CoA oxidase 3, pristanoyl [Source:HGNC Symbol;Acc:HGNC:121],tRNA methyltransferase 44 homolog (S. cerevisiae) [Source:HGNC Symbol;Acc:HGNC:26653],N/A,carboxypeptidase Z [Source:HGNC Symbol;Acc:HGNC:2333],RNA, U6 small nuclear 627, pseudogene [Source:HGNC …
3	65887576	66234995	905	347420
3	66450483	66450609	9	127
3	66642289	66701171	148	58883
3	66913853	66914606	7	754
3	67586749	67587387	6	639
3	68011133	68011419	5	287
3	68459110	68459811	6	702
3	69089384	69089411	3	28
3	70576190	70889122	960	312933	ENSCAFT00000024908,ENSCAFT00000024922	STK32B,EVC2	serine/threonine kinase 32B [Source:HGNC Symbol;Acc:HGNC:14217],Ellis van Creveld syndrome 2 [Source:HGNC Symbol;Acc:HGNC:19747]
3	71385151	73039426	4210	1654276	ENSCAFT00000025162,ENSCAFT00000012354,ENSCAFT00000025166,ENSCAFT00000036067,ENSCAFT00000025167,ENSCAFT00000025188,ENSCAFT00000025183,ENSCAFT00000025193,ENSCAFT00000046173,ENSCAFT00000025220,ENSCAFT00000025229,ENSCAFT00000045574,ENSCAFT00000025237,ENSCAFT00000025239,ENSCAFT00000025282,ENSCAFT00000019483,ENSCAFT00000043678,ENSCAFT00000025303,ENSCAFT00000035726,ENSCAFT00000025350,ENSCAFT00000025369,…	UCHL1,N/A,APBB2,APBB2,N/A,NSUN7,NSUN7,RBM47,N/A,CHRNA9,RHOH,N4BP2,N4BP2,ACYP1,PDS5A,CISD1,UBE2K,UBE2K,SMIM14,UGDH,LIAS,RPL9,KLB,KLB	ubiquitin C-terminal hydrolase L1 [Source:HGNC Symbol;Acc:HGNC:12513],N/A,amyloid beta (A4) precursor protein-binding, family B, member 2 [Source:HGNC Symbol;Acc:HGNC:582],amyloid beta (A4) precursor protein-binding, family B, member 2 [Source:HGNC Symbol;Acc:HGNC:582],N/A,NOP2/Sun RNA methyltransferase family member 7 [Source:HGNC Symbol;Acc:HGNC:25857],NOP2/Sun RNA methyltransferase family memb…
3	74144794	74144809	4	16	ENSCAFT00000048011,ENSCAFT00000025730	TBC1D1,TBC1D1	TBC1 domain family member 1 [Source:HGNC Symbol;Acc:HGNC:11578],TBC1 domain family member 1 [Source:HGNC Symbol;Acc:HGNC:11578]
3	74408184	74523563	770	115380	ENSCAFT00000025800	RELL1	RELT-like 1 [Source:HGNC Symbol;Acc:HGNC:27379]
3	74926720	75084869	258	158150
3	75427499	75427509	5	11
3	75875253	75875322	7	70
3	76475116	76475319	11	204
3	76985401	76985601	21	201
3	78881126	78881384	5	259
3	79105755	79204178	557	98424
3	79385004	79385097	3	94
3	79907238	79907246	3	9
3	80650705	80727374	397	76670	ENSCAFT00000025927	N/A	N/A
3	81617259	81626374	27	9116
3	82048334	82200817	816	152484	ENSCAFT00000046933	N/A	N/A
3	82375136	82402715	138	27580
3	82919407	82920822	30	1416
3	83178756	83284812	462	106057
3	83741909	83741936	3	28
3	85013214	91888985	37204	6875772	ENSCAFT00000044428,ENSCAFT00000026100,ENSCAFT00000026123,ENSCAFT00000026138,ENSCAFT00000026140,ENSCAFT00000026155,ENSCAFT00000033358,ENSCAFT00000035962,ENSCAFT00000026177,ENSCAFT00000042422,ENSCAFT00000026181,ENSCAFT00000026195,ENSCAFT00000026201,ENSCAFT00000026200,ENSCAFT00000043180,ENSCAFT00000044488,ENSCAFT00000026343,ENSCAFT00000032580,ENSCAFT00000047630,ENSCAFT00000026355,ENSCAFT00000026385,…	SEPSECS,SEPSECS,LGI2,CCDC149,SOD3,DHX15,N/A,PPARGC1A,GBA3,RNA5SP382,ADGRA3,KCNIP4,PACRGL,PACRGL,N/A,SLIT2,SLIT2,MIR218-1,N/A,RPL7A,N/A,N/A,COX6C,ANAPC13,LCORL,NCAPG,N/A,CTBP1,CTBP1,SPON2,N/A,N/A,RNF212,FGFRL1,N/A,IDUA,SLC26A1,DGKQ,TMEM175,N/A,GAK,CPLX1,PCGF3,PCGF3,MFSD7,MYL5,ATP5I,PDE6B,PIGG	Sep (O-phosphoserine) tRNA:Sec (selenocysteine) tRNA synthase [Source:HGNC Symbol;Acc:HGNC:30605],Sep (O-phosphoserine) tRNA:Sec (selenocysteine) tRNA synthase [Source:HGNC Symbol;Acc:HGNC:30605],leucine-rich repeat LGI family member 2 [Source:HGNC Symbol;Acc:HGNC:18710],coiled-coil domain containing 149 [Source:HGNC Symbol;Acc:HGNC:25405],superoxide dismutase 3, extracellular [Source:HGNC Symbol…
4	1549697	1738543	648	188847	ENSCAFT00000015877	N/A	N/A
4	7289893	7922186	2879	632294	ENSCAFT00000038168,ENSCAFT00000042558,ENSCAFT00000018664	DISC1,SNORA25,SNORA25,SNORA25,DISC1	disrupted in schizophrenia 1 [Source:HGNC Symbol;Acc:HGNC:2888],Small nucleolar RNA SNORA25 [Source:RFAM;Acc:RF00402],Small nucleolar RNA SNORA25 [Source:RFAM;Acc:RF00402],Small nucleolar RNA SNORA25 [Source:RFAM;Acc:RF00402],disrupted in schizophrenia 1 [Source:HGNC Symbol;Acc:HGNC:2888]
4	7923054	8594331	2365	671278	ENSCAFT00000044475,ENSCAFT00000018696,ENSCAFT00000037161,ENSCAFT00000040737,ENSCAFT00000018713,ENSCAFT00000018726,ENSCAFT00000018796,ENSCAFT00000018808,ENSCAFT00000018873,ENSCAFT00000018886,ENSCAFT00000018897,ENSCAFT00000018972,ENSCAFT00000019139,ENSCAFT00000018992	TSNAX-DISC1,TSNAX,EGLN1,EGLN1,N/A,SPRTN,EXOC8,GNPAT,C1ORF131,TRIM67,FAM89A,ARV1,TTC13,CAPN9,C1ORF198	TSNAX-DISC1 readthrough (NMD candidate) [Source:HGNC Symbol;Acc:HGNC:49177],translin-associated factor X [Source:HGNC Symbol;Acc:HGNC:12380],egl-9 family hypoxia-inducible factor 1 [Source:HGNC Symbol;Acc:HGNC:1232],egl-9 family hypoxia-inducible factor 1 [Source:HGNC Symbol;Acc:HGNC:1232],N/A,SprT-like N-terminal domain [Source:HGNC Symbol;Acc:HGNC:25356],exocyst complex component 8 [Source:HGNC…
4	8595634	9428183	3027	832550	ENSCAFT00000019139,ENSCAFT00000019142,ENSCAFT00000019154,ENSCAFT00000019196,ENSCAFT00000041129,ENSCAFT00000034207,ENSCAFT00000019204,ENSCAFT00000049454,ENSCAFT00000019234,ENSCAFT00000037714	CAPN9,CAPN9,AGT,COG2,N/A,RNU6-841P,PGBD5,GALNT2,GALNT2,N/A	calpain 9 [Source:HGNC Symbol;Acc:HGNC:1486],calpain 9 [Source:HGNC Symbol;Acc:HGNC:1486],angiotensinogen (serpin peptidase inhibitor, clade A, member 8) [Source:HGNC Symbol;Acc:HGNC:333],component of oligomeric golgi complex 2 [Source:HGNC Symbol;Acc:HGNC:6546],N/A,RNA, U6 small nuclear 841, pseudogene [Source:HGNC Symbol;Acc:HGNC:47804],piggyBac transposable element derived 5 [Source:HGNC Symbo…
4	15313891	15738889	1426	424999	ENSCAFT00000042003,ENSCAFT00000044317	N/A,REEP3	N/A,receptor accessory protein 3 [Source:HGNC Symbol;Acc:HGNC:23711]
4	15743084	16335201	2219	592118
4	16401390	16920907	2856	519518
4	16925322	17081958	552	156637
4	17511770	17725902	791	214133	ENSCAFT00000021033	N/A	N/A
4	18109774	18279281	572	169508	ENSCAFT00000021033	N/A	N/A
4	19675470	20439343	2588	763874	ENSCAFT00000036654,ENSCAFT00000021752,ENSCAFT00000021772,ENSCAFT00000042532,ENSCAFT00000042497,ENSCAFT00000043209,ENSCAFT00000021794,ENSCAFT00000040469,ENSCAFT00000033480,ENSCAFT00000021848,ENSCAFT00000042075,ENSCAFT00000021852,ENSCAFT00000038045,ENSCAFT00000021867,ENSCAFT00000021901,ENSCAFT00000021920,ENSCAFT00000042285,ENSCAFT00000021929,ENSCAFT00000021943,ENSCAFT00000021963,ENSCAFT00000046047	DNA2,DNA2,SLC25A16,SCARNA18,SCARNA17,SCARNA17,SCARNA17,SCARNA17,SCARNA17,TET1,TET1,RNU6-1222P,RNA5SP122,CCAR1,N/A,STOX1,DDX50,DDX50,DDX21,KIF1BP,N/A,SRGN,VPS26A,SUPV3L1,HKDC1	DNA replication helicase/nuclease 2 [Source:HGNC Symbol;Acc:HGNC:2939],DNA replication helicase/nuclease 2 [Source:HGNC Symbol;Acc:HGNC:2939],solute carrier family 25 (mitochondrial carrier), member 16 [Source:HGNC Symbol;Acc:HGNC:10986],small Cajal body-specific RNA 18 [Source:RFAM;Acc:RF00283],small Cajal body-specific RNA 17 [Source:RFAM;Acc:RF00492],small Cajal body-specific RNA 17 [Source:RF…
4	20622020	20893849	1006	271830	ENSCAFT00000036379,ENSCAFT00000044051,ENSCAFT00000022194,ENSCAFT00000042322	NEUROG3,C10ORF35,COL13A1,RNA5SP360	neurogenin 3 [Source:HGNC Symbol;Acc:HGNC:13806],chromosome 10 open reading frame 35 [Source:HGNC Symbol;Acc:HGNC:23519],collagen, type XIII, alpha 1 [Source:HGNC Symbol;Acc:HGNC:2190],RNA, 5S ribosomal pseudogene 360 [Source:HGNC Symbol;Acc:HGNC:43260]
4	21904814	22274429	1784	369616	ENSCAFT00000022760,ENSCAFT00000022774,ENSCAFT00000049334,ENSCAFT00000022666	UNC5B,SLC29A3,CDH23,CDH23	unc-5 netrin receptor B [Source:HGNC Symbol;Acc:HGNC:12568],solute carrier family 29 (equilibrative nucleoside transporter), member 3 [Source:HGNC Symbol;Acc:HGNC:23096],cadherin-related 23 [Source:HGNC Symbol;Acc:HGNC:13733],cadherin-related 23 [Source:HGNC Symbol;Acc:HGNC:13733]
4	22275773	22762067	1634	486295	ENSCAFT00000049334,ENSCAFT00000022666,ENSCAFT00000042392,ENSCAFT00000045681,ENSCAFT00000022797,ENSCAFT00000022878,ENSCAFT00000042394,ENSCAFT00000022886,ENSCAFT00000043694,ENSCAFT00000022891	CDH23,CDH23,N/A,C10ORF105,C10ORF54,PSAP,RNU6-311P,CHST3,SPOCK2,SPOCK2	cadherin-related 23 [Source:HGNC Symbol;Acc:HGNC:13733],cadherin-related 23 [Source:HGNC Symbol;Acc:HGNC:13733],N/A,chromosome 10 open reading frame 105 [Source:HGNC Symbol;Acc:HGNC:20304],chromosome 10 open reading frame 54 [Source:HGNC Symbol;Acc:HGNC:30085],prosaposin [Source:HGNC Symbol;Acc:HGNC:9498],RNA, U6 small nuclear 311, pseudogene [Source:HGNC Symbol;Acc:HGNC:47274],carbohydrate (chon…
4	22974430	23464044	1706	489615	ENSCAFT00000022966,ENSCAFT00000043690,ENSCAFT00000023026,ENSCAFT00000041495,ENSCAFT00000023035,ENSCAFT00000023057,ENSCAFT00000043086	DNAJB12,MICU1,MICU1,N/A,N/A,MCU,MCU	DnaJ heat shock protein family (Hsp40) member B12 [Source:HGNC Symbol;Acc:HGNC:14891],mitochondrial calcium uptake 1 [Source:HGNC Symbol;Acc:HGNC:1530],mitochondrial calcium uptake 1 [Source:HGNC Symbol;Acc:HGNC:1530],N/A,N/A,mitochondrial calcium uniporter [Source:HGNC Symbol;Acc:HGNC:23526],mitochondrial calcium uniporter [Source:HGNC Symbol;Acc:HGNC:23526]
4	29028017	29356427	1188	328411	ENSCAFT00000024855,ENSCAFT00000042835,ENSCAFT00000024863,ENSCAFT00000024935,ENSCAFT00000024941,ENSCAFT00000041304,ENSCAFT00000035602	ZMIZ1,PPIF,ZCCHC24,ANXA11,TMEM254,N/A,N/A	zinc finger, MIZ-type containing 1 [Source:HGNC Symbol;Acc:HGNC:16493],peptidylprolyl isomerase F [Source:HGNC Symbol;Acc:HGNC:9259],zinc finger, CCHC domain containing 24 [Source:HGNC Symbol;Acc:HGNC:26911],annexin A11 [Source:HGNC Symbol;Acc:HGNC:535],transmembrane protein 254 [Source:HGNC Symbol;Acc:HGNC:25804],N/A,N/A
4	29513719	29850830	1206	337112	ENSCAFT00000025125,ENSCAFT00000036524,ENSCAFT00000025136,ENSCAFT00000025149,ENSCAFT00000025151	DYDC2,DYDC2,FAM213A,TSPAN14,SH2D4B	DPY30 domain containing 2 [Source:HGNC Symbol;Acc:HGNC:23468],DPY30 domain containing 2 [Source:HGNC Symbol;Acc:HGNC:23468],family with sequence similarity 213 member A [Source:HGNC Symbol;Acc:HGNC:28651],tetraspanin 14 [Source:HGNC Symbol;Acc:HGNC:23303],SH2 domain containing 4B [Source:HGNC Symbol;Acc:HGNC:31440]
4	29850909	30487285	2568	636377
4	30495225	30684536	786	189312
4	31226979	32520938	5395	1293960	ENSCAFT00000025155,ENSCAFT00000025160,ENSCAFT00000025164,ENSCAFT00000033512,ENSCAFT00000035706,ENSCAFT00000025218,ENSCAFT00000025221,ENSCAFT00000044480,ENSCAFT00000025227,ENSCAFT00000025230,ENSCAFT00000047656,ENSCAFT00000025240,ENSCAFT00000049859	N/A,NRG3,N/A,N/A,GHITM,CDHR1,LRIT2,LRIT2,LRIT1,N/A,RGR,RGR,N/A	N/A,neuregulin 3 [Source:HGNC Symbol;Acc:HGNC:7999],N/A,N/A,growth hormone inducible transmembrane protein [Source:HGNC Symbol;Acc:HGNC:17281],cadherin related family member 1 [Source:HGNC Symbol;Acc:HGNC:14550],leucine-rich repeat, immunoglobulin-like and transmembrane domains 2 [Source:HGNC Symbol;Acc:HGNC:23443],leucine-rich repeat, immunoglobulin-like and transmembrane domains 2 [Source:HGNC …
4	32521013	32989379	1627	468367	ENSCAFT00000025268,ENSCAFT00000045594,ENSCAFT00000025257	CCSER2,N/A,CCSER2	coiled-coil serine rich protein 2 [Source:HGNC Symbol;Acc:HGNC:29197],N/A,coiled-coil serine rich protein 2 [Source:HGNC Symbol;Acc:HGNC:29197]
4	32990368	33192322	892	201955
4	33319220	33679388	1566	360169	ENSCAFT00000025292	GRID1	glutamate receptor, ionotropic, delta 1 [Source:HGNC Symbol;Acc:HGNC:4575]
4	34985634	35139773	737	154140	ENSCAFT00000045065,ENSCAFT00000025692,ENSCAFT00000025699	SYT15,ABC7-42404400C24.1,GDF2,GDF10	synaptotagmin 15 [Source:HGNC Symbol;Acc:HGNC:17167],Synaptotagmin-15 [Source:UniProtKB/Swiss-Prot;Acc:Q9BQS2],growth differentiation factor 2 [Source:HGNC Symbol;Acc:HGNC:4217],growth differentiation factor 10 [Source:HGNC Symbol;Acc:HGNC:4215]
4	35430081	35760896	1204	330816	ENSCAFT00000025788	MCC	mutated in colorectal cancers [Source:HGNC Symbol;Acc:HGNC:6935]
4	37371133	38340498	3605	969366	ENSCAFT00000046873,ENSCAFT00000026470,ENSCAFT00000047578,ENSCAFT00000041227,ENSCAFT00000026472,ENSCAFT00000026482,ENSCAFT00000026491,ENSCAFT00000046226	HRH2,HRH2,N/A,RN7SKP94,SFXN1,DRD1,MSX2,MSX2	histamine receptor H2 [Source:HGNC Symbol;Acc:HGNC:5183],histamine receptor H2 [Source:HGNC Symbol;Acc:HGNC:5183],N/A,RNA, 7SK small nuclear pseudogene 94 [Source:HGNC Symbol;Acc:HGNC:45818],sideroflexin 1 [Source:HGNC Symbol;Acc:HGNC:16085],dopamine receptor D1 [Source:HGNC Symbol;Acc:HGNC:3020],msh homeobox 2 [Source:HGNC Symbol;Acc:HGNC:7392],msh homeobox 2 [Source:HGNC Symbol;Acc:HGNC:7392]
4	41468006	41902956	1693	434951	ENSCAFT00000026839,ENSCAFT00000045064,ENSCAFT00000026860,ENSCAFT00000026862,ENSCAFT00000026895	KCNMB1,LCP2,LCP2,FOXI1,DOCK2	potassium channel subfamily M regulatory beta subunit 1 [Source:HGNC Symbol;Acc:HGNC:6285],lymphocyte cytosolic protein 2 [Source:HGNC Symbol;Acc:HGNC:6529],lymphocyte cytosolic protein 2 [Source:HGNC Symbol;Acc:HGNC:6529],forkhead box I1 [Source:HGNC Symbol;Acc:HGNC:3815],dedicator of cytokinesis 2 [Source:HGNC Symbol;Acc:HGNC:2988]
4	45436840	45598686	783	161847
4	46188354	46346815	683	158462
4	47136715	47288792	625	152078
4	51211380	51382808	731	171429	ENSCAFT00000027389,ENSCAFT00000049082,ENSCAFT00000027404,ENSCAFT00000027476	UBLCP1,RNF145,RNF145,EBF1	ubiquitin like domain containing CTD phosphatase 1 [Source:HGNC Symbol;Acc:HGNC:28110],ring finger protein 145 [Source:HGNC Symbol;Acc:HGNC:20853],ring finger protein 145 [Source:HGNC Symbol;Acc:HGNC:20853],early B-cell factor 1 [Source:HGNC Symbol;Acc:HGNC:3126]
4	52269823	52518371	968	248549	ENSCAFT00000027481,ENSCAFT00000045435,ENSCAFT00000047145	CLINT1,CLINT1,RNU6-289P	clathrin interactor 1 [Source:HGNC Symbol;Acc:HGNC:23186],clathrin interactor 1 [Source:HGNC Symbol;Acc:HGNC:23186],RNA, U6 small nuclear 289, pseudogene [Source:HGNC Symbol;Acc:HGNC:47252]
4	53183561	53418881	1109	235321	ENSCAFT00000027892	SGCD	sarcoglycan delta [Source:HGNC Symbol;Acc:HGNC:10807]
4	56579717	56874307	1492	294591
4	57708605	57981041	987	272437	ENSCAFT00000048457,ENSCAFT00000049559,ENSCAFT00000028363,ENSCAFT00000028392,ENSCAFT00000028414,ENSCAFT00000028417	N/A,FAT2,FAT2,SLC36A1,SLC36A2,SLC36A3	N/A,FAT atypical cadherin 2 [Source:HGNC Symbol;Acc:HGNC:3596],FAT atypical cadherin 2 [Source:HGNC Symbol;Acc:HGNC:3596],solute carrier family 36 (proton/amino acid symporter), member 1 [Source:HGNC Symbol;Acc:HGNC:18761],solute carrier family 36 (proton/amino acid symporter), member 2 [Source:HGNC Symbol;Acc:HGNC:18762],solute carrier family 36 member 3 [Source:HGNC Symbol;Acc:HGNC:19659]
4	57981630	58196442	1023	214813	ENSCAFT00000028417,ENSCAFT00000028421,ENSCAFT00000040910,ENSCAFT00000028425,ENSCAFT00000050174,ENSCAFT00000042552,ENSCAFT00000028499,ENSCAFT00000028510	SLC36A3,GM2A,N/A,CCDC69,CCDC69,RNU6-937P,ANXA6,TNIP1	solute carrier family 36 member 3 [Source:HGNC Symbol;Acc:HGNC:19659],GM2 ganglioside activator [Source:HGNC Symbol;Acc:HGNC:4367],N/A,coiled-coil domain containing 69 [Source:HGNC Symbol;Acc:HGNC:24487],coiled-coil domain containing 69 [Source:HGNC Symbol;Acc:HGNC:24487],RNA, U6 small nuclear 937, pseudogene [Source:HGNC Symbol;Acc:HGNC:47900],annexin A6 [Source:HGNC Symbol;Acc:HGNC:544],TNFAIP3…
4	63596155	64522093	3209	925939	ENSCAFT00000029303,ENSCAFT00000044363,ENSCAFT00000033368,ENSCAFT00000029349,ENSCAFT00000044869,ENSCAFT00000029363	ISL1,RNU6-795P,RNU6-327P,RNU6-1170P,N/A,PARP8,N/A,EMB	ISL LIM homeobox 1 [Source:HGNC Symbol;Acc:HGNC:6132],RNA, U6 small nuclear 795, pseudogene [Source:HGNC Symbol;Acc:HGNC:47758],RNA, U6 small nuclear 327, pseudogene [Source:HGNC Symbol;Acc:HGNC:47290],RNA, U6 small nuclear 1170, pseudogene [Source:HGNC Symbol;Acc:HGNC:48133],N/A,poly(ADP-ribose) polymerase family member 8 [Source:HGNC Symbol;Acc:HGNC:26124],N/A,embigin [Source:HGNC Symbol;Acc:HG…
4	64522158	64821772	1289	299615	ENSCAFT00000049582,ENSCAFT00000029386	HCN1,HCN1	hyperpolarization activated cyclic nucleotide gated potassium channel 1 [Source:HGNC Symbol;Acc:HGNC:4845],hyperpolarization activated cyclic nucleotide gated potassium channel 1 [Source:HGNC Symbol;Acc:HGNC:4845]
4	64823057	65315316	2162	492260	ENSCAFT00000049582,ENSCAFT00000029386,ENSCAFT00000033905,ENSCAFT00000029389	HCN1,HCN1,N/A,N/A	hyperpolarization activated cyclic nucleotide gated potassium channel 1 [Source:HGNC Symbol;Acc:HGNC:4845],hyperpolarization activated cyclic nucleotide gated potassium channel 1 [Source:HGNC Symbol;Acc:HGNC:4845],N/A,N/A
4	66107656	66263607	557	155952
4	66268255	66455582	691	187328	ENSCAFT00000042373,ENSCAFT00000029455,ENSCAFT00000032906	RNU6-193P,NNT,SNORA33,SNORA33,SNORA33	RNA, U6 small nuclear 193, pseudogene [Source:HGNC Symbol;Acc:HGNC:47156],nicotinamide nucleotide transhydrogenase [Source:HGNC Symbol;Acc:HGNC:7863],Small nucleolar RNA SNORA33 [Source:RFAM;Acc:RF00438],Small nucleolar RNA SNORA33 [Source:RFAM;Acc:RF00438],Small nucleolar RNA SNORA33 [Source:RFAM;Acc:RF00438]
4	66455710	66801666	1229	345957	ENSCAFT00000029471,ENSCAFT00000049545,ENSCAFT00000029473,ENSCAFT00000041592,ENSCAFT00000047134,ENSCAFT00000036043,ENSCAFT00000029484,ENSCAFT00000046133,ENSCAFT00000029486,ENSCAFT00000048283,ENSCAFT00000029495	PAIP1,N/A,C5ORF34,RNA5SP46,C5ORF28,CCL28,HMGCS1,N/A,NIM1K,ZNF131,ZNF131	poly(A) binding protein interacting protein 1 [Source:HGNC Symbol;Acc:HGNC:16945],N/A,chromosome 5 open reading frame 34 [Source:HGNC Symbol;Acc:HGNC:24738],RNA, 5S ribosomal pseudogene 46 [Source:HGNC Symbol;Acc:HGNC:42822],chromosome 5 open reading frame 28 [Source:HGNC Symbol;Acc:HGNC:26139],chemokine (C-C motif) ligand 28 [Source:HGNC Symbol;Acc:HGNC:17700],3-hydroxy-3-methylglutaryl-CoA synt…
4	67996496	68509990	2452	513495	ENSCAFT00000029515,ENSCAFT00000043417,ENSCAFT00000029526,ENSCAFT00000029538,ENSCAFT00000036699,ENSCAFT00000029541	PLCXD3,PLCXD3,C6,MROH2B,MROH2B,C7	phosphatidylinositol-specific phospholipase C, X domain containing 3 [Source:HGNC Symbol;Acc:HGNC:31822],phosphatidylinositol-specific phospholipase C, X domain containing 3 [Source:HGNC Symbol;Acc:HGNC:31822],complement component 6 [Source:HGNC Symbol;Acc:HGNC:1339],maestro heat-like repeat family member 2B [Source:HGNC Symbol;Acc:HGNC:26857],maestro heat-like repeat family member 2B [Source:HGN…
4	68510737	68820426	1148	309690	ENSCAFT00000047391,ENSCAFT00000029542,ENSCAFT00000035930,ENSCAFT00000040482,ENSCAFT00000029555,ENSCAFT00000045394,ENSCAFT00000029558	CARD6,CARD6,CARD6,SNORD72,PRKAA1,TTC33,PTGER4	caspase recruitment domain family member 6 [Source:HGNC Symbol;Acc:HGNC:16394],caspase recruitment domain family member 6 [Source:HGNC Symbol;Acc:HGNC:16394],caspase recruitment domain family member 6 [Source:HGNC Symbol;Acc:HGNC:16394],small nucleolar RNA, C/D box 72 [Source:HGNC Symbol;Acc:HGNC:32733],protein kinase, AMP-activated, alpha 1 catalytic subunit [Source:HGNC Symbol;Acc:HGNC:9376],te…
4	68820635	69219539	1977	398905	ENSCAFT00000002972	N/A	N/A
4	69220432	70735126	5885	1514695	ENSCAFT00000050016,ENSCAFT00000029566,ENSCAFT00000044237,ENSCAFT00000029570,ENSCAFT00000047705,ENSCAFT00000035197,ENSCAFT00000048375,ENSCAFT00000029595,ENSCAFT00000029593,ENSCAFT00000029605,ENSCAFT00000029607,ENSCAFT00000029624,ENSCAFT00000041700,ENSCAFT00000029634,ENSCAFT00000036261,ENSCAFT00000049741,ENSCAFT00000029635	DAB2,DAB2,C9,C9,FYB,FYB,FYB,RICTOR,RICTOR,OSMR,N/A,LIFR,RNU2-60P,RNU2-40P,EGFLAM,EGFLAM,EGFLAM,N/A	Dab, mitogen-responsive phosphoprotein, homolog 2 (Drosophila) [Source:HGNC Symbol;Acc:HGNC:2662],Dab, mitogen-responsive phosphoprotein, homolog 2 (Drosophila) [Source:HGNC Symbol;Acc:HGNC:2662],complement component 9 [Source:HGNC Symbol;Acc:HGNC:1358],complement component 9 [Source:HGNC Symbol;Acc:HGNC:1358],FYN binding protein [Source:HGNC Symbol;Acc:HGNC:4036],FYN binding protein [Source:HGNC…
4	71337447	72451554	3963	1114108	ENSCAFT00000029657,ENSCAFT00000041982,ENSCAFT00000040220,ENSCAFT00000041444,ENSCAFT00000046017,ENSCAFT00000029661,ENSCAFT00000029667,ENSCAFT00000043718,ENSCAFT00000044310,ENSCAFT00000048207,ENSCAFT00000029691,ENSCAFT00000029693,ENSCAFT00000046207,ENSCAFT00000046391,ENSCAFT00000029704,ENSCAFT00000029705,ENSCAFT00000048511,ENSCAFT00000029713,ENSCAFT00000029721,ENSCAFT00000029736	NUP155,RNU6-1056P,N/A,N/A,N/A,C5ORF42,C5ORF42,NIPBL,NIPBL,NIPBL,NIPBL,SLC1A3,AP002962.1,RANBP3L,RANBP3L,RANBP3L,N/A,RANBP3L,SKP2,LMBRD2	nucleoporin 155kDa [Source:HGNC Symbol;Acc:HGNC:8063],RNA, U6 small nuclear 1056, pseudogene [Source:HGNC Symbol;Acc:HGNC:48019],N/A,N/A,N/A,chromosome 5 open reading frame 42 [Source:HGNC Symbol;Acc:HGNC:25801],chromosome 5 open reading frame 42 [Source:HGNC Symbol;Acc:HGNC:25801],Nipped-B homolog (Drosophila) [Source:HGNC Symbol;Acc:HGNC:28862],Nipped-B homolog (Drosophila) [Source:HGNC Symbol;…
4	73263464	73673917	1401	410454	ENSCAFT00000029815,ENSCAFT00000029824,ENSCAFT00000029836,ENSCAFT00000029840,ENSCAFT00000029851,ENSCAFT00000029857,ENSCAFT00000042187,ENSCAFT00000029874,ENSCAFT00000048136,ENSCAFT00000042413	PRLR,AGXT2,DNAJC21,BRIX1,RAD1,TTC23L,N/A,RAI14,RAI14,RNU6-758P	prolactin receptor [Source:HGNC Symbol;Acc:HGNC:9446],alanine--glyoxylate aminotransferase 2 [Source:HGNC Symbol;Acc:HGNC:14412],DnaJ heat shock protein family (Hsp40) member C21 [Source:HGNC Symbol;Acc:HGNC:27030],BRX1, biogenesis of ribosomes [Source:HGNC Symbol;Acc:HGNC:24170],RAD1 checkpoint DNA exonuclease [Source:HGNC Symbol;Acc:HGNC:9806],tetratricopeptide repeat domain 23-like [Source:HGN…
4	73760229	74015767	1080	255539	ENSCAFT00000029883,ENSCAFT00000029886,ENSCAFT00000029893,ENSCAFT00000035190,ENSCAFT00000043044,ENSCAFT00000049226,ENSCAFT00000029912,ENSCAFT00000050154	C1QTNF3,C1QTNF3-AMACR,AMACR,SLC45A2,SLC45A2,RXFP3,ADAMTS12,ADAMTS12,ADAMTS12	C1q and tumor necrosis factor related protein 3 [Source:HGNC Symbol;Acc:HGNC:14326],C1QTNF3-AMACR readthrough (NMD candidate) [Source:HGNC Symbol;Acc:HGNC:49198],alpha-methylacyl-CoA racemase [Source:HGNC Symbol;Acc:HGNC:451],solute carrier family 45 member 2 [Source:HGNC Symbol;Acc:HGNC:16472],solute carrier family 45 member 2 [Source:HGNC Symbol;Acc:HGNC:16472],relaxin/insulin-like family pepti…
4	74864981	75368103	1808	503123	ENSCAFT00000034574,ENSCAFT00000029964,ENSCAFT00000029967,ENSCAFT00000029995,ENSCAFT00000049882,ENSCAFT00000041657,ENSCAFT00000030022,ENSCAFT00000030028,ENSCAFT00000047348,ENSCAFT00000030044	N/A,N/A,N/A,ZFR,ZFR,N/A,MTMR12,GOLPH3,PDZD2,PDZD2	N/A,N/A,N/A,zinc finger RNA binding protein [Source:HGNC Symbol;Acc:HGNC:17277],zinc finger RNA binding protein [Source:HGNC Symbol;Acc:HGNC:17277],N/A,myotubularin related protein 12 [Source:HGNC Symbol;Acc:HGNC:18191],golgi phosphoprotein 3 (coat-protein) [Source:HGNC Symbol;Acc:HGNC:15452],PDZ domain containing 2 [Source:HGNC Symbol;Acc:HGNC:18486],PDZ domain containing 2 [Source:HGNC Symbol;A…
4	75368209	76325925	3541	957717	ENSCAFT00000047348,ENSCAFT00000030044,ENSCAFT00000030056,ENSCAFT00000045678,ENSCAFT00000030086,ENSCAFT00000030111,ENSCAFT00000049217,ENSCAFT00000030113	PDZD2,PDZD2,C5ORF22,DROSHA,DROSHA,CDH6,N/A,N/A	PDZ domain containing 2 [Source:HGNC Symbol;Acc:HGNC:18486],PDZ domain containing 2 [Source:HGNC Symbol;Acc:HGNC:18486],chromosome 5 open reading frame 22 [Source:HGNC Symbol;Acc:HGNC:25639],drosha, ribonuclease type III [Source:HGNC Symbol;Acc:HGNC:17904],drosha, ribonuclease type III [Source:HGNC Symbol;Acc:HGNC:17904],cadherin 6, type 2, K-cadherin (fetal kidney) [Source:HGNC Symbol;Acc:HGNC:1…
4	76332993	76789963	2047	456971
4	76790041	76968234	994	178194
4	76968381	77765553	4289	797173
4	77765600	78025767	1383	260168	ENSCAFT00000042093	N/A	N/A
4	78025838	78453537	2595	427700
4	78454970	78961084	2748	506115
4	78961146	79949808	5141	988663	ENSCAFT00000045923,ENSCAFT00000030137,ENSCAFT00000030139	CDH9,CDH9,N/A	cadherin 9, type 2 (T1-cadherin) [Source:HGNC Symbol;Acc:HGNC:1768],cadherin 9, type 2 (T1-cadherin) [Source:HGNC Symbol;Acc:HGNC:1768],N/A
4	80034253	80823444	3520	789192	ENSCAFT00000041489	N/A	N/A
4	80823982	81156452	1523	332471	ENSCAFT00000030188	CDH10	cadherin 10, type 2 (T2-cadherin) [Source:HGNC Symbol;Acc:HGNC:1749]
4	81156981	81752575	3828	595595	ENSCAFT00000027618,ENSCAFT00000030213,ENSCAFT00000030215	N/A,N/A,N/A	N/A,N/A,N/A
4	81753444	81972042	1348	218599
4	81972479	82731985	4480	759507	ENSCAFT00000030227	CDH12	cadherin 12, type 2 (N-cadherin 2) [Source:HGNC Symbol;Acc:HGNC:1751]
4	82932114	83634176	4600	702063	ENSCAFT00000030227,ENSCAFT00000035717,ENSCAFT00000049530	CDH12,CDH12,N/A	cadherin 12, type 2 (N-cadherin 2) [Source:HGNC Symbol;Acc:HGNC:1751],cadherin 12, type 2 (N-cadherin 2) [Source:HGNC Symbol;Acc:HGNC:1751],N/A
4	83634221	83794570	1136	160350
4	83794695	84160910	2232	366216
4	84160943	84553669	2228	392727
4	84721175	84998865	1656	277691	ENSCAFT00000030255	CDH18	cadherin 18, type 2 [Source:HGNC Symbol;Acc:HGNC:1757]
4	84998930	85779855	5047	780926
4	86098715	86330053	1498	231339	ENSCAFT00000030256	RNF167	ring finger protein 167 [Source:HGNC Symbol;Acc:HGNC:24544]
4	86374312	86689357	1980	315046	ENSCAFT00000030328	FAM134B	family with sequence similarity 134 member B [Source:HGNC Symbol;Acc:HGNC:25964]
4	86815777	87059640	1230	243864	ENSCAFT00000030328,ENSCAFT00000046519,ENSCAFT00000030335	FAM134B,FAM134B,ZNF622	family with sequence similarity 134 member B [Source:HGNC Symbol;Acc:HGNC:25964],family with sequence similarity 134 member B [Source:HGNC Symbol;Acc:HGNC:25964],zinc finger protein 622 [Source:HGNC Symbol;Acc:HGNC:30958]
4	87060000	87623259	3347	563260	ENSCAFT00000030342,ENSCAFT00000045620	MARCH11,FBXL7	membrane associated ring-CH-type finger 11 [Source:HGNC Symbol;Acc:HGNC:33609],F-box and leucine-rich repeat protein 7 [Source:HGNC Symbol;Acc:HGNC:13604]
4	87940581	88095101	991	154521
5	6841194	7188044	1334	346851
5	7188054	7570639	1756	382586
5	7573398	8285318	2550	711921	ENSCAFT00000016457,ENSCAFT00000016535,ENSCAFT00000045037,ENSCAFT00000016554,ENSCAFT00000035306,ENSCAFT00000016564,ENSCAFT00000047935,ENSCAFT00000016603,ENSCAFT00000045313,ENSCAFT00000016629,ENSCAFT00000016649	KIRREL3,ST3GAL4,ST3GAL4,DCPS,TIRAP,TIRAP,SRPRA,FOXRED1,SRPRA,SRPRA,FAM118B	kin of IRRE like 3 (Drosophila) [Source:HGNC Symbol;Acc:HGNC:23204],ST3 beta-galactoside alpha-2,3-sialyltransferase 4 [Source:HGNC Symbol;Acc:HGNC:10864],ST3 beta-galactoside alpha-2,3-sialyltransferase 4 [Source:HGNC Symbol;Acc:HGNC:10864],decapping enzyme, scavenger [Source:HGNC Symbol;Acc:HGNC:29812],toll-interleukin 1 receptor (TIR) domain containing adaptor protein [Source:HGNC Symbol;Acc:H…
5	8403062	8577069	790	174008	ENSCAFT00000016704,ENSCAFT00000048680,ENSCAFT00000016722	CDON,DDX25,DDX25	cell adhesion associated, oncogene regulated [Source:HGNC Symbol;Acc:HGNC:17104],DEAD (Asp-Glu-Ala-Asp) box helicase 25 [Source:HGNC Symbol;Acc:HGNC:18698],DEAD (Asp-Glu-Ala-Asp) box helicase 25 [Source:HGNC Symbol;Acc:HGNC:18698]
5	8622814	8793240	1367	170427	ENSCAFT00000048185,ENSCAFT00000049765,ENSCAFT00000016901,ENSCAFT00000036477,ENSCAFT00000049750,ENSCAFT00000044549,ENSCAFT00000048362	PATE3,PATE2,GLUL,N/A,NEAT1_1,NEAT1_2,NEAT1_3	prostate and testis expressed 3 [Source:HGNC Symbol;Acc:HGNC:35426],prostate and testis expressed 2 [Source:HGNC Symbol;Acc:HGNC:32249],glutamate-ammonia ligase [Source:HGNC Symbol;Acc:HGNC:4341],N/A,Nuclear enriched abundant transcript 1 conserved region 1 [Source:RFAM;Acc:RF01955],Nuclear enriched abundant transcript 1 conserved region 2 [Source:RFAM;Acc:RF01956],Nuclear enriched abundant trans…
5	8827201	9121609	1028	294409	ENSCAFT00000016950,ENSCAFT00000016788,ENSCAFT00000017246,ENSCAFT00000017324,ENSCAFT00000017347,ENSCAFT00000017377	ACRV1,CHEK1,STT3A,EI24,FEZ1,PKNOX2	acrosomal vesicle protein 1 [Source:HGNC Symbol;Acc:HGNC:127],checkpoint kinase 1 [Source:HGNC Symbol;Acc:HGNC:1925],STT3A, subunit of the oligosaccharyltransferase complex (catalytic) [Source:HGNC Symbol;Acc:HGNC:6172],etoposide induced 2.4 [Source:HGNC Symbol;Acc:HGNC:13276],fasciculation and elongation protein zeta 1 [Source:HGNC Symbol;Acc:HGNC:3659],PBX/knotted 1 homeobox 2 [Source:HGNC Symb…
5	10787856	11458275	2326	670420	ENSCAFT00000018312,ENSCAFT00000041468,ENSCAFT00000018432,ENSCAFT00000018431,ENSCAFT00000049883,ENSCAFT00000018493,ENSCAFT00000018533,ENSCAFT00000040069,ENSCAFT00000040558,ENSCAFT00000034513,ENSCAFT00000018539,ENSCAFT00000042894,ENSCAFT00000047680,ENSCAFT00000018556,ENSCAFT00000018571	SCN3B,N/A,GRAMD1B,GRAMD1B,N/A,CLMP,N/A,SNORD14C,SNORD14D,SNORD14E,BSX,C11ORF63,C11ORF63,C11ORF63,CRTAM	sodium channel, voltage gated, type III beta subunit [Source:HGNC Symbol;Acc:HGNC:20665],N/A,GRAM domain containing 1B [Source:HGNC Symbol;Acc:HGNC:29214],GRAM domain containing 1B [Source:HGNC Symbol;Acc:HGNC:29214],N/A,CXADR-like membrane protein [Source:HGNC Symbol;Acc:HGNC:24039],N/A,small nucleolar RNA, C/D box 14C [Source:HGNC Symbol;Acc:HGNC:30352],small nucleolar RNA, C/D box 14D [Source:…
5	11458367	11610208	581	151842	ENSCAFT00000018571,ENSCAFT00000018619	CRTAM,UBASH3B	cytotoxic and regulatory T-cell molecule [Source:HGNC Symbol;Acc:HGNC:24313],ubiquitin associated and SH3 domain containing B [Source:HGNC Symbol;Acc:HGNC:29884]
5	12033599	13477541	5493	1443943	ENSCAFT00000032586,ENSCAFT00000032555,ENSCAFT00000032610,ENSCAFT00000049040,ENSCAFT00000047063,ENSCAFT00000018722,ENSCAFT00000018738,ENSCAFT00000018799,ENSCAFT00000018832,ENSCAFT00000018877,ENSCAFT00000044399	MIR100,MIRLET7A2,MIR125B1,SORL1,SORL1,SORL1,SC5D,TECTA,TBCEL,GRIK4,N/A	microRNA 100 [Source:HGNC Symbol;Acc:HGNC:31487],microRNA let-7a-2 [Source:HGNC Symbol;Acc:HGNC:31477],microRNA 125b-1 [Source:HGNC Symbol;Acc:HGNC:31506],sortilin-related receptor, L(DLR class) A repeats containing [Source:HGNC Symbol;Acc:HGNC:11185],sortilin-related receptor, L(DLR class) A repeats containing [Source:HGNC Symbol;Acc:HGNC:11185],sortilin-related receptor, L(DLR class) A repeats …
5	13550868	14354406	2961	803539	ENSCAFT00000018981,ENSCAFT00000045263,ENSCAFT00000018997,ENSCAFT00000043358,ENSCAFT00000046280,ENSCAFT00000019024,ENSCAFT00000043033,ENSCAFT00000019061,ENSCAFT00000041616,ENSCAFT00000019073,ENSCAFT00000042453,ENSCAFT00000019080	ARHGEF12,TMEM136,TMEM136,POU2F3,POU2F3,POU2F3,OAF,TRIM29,AL590226.1,PVRL1,N/A,N/A	Rho guanine nucleotide exchange factor 12 [Source:HGNC Symbol;Acc:HGNC:14193],transmembrane protein 136 [Source:HGNC Symbol;Acc:HGNC:28280],transmembrane protein 136 [Source:HGNC Symbol;Acc:HGNC:28280],POU class 2 homeobox 3 [Source:HGNC Symbol;Acc:HGNC:19864],POU class 2 homeobox 3 [Source:HGNC Symbol;Acc:HGNC:19864],POU class 2 homeobox 3 [Source:HGNC Symbol;Acc:HGNC:19864],out at first homolog…
5	14354464	14638265	1015	283802	ENSCAFT00000042650,ENSCAFT00000045542,ENSCAFT00000043825,ENSCAFT00000019129,ENSCAFT00000046210,ENSCAFT00000049106,ENSCAFT00000019152,ENSCAFT00000019198,ENSCAFT00000019218,ENSCAFT00000033768	RNU6-550P,THY1,C1QTNF5,USP2,N/A,C1QTNF5,RNF26,MCAM,CBL,N/A	RNA, U6 small nuclear 550, pseudogene [Source:HGNC Symbol;Acc:HGNC:47513],Thy-1 cell surface antigen [Source:HGNC Symbol;Acc:HGNC:11801],C1q and tumor necrosis factor related protein 5 [Source:HGNC Symbol;Acc:HGNC:14344],ubiquitin specific peptidase 2 [Source:HGNC Symbol;Acc:HGNC:12618],N/A,C1q and tumor necrosis factor related protein 5 [Source:HGNC Symbol;Acc:HGNC:14344],ring finger protein 26 …
5	19855588	20098116	859	242529	ENSCAFT00000037966,ENSCAFT00000022061,ENSCAFT00000022014,ENSCAFT00000022012,ENSCAFT00000022022	TTC12,TTC12,NCAM1,NCAM1,NCAM1	tetratricopeptide repeat domain 12 [Source:HGNC Symbol;Acc:HGNC:23700],tetratricopeptide repeat domain 12 [Source:HGNC Symbol;Acc:HGNC:23700],neural cell adhesion molecule 1 [Source:HGNC Symbol;Acc:HGNC:7656],neural cell adhesion molecule 1 [Source:HGNC Symbol;Acc:HGNC:7656],neural cell adhesion molecule 1 [Source:HGNC Symbol;Acc:HGNC:7656]
5	21461564	21839146	1355	377583	ENSCAFT00000022548,ENSCAFT00000045230,ENSCAFT00000022554,ENSCAFT00000032743,ENSCAFT00000039944,ENSCAFT00000022555,ENSCAFT00000022558,ENSCAFT00000037734,ENSCAFT00000048146,ENSCAFT00000022559	SIK2,LAYN,C11ORF88,MIR34C,MIR34B,BTG4,POU2AF1,COLCA2,C11ORF53,C11ORF53	salt inducible kinase 2 [Source:HGNC Symbol;Acc:HGNC:21680],layilin [Source:HGNC Symbol;Acc:HGNC:29471],chromosome 11 open reading frame 88 [Source:HGNC Symbol;Acc:HGNC:25061],microRNA 34c [Source:HGNC Symbol;Acc:HGNC:31637],microRNA 34b [Source:HGNC Symbol;Acc:HGNC:31636],BTG family member 4 [Source:HGNC Symbol;Acc:HGNC:13862],POU class 2 associating factor 1 [Source:HGNC Symbol;Acc:HGNC:9211],c…
5	21840334	22195866	1300	355533	ENSCAFT00000046102,ENSCAFT00000042076	N/A,N/A	N/A,N/A
5	22659251	22910340	1108	251090	ENSCAFT00000022718	ZC3H12C	zinc finger CCCH-type containing 12C [Source:HGNC Symbol;Acc:HGNC:29362]
5	23042912	23386140	1399	343229	ENSCAFT00000034361,ENSCAFT00000035943	N/A,C11ORF87	N/A,chromosome 11 open reading frame 87 [Source:HGNC Symbol;Acc:HGNC:33788]
5	23387219	23655124	1098	267906	ENSCAFT00000041539	RNA5SP511	RNA, 5S ribosomal pseudogene 511 [Source:HGNC Symbol;Acc:HGNC:43411]
5	24376063	24923938	2448	547876	ENSCAFT00000047270,ENSCAFT00000023145,ENSCAFT00000043293,ENSCAFT00000023239,ENSCAFT00000034131,ENSCAFT00000048045,ENSCAFT00000023298,ENSCAFT00000023285,ENSCAFT00000050078,ENSCAFT00000023310,ENSCAFT00000040180,ENSCAFT00000023352	ACAT1,ACAT1,CUL5,CUL5,N/A,RAB39A,SLC35F2,N/A,ELMOD1,ELMOD1,N/A,ALKBH8	acetyl-CoA acetyltransferase 1 [Source:HGNC Symbol;Acc:HGNC:93],acetyl-CoA acetyltransferase 1 [Source:HGNC Symbol;Acc:HGNC:93],cullin 5 [Source:HGNC Symbol;Acc:HGNC:2556],cullin 5 [Source:HGNC Symbol;Acc:HGNC:2556],N/A,RAB39A, member RAS oncogene family [Source:HGNC Symbol;Acc:HGNC:16521],solute carrier family 35 member F2 [Source:HGNC Symbol;Acc:HGNC:23615],N/A,ELMO/CED-12 domain containing 1 […
5	25051065	25218147	673	167083	ENSCAFT00000023372	CWF19L2	CWF19-like 2, cell cycle control (S. pombe) [Source:HGNC Symbol;Acc:HGNC:26508]
5	25219098	25457810	1042	238713	ENSCAFT00000050163,ENSCAFT00000023411,ENSCAFT00000023426	GUCY1A2,GUCY1A2,GUCY1A2	guanylate cyclase 1, soluble, alpha 2 [Source:HGNC Symbol;Acc:HGNC:4684],guanylate cyclase 1, soluble, alpha 2 [Source:HGNC Symbol;Acc:HGNC:4684],guanylate cyclase 1, soluble, alpha 2 [Source:HGNC Symbol;Acc:HGNC:4684]
5	25458448	25642586	1010	184139	ENSCAFT00000050163,ENSCAFT00000023411,ENSCAFT00000023426	GUCY1A2,GUCY1A2,GUCY1A2	guanylate cyclase 1, soluble, alpha 2 [Source:HGNC Symbol;Acc:HGNC:4684],guanylate cyclase 1, soluble, alpha 2 [Source:HGNC Symbol;Acc:HGNC:4684],guanylate cyclase 1, soluble, alpha 2 [Source:HGNC Symbol;Acc:HGNC:4684]
5	25711048	25902429	843	191382	ENSCAFT00000023426,ENSCAFT00000023431	GUCY1A2,MRPS36	guanylate cyclase 1, soluble, alpha 2 [Source:HGNC Symbol;Acc:HGNC:4684],mitochondrial ribosomal protein S36 [Source:HGNC Symbol;Acc:HGNC:16631]
5	26068565	26242675	811	174111	ENSCAFT00000023457,ENSCAFT00000023471	AASDHPPT,KBTBD3	aminoadipate-semialdehyde dehydrogenase-phosphopantetheinyl transferase [Source:HGNC Symbol;Acc:HGNC:14235],kelch repeat and BTB (POZ) domain containing 3 [Source:HGNC Symbol;Acc:HGNC:22934]
5	26242822	26651654	1631	408833	ENSCAFT00000050144,ENSCAFT00000023554,ENSCAFT00000023560,ENSCAFT00000049116	MSANTD4,GRIA4,GRIA4,N/A	Myb/SANT-like DNA-binding domain containing 4 with coiled-coils [Source:HGNC Symbol;Acc:HGNC:29383],glutamate receptor, ionotropic, AMPA 4 [Source:HGNC Symbol;Acc:HGNC:4574],glutamate receptor, ionotropic, AMPA 4 [Source:HGNC Symbol;Acc:HGNC:4574],N/A
5	26712452	27005496	1693	293045
5	27005728	27308163	1816	302436	ENSCAFT00000036213,ENSCAFT00000023587,ENSCAFT00000046928,ENSCAFT00000023591,ENSCAFT00000049467,ENSCAFT00000023596	CASP5,CASP4,CASP5,CASP4,CASP12,CASP12,CASP12,YWHAQ	caspase 5 [Source:HGNC Symbol;Acc:HGNC:1506],caspase 4 [Source:HGNC Symbol;Acc:HGNC:1505],caspase 5 [Source:HGNC Symbol;Acc:HGNC:1506],caspase 4 [Source:HGNC Symbol;Acc:HGNC:1505],caspase 12 (gene/pseudogene) [Source:HGNC Symbol;Acc:HGNC:19004],caspase 12 (gene/pseudogene) [Source:HGNC Symbol;Acc:HGNC:19004],caspase 12 (gene/pseudogene) [Source:HGNC Symbol;Acc:HGNC:19004],tyrosine 3-monooxygenase…
5	27311158	27520778	1073	209621
5	27520923	28043639	2792	522717	ENSCAFT00000050021,ENSCAFT00000045078,ENSCAFT00000042348,ENSCAFT00000023633,ENSCAFT00000049175	N/A,PDGFD,N/A,DDI1,N/A	N/A,platelet derived growth factor D [Source:HGNC Symbol;Acc:HGNC:30620],N/A,DNA damage inducible 1 homolog 1 [Source:HGNC Symbol;Acc:HGNC:18961],N/A
5	28046414	28295517	1500	249104	ENSCAFT00000045078	PDGFD	platelet derived growth factor D [Source:HGNC Symbol;Acc:HGNC:30620]
5	28305504	28556375	1139	250872	ENSCAFT00000023808	DYNC2H1	dynein, cytoplasmic 2, heavy chain 1 [Source:HGNC Symbol;Acc:HGNC:2962]
5	28701603	28980580	1021	278978	ENSCAFT00000023808,ENSCAFT00000043082,ENSCAFT00000023843,ENSCAFT00000023873,ENSCAFT00000023886,ENSCAFT00000036426,ENSCAFT00000023908,ENSCAFT00000045860,ENSCAFT00000023900	DYNC2H1,DYNC2H1,N/A,DCUN1D5,MMP13,MMP12,MMP3,MMP1,MMP1	dynein, cytoplasmic 2, heavy chain 1 [Source:HGNC Symbol;Acc:HGNC:2962],dynein, cytoplasmic 2, heavy chain 1 [Source:HGNC Symbol;Acc:HGNC:2962],N/A,DCN1, defective in cullin neddylation 1, domain containing 5 [Source:HGNC Symbol;Acc:HGNC:28409],matrix metallopeptidase 13 [Source:HGNC Symbol;Acc:HGNC:7159],matrix metallopeptidase 12 [Source:HGNC Symbol;Acc:HGNC:7158],matrix metallopeptidase 3 [Sou…
5	28980695	29274139	1469	293445	ENSCAFT00000045860,ENSCAFT00000023900,ENSCAFT00000044177,ENSCAFT00000023896,ENSCAFT00000023913,ENSCAFT00000025206,ENSCAFT00000023926,ENSCAFT00000035228,ENSCAFT00000023937,ENSCAFT00000035230,ENSCAFT00000043249	MMP1,MMP1,N/A,MMP8,MMP27,N/A,MMP20,MMP7,MMP7,MMP7,TMEM123	matrix metallopeptidase 1 [Source:HGNC Symbol;Acc:HGNC:7155],matrix metallopeptidase 1 [Source:HGNC Symbol;Acc:HGNC:7155],N/A,matrix metallopeptidase 8 [Source:HGNC Symbol;Acc:HGNC:7175],matrix metallopeptidase 27 [Source:HGNC Symbol;Acc:HGNC:14250],N/A,matrix metallopeptidase 20 [Source:HGNC Symbol;Acc:HGNC:7167],matrix metallopeptidase 7 [Source:HGNC Symbol;Acc:HGNC:7174],matrix metallopeptidas…
5	29274193	29711875	1743	437683	ENSCAFT00000043249,ENSCAFT00000023996,ENSCAFT00000024001,ENSCAFT00000043495,ENSCAFT00000040321,ENSCAFT00000024010,ENSCAFT00000024027,ENSCAFT00000046257,ENSCAFT00000036595,ENSCAFT00000047409	TMEM123,BIRC2,BIRC3,YAP1,RNU1-17P,C11ORF70,CEP126,ANGPTL5,ANGPTL5,ANGPTL5	transmembrane protein 123 [Source:HGNC Symbol;Acc:HGNC:30138],baculoviral IAP repeat containing 2 [Source:HGNC Symbol;Acc:HGNC:590],baculoviral IAP repeat containing 3 [Source:HGNC Symbol;Acc:HGNC:591],Yes associated protein 1 [Source:HGNC Symbol;Acc:HGNC:16262],RNA, U1 small nuclear 17, pseudogene [Source:HGNC Symbol;Acc:HGNC:41943],chromosome 11 open reading frame 70 [Source:HGNC Symbol;Acc:HGN…
5	29712001	29880844	661	168844
5	35462153	35868629	1370	406477	ENSCAFT00000027894,ENSCAFT00000028231	SHISA6,DNAH9	shisa family member 6 [Source:HGNC Symbol;Acc:HGNC:34491],dynein, axonemal, heavy chain 9 [Source:HGNC Symbol;Acc:HGNC:2953]
5	37210646	37710786	1838	500141	ENSCAFT00000028391,ENSCAFT00000049919	N/A,ATXN3	N/A,ataxin 3 [Source:HGNC Symbol;Acc:HGNC:7106]
5	37966401	38190640	760	224240	ENSCAFT00000028403,ENSCAFT00000043016	COX10,HS3ST3B1	COX10 heme A:farnesyltransferase cytochrome c oxidase assembly factor [Source:HGNC Symbol;Acc:HGNC:2260],heparan sulfate-glucosamine 3-sulfotransferase 3B1 [Source:HGNC Symbol;Acc:HGNC:5198]
5	38311531	39013410	2718	701880	ENSCAFT00000044429,ENSCAFT00000028422,ENSCAFT00000028432,ENSCAFT00000028445,ENSCAFT00000042238,ENSCAFT00000044484,ENSCAFT00000028449	N/A,N/A,PMP22,TEKT3,U6,RNU6-405P,RNU6-1239P,RNU6-1049P,RNU6-848P,RNU6-1178P,RNU6-286P,N/A,RNU6-467P,RNU6-1021P,RNU6-1268P,RNU6-631P,RNU6-127P,RNU6-749P,RNU6-617P,RNU6-104P,RNU6-845P,RNU6-816P,N/A,RNU6-473P,RNU6-819P,CDRT4,CDRT4	N/A,N/A,peripheral myelin protein 22 [Source:HGNC Symbol;Acc:HGNC:9118],tektin 3 [Source:HGNC Symbol;Acc:HGNC:14293],U6 spliceosomal RNA [Source:RFAM;Acc:RF00026],RNA, U6 small nuclear 405, pseudogene [Source:HGNC Symbol;Acc:HGNC:47368],RNA, U6 small nuclear 1239, pseudogene [Source:HGNC Symbol;Acc:HGNC:48202],RNA, U6 small nuclear 1049, pseudogene [Source:HGNC Symbol;Acc:HGNC:48012],RNA, U6 smal…
5	44397160	44547752	633	150593	ENSCAFT00000029514,ENSCAFT00000029519	N/A,N/A	N/A,N/A
5	45141302	45418989	963	277688	ENSCAFT00000032705,ENSCAFT00000023045,ENSCAFT00000033108,ENSCAFT00000049356,ENSCAFT00000029551,ENSCAFT00000036664	MIR101-1,N/A,RNA5SP114,JAK1,JAK1,RAVER2	microRNA 101-1 [Source:HGNC Symbol;Acc:HGNC:31488],N/A,RNA, 5S ribosomal pseudogene 114 [Source:HGNC Symbol;Acc:HGNC:42912],Janus kinase 1 [Source:HGNC Symbol;Acc:HGNC:6190],Janus kinase 1 [Source:HGNC Symbol;Acc:HGNC:6190],ribonucleoprotein, PTB-binding 2 [Source:HGNC Symbol;Acc:HGNC:25577]
5	66027080	66295274	1272	268195	ENSCAFT00000031682,ENSCAFT00000031684	FOXL1,FOXC2	forkhead box L1 [Source:HGNC Symbol;Acc:HGNC:3817],forkhead box C2 [Source:HGNC Symbol;Acc:HGNC:3801]
5	67553163	68025013	1661	471851	ENSCAFT00000031719,ENSCAFT00000031730,ENSCAFT00000031734,ENSCAFT00000031737,ENSCAFT00000046781,ENSCAFT00000031740,ENSCAFT00000046355,ENSCAFT00000031755	ZDHHC7,CRISPLD2,USP10,KLHL36,COTL1,TLDC1,ATP2C2,ATP2C2	zinc finger, DHHC-type containing 7 [Source:HGNC Symbol;Acc:HGNC:18459],cysteine-rich secretory protein LCCL domain containing 2 [Source:HGNC Symbol;Acc:HGNC:25248],ubiquitin specific peptidase 10 [Source:HGNC Symbol;Acc:HGNC:12608],kelch like family member 36 [Source:HGNC Symbol;Acc:HGNC:17844],coactosin-like F-actin binding protein 1 [Source:HGNC Symbol;Acc:HGNC:18304],TBC/LysM-associated domai…
5	68118173	68647665	1814	529493	ENSCAFT00000031763,ENSCAFT00000041032,ENSCAFT00000031768,ENSCAFT00000031769,ENSCAFT00000031771,ENSCAFT00000031773,ENSCAFT00000031779,ENSCAFT00000031780,ENSCAFT00000031781,ENSCAFT00000048868,ENSCAFT00000031783,ENSCAFT00000031784,ENSCAFT00000031785,ENSCAFT00000031787	KCNG4,N/A,ADAD2,TAF1C,DNAAF1,HSDL1,MBTPS1,SLC38A8,OSGIN1,OSGIN1,OSGIN1,MLYCD,RP11-505K9.4,HSBP1,CDH13	potassium channel, voltage gated modifier subfamily G, member 4 [Source:HGNC Symbol;Acc:HGNC:19697],N/A,adenosine deaminase domain containing 2 [Source:HGNC Symbol;Acc:HGNC:30714],TATA-box binding protein associated factor, RNA polymerase I, C [Source:HGNC Symbol;Acc:HGNC:11534],dynein, axonemal, assembly factor 1 [Source:HGNC Symbol;Acc:HGNC:30539],hydroxysteroid dehydrogenase like 1 [Source:HGN…
5	68647748	69141989	1773	494242	ENSCAFT00000031787	CDH13	cadherin 13 [Source:HGNC Symbol;Acc:HGNC:1753]
5	69144412	69675673	2239	531262	ENSCAFT00000031787	CDH13	cadherin 13 [Source:HGNC Symbol;Acc:HGNC:1753]
5	71598060	72120199	2122	522140	ENSCAFT00000031870	N/A	N/A
5	72120583	72596585	1959	476003
5	72596683	73944654	5370	1347972	ENSCAFT00000031876,ENSCAFT00000031878,ENSCAFT00000031879,ENSCAFT00000042027,ENSCAFT00000040511,ENSCAFT00000031881,ENSCAFT00000047842,ENSCAFT00000031887	WWOX,CLEC3A,VAT1L,N/A,RNU6-100P,NUDT7,SYCE1L,ADAMTS18	WW domain containing oxidoreductase [Source:HGNC Symbol;Acc:HGNC:12799],C-type lectin domain family 3 member A [Source:HGNC Symbol;Acc:HGNC:2052],vesicle amine transport 1-like [Source:HGNC Symbol;Acc:HGNC:29315],N/A,RNA, U6 small nuclear 100, pseudogene [Source:HGNC Symbol;Acc:HGNC:47063],nudix hydrolase 7 [Source:HGNC Symbol;Acc:HGNC:8054],synaptonemal complex central element protein 1-like [So…
5	73957811	74214656	1355	256846	ENSCAFT00000047842,ENSCAFT00000049842,ENSCAFT00000031891,ENSCAFT00000046719,ENSCAFT00000034681	SYCE1L,SYCE1L,MON1B,N/A,RN7SKP255	synaptonemal complex central element protein 1-like [Source:HGNC Symbol;Acc:HGNC:37236],synaptonemal complex central element protein 1-like [Source:HGNC Symbol;Acc:HGNC:37236],MON1 homolog B, secretory trafficking associated [Source:HGNC Symbol;Acc:HGNC:25020],N/A,RNA, 7SK small nuclear pseudogene 255 [Source:HGNC Symbol;Acc:HGNC:45979]
5	74329512	74898516	2160	569005	ENSCAFT00000041804,ENSCAFT00000031893,ENSCAFT00000031919,ENSCAFT00000042053	RNU6-894P,RNU6-1045P,N/A,CNTNAP4,RN7SKP233	RNA, U6 small nuclear 894, pseudogene [Source:HGNC Symbol;Acc:HGNC:47857],RNA, U6 small nuclear 1045, pseudogene [Source:HGNC Symbol;Acc:HGNC:48008],N/A,contactin associated protein-like 4 [Source:HGNC Symbol;Acc:HGNC:18747],RNA, 7SK small nuclear pseudogene 233 [Source:HGNC Symbol;Acc:HGNC:45957]
5	74929070	75089885	576	160816
5	75131264	75795807	2242	664544	ENSCAFT00000031933,ENSCAFT00000045515,ENSCAFT00000031942,ENSCAFT00000031943,ENSCAFT00000041557,ENSCAFT00000049671,ENSCAFT00000033791,ENSCAFT00000049234,ENSCAFT00000031948,ENSCAFT00000031950,ENSCAFT00000046359,ENSCAFT00000031962,ENSCAFT00000031953,ENSCAFT00000045079,ENSCAFT00000037005,ENSCAFT00000036999,ENSCAFT00000031965,ENSCAFT00000031966,ENSCAFT00000031975,ENSCAFT00000031981,ENSCAFT00000031993	TERF2IP,N/A,KARS,ADAT1,N/A,GABARAPL2,RNU6-62P,RP11-77K12.7,TMEM231,TMEM231,RP11-77K12.7,CHST5,CHST6,BCAR1,BCAR1,CFDP1,BCAR1,N/A,N/A,CTRB2,CTRB1,ZFP1,LDHD,ZNRF1,WDR59	telomeric repeat binding factor 2, interacting protein [Source:HGNC Symbol;Acc:HGNC:19246],N/A,lysyl-tRNA synthetase [Source:HGNC Symbol;Acc:HGNC:6215],adenosine deaminase, tRNA-specific 1 [Source:HGNC Symbol;Acc:HGNC:228],N/A,GABA(A) receptor-associated protein like 2 [Source:HGNC Symbol;Acc:HGNC:13291],RNA, U6 small nuclear 62, pseudogene [Source:HGNC Symbol;Acc:HGNC:42552],N/A,transmembrane pr…
5	82966144	83241309	1600	275166
5	83241344	83905607	3887	664264
5	84035317	85365216	8121	1329900	ENSCAFT00000032530	CDH11	cadherin 11, type 2, OB-cadherin (osteoblast) [Source:HGNC Symbol;Acc:HGNC:1750]
5	85379852	85587762	1545	207911
5	85587820	86091137	3298	503318
5	86092323	86444119	2248	351797	ENSCAFT00000032542	CDH8	cadherin 8, type 2 [Source:HGNC Symbol;Acc:HGNC:1767]
5	86444298	86742225	1755	297928	ENSCAFT00000032542	CDH8	cadherin 8, type 2 [Source:HGNC Symbol;Acc:HGNC:1767]
5	86883949	87262187	2530	378239
5	87331504	87693230	2579	361727
5	87693255	88388188	5141	694934	ENSCAFT00000042888	N/A	N/A
5	88615359	88819342	1243	203984	ENSCAFT00000045949	N/A	N/A
6	9455947	9722543	1286	266597	ENSCAFT00000045198,ENSCAFT00000046073,ENSCAFT00000023122,ENSCAFT00000023124,ENSCAFT00000023174,ENSCAFT00000049298,ENSCAFT00000023284,ENSCAFT00000023359,ENSCAFT00000023450,ENSCAFT00000040002,ENSCAFT00000039963,ENSCAFT00000032755,ENSCAFT00000023512,ENSCAFT00000023568,ENSCAFT00000045211,ENSCAFT00000045509,ENSCAFT00000041643,ENSCAFT00000023641,ENSCAFT00000023638,ENSCAFT00000023668,ENSCAFT00000023693	PILRA,PILRB,PILRA,PILRB,PILRA,PILRB,N/A,CNPY4,TAF6,TAF6,AP4M1,MCM7,MIR106B,MIR93,MIR25,COPS6,ZNF3,ZSCAN21,ZKSCAN1,RNU6-451P,GJC3,AZGP1,TRIM4,OR2AE1	paired immunoglobin-like type 2 receptor alpha [Source:HGNC Symbol;Acc:HGNC:20396],paired immunoglobin-like type 2 receptor beta [Source:HGNC Symbol;Acc:HGNC:18297],paired immunoglobin-like type 2 receptor alpha [Source:HGNC Symbol;Acc:HGNC:20396],paired immunoglobin-like type 2 receptor beta [Source:HGNC Symbol;Acc:HGNC:18297],paired immunoglobin-like type 2 receptor alpha [Source:HGNC Symbol;Ac…
6	13082441	13552532	2108	470092	ENSCAFT00000025755	SDK1	sidekick cell adhesion molecule 1 [Source:HGNC Symbol;Acc:HGNC:19307]
6	15721165	16203041	1611	481877	ENSCAFT00000046813,ENSCAFT00000018708,ENSCAFT00000018687,ENSCAFT00000018702,ENSCAFT00000018698,ENSCAFT00000018694,ENSCAFT00000018692,ENSCAFT00000039945,ENSCAFT00000018559,ENSCAFT00000018031,ENSCAFT00000018028,ENSCAFT00000017986,ENSCAFT00000017926,ENSCAFT00000017916,ENSCAFT00000017873,ENSCAFT00000050156,ENSCAFT00000047986,ENSCAFT00000017870	ZFAND2A,ZFAND2A,C7ORF50,ATP5H,GPER1,N/A,GPR146,MIR339,CYP2W1,COX19,ADAP1,GET4,SUN1,SUN1,DNAAF5,N/A,PRKAR1B,PRKAR1B	zinc finger, AN1-type domain 2A [Source:HGNC Symbol;Acc:HGNC:28073],zinc finger, AN1-type domain 2A [Source:HGNC Symbol;Acc:HGNC:28073],chromosome 7 open reading frame 50 [Source:HGNC Symbol;Acc:HGNC:22421],ATP synthase, H+ transporting, mitochondrial Fo complex subunit D [Source:HGNC Symbol;Acc:HGNC:845],G protein-coupled estrogen receptor 1 [Source:HGNC Symbol;Acc:HGNC:4485],N/A,G protein-coupl…
6	16203937	16417404	788	213468	ENSCAFT00000047986,ENSCAFT00000017870,ENSCAFT00000050101,ENSCAFT00000017795	PRKAR1B,PRKAR1B,PDGFA,PDGFA	protein kinase, cAMP-dependent, regulatory subunit type I beta [Source:HGNC Symbol;Acc:HGNC:9390],protein kinase, cAMP-dependent, regulatory subunit type I beta [Source:HGNC Symbol;Acc:HGNC:9390],platelet-derived growth factor alpha polypeptide [Source:HGNC Symbol;Acc:HGNC:8799],platelet-derived growth factor alpha polypeptide [Source:HGNC Symbol;Acc:HGNC:8799]
6	16417411	16607725	952	190315	ENSCAFT00000017768	FAM20C	family with sequence similarity 20 member C [Source:HGNC Symbol;Acc:HGNC:22140]
6	17752632	17938610	620	185979	ENSCAFT00000045109,ENSCAFT00000035612,ENSCAFT00000044421,ENSCAFT00000026824,ENSCAFT00000049595,ENSCAFT00000026828,ENSCAFT00000026854,ENSCAFT00000026855,ENSCAFT00000026857,ENSCAFT00000042352,ENSCAFT00000026859,ENSCAFT00000026873,ENSCAFT00000026871,ENSCAFT00000050099,ENSCAFT00000049419,ENSCAFT00000026911	SPN,SPN,QPRT,AC009133.22,C16ORF54,ZG16,ZG16,KIF22,KIF22,MAZ,N/A,PRRT2,AC009133.23,PAGR1,MVP,CDIPT,SEZ6L2,SEZ6L2	sialophorin [Source:HGNC Symbol;Acc:HGNC:11249],sialophorin [Source:HGNC Symbol;Acc:HGNC:11249],quinolinate phosphoribosyltransferase [Source:HGNC Symbol;Acc:HGNC:9755],N/A,chromosome 16 open reading frame 54 [Source:HGNC Symbol;Acc:HGNC:26649],zymogen granule protein 16 [Source:HGNC Symbol;Acc:HGNC:30961],zymogen granule protein 16 [Source:HGNC Symbol;Acc:HGNC:30961],kinesin family member 22 [So…
6	18864175	19081940	920	217766	ENSCAFT00000044554,ENSCAFT00000043598,ENSCAFT00000027566	GSG1L,KIAA0556,KIAA0556	GSG1-like [Source:HGNC Symbol;Acc:HGNC:28283],KIAA0556 [Source:HGNC Symbol;Acc:HGNC:29068],KIAA0556 [Source:HGNC Symbol;Acc:HGNC:29068]
6	19198347	19454848	1125	256502	ENSCAFT00000049374,ENSCAFT00000027653,ENSCAFT00000027675,ENSCAFT00000027679	IL21R,IL4R,NSMCE1,KDM8	interleukin 21 receptor [Source:HGNC Symbol;Acc:HGNC:6006],interleukin 4 receptor [Source:HGNC Symbol;Acc:HGNC:6015],NSE1 homolog, SMC5-SMC6 complex component [Source:HGNC Symbol;Acc:HGNC:29897],lysine (K)-specific demethylase 8 [Source:HGNC Symbol;Acc:HGNC:25840]
6	19454901	19829026	1324	374126	ENSCAFT00000046098,ENSCAFT00000044208,ENSCAFT00000032865	N/A,N/A,RNU4-6P	N/A,N/A,RNA, U4 small nuclear 6, pseudogene [Source:HGNC Symbol;Acc:HGNC:10199]
6	19829442	19985832	654	156391
6	20029183	21121095	5066	1091913	ENSCAFT00000033229,ENSCAFT00000045999,ENSCAFT00000027693,ENSCAFT00000027704,ENSCAFT00000048695,ENSCAFT00000027707,ENSCAFT00000045914,ENSCAFT00000027716	RNU2-62P,N/A,ZKSCAN2,AQP8,LCMT1,LCMT1,N/A,ARHGAP17	RNA, U2 small nuclear 62, pseudogene [Source:HGNC Symbol;Acc:HGNC:48555],N/A,zinc finger with KRAB and SCAN domains 2 [Source:HGNC Symbol;Acc:HGNC:25677],aquaporin 8 [Source:HGNC Symbol;Acc:HGNC:642],leucine carboxyl methyltransferase 1 [Source:HGNC Symbol;Acc:HGNC:17557],leucine carboxyl methyltransferase 1 [Source:HGNC Symbol;Acc:HGNC:17557],N/A,Rho GTPase activating protein 17 [Source:HGNC Sym…
6	21594909	22009005	1383	414097	ENSCAFT00000027856,ENSCAFT00000027949,ENSCAFT00000041590,ENSCAFT00000041397	CACNG3,PRKCB,N/A,N/A	calcium channel, voltage-dependent, gamma subunit 3 [Source:HGNC Symbol;Acc:HGNC:1407],protein kinase C, beta [Source:HGNC Symbol;Acc:HGNC:9395],N/A,N/A
6	22109158	22484643	1485	375486	ENSCAFT00000044008,ENSCAFT00000027982,ENSCAFT00000028005,ENSCAFT00000045457,ENSCAFT00000028014,ENSCAFT00000049192,ENSCAFT00000028017,ENSCAFT00000028019,ENSCAFT00000028022,ENSCAFT00000028040,ENSCAFT00000035750,ENSCAFT00000049681,ENSCAFT00000028053,ENSCAFT00000028055,ENSCAFT00000028060	CHP2,ERN2,PLK1,PLK1,DCTN5,PALB2,NDUFAB1,UBFD1,EARS2,GGA2,GGA2,GGA2,COG7,COG7,SCNN1B	calcineurin-like EF-hand protein 2 [Source:HGNC Symbol;Acc:HGNC:24927],endoplasmic reticulum to nucleus signaling 2 [Source:HGNC Symbol;Acc:HGNC:16942],polo-like kinase 1 [Source:HGNC Symbol;Acc:HGNC:9077],polo-like kinase 1 [Source:HGNC Symbol;Acc:HGNC:9077],dynactin subunit 5 [Source:HGNC Symbol;Acc:HGNC:24594],partner and localizer of BRCA2 [Source:HGNC Symbol;Acc:HGNC:26144],NADH:ubiquinone o…
6	22758178	22988226	959	230049	ENSCAFT00000049780	HS3ST2	heparan sulfate-glucosamine 3-sulfotransferase 2 [Source:HGNC Symbol;Acc:HGNC:5195]
6	27775452	28121066	1187	345615	ENSCAFT00000028906,ENSCAFT00000035572,ENSCAFT00000028908,ENSCAFT00000028933,ENSCAFT00000027269,ENSCAFT00000044897,ENSCAFT00000044173,ENSCAFT00000029521	NOMO3,NOMO1,NOMO2,NOMO2,NOMO1,NOMO3,ABCC6,ABCC1,ABCC1,N/A,FOPNL,MYH11	NODAL modulator 3 [Source:HGNC Symbol;Acc:HGNC:25242],NODAL modulator 1 [Source:HGNC Symbol;Acc:HGNC:30060],NODAL modulator 2 [Source:HGNC Symbol;Acc:HGNC:22652],NODAL modulator 2 [Source:HGNC Symbol;Acc:HGNC:22652],NODAL modulator 1 [Source:HGNC Symbol;Acc:HGNC:30060],NODAL modulator 3 [Source:HGNC Symbol;Acc:HGNC:25242],ATP binding cassette subfamily C member 6 [Source:HGNC Symbol;Acc:HGNC:57],…
6	30271390	30560365	1587	288976	ENSCAFT00000029922	SNX29	sorting nexin 29 [Source:HGNC Symbol;Acc:HGNC:30542]
6	30882417	32013008	4358	1130592	ENSCAFT00000029935,ENSCAFT00000036100,ENSCAFT00000029942,ENSCAFT00000029968,ENSCAFT00000029994,ENSCAFT00000030005,ENSCAFT00000041173,ENSCAFT00000043120,ENSCAFT00000030015,ENSCAFT00000030016,ENSCAFT00000046377,ENSCAFT00000030017,ENSCAFT00000044944,ENSCAFT00000030021,ENSCAFT00000030036,ENSCAFT00000030034,ENSCAFT00000030037,ENSCAFT00000030075,ENSCAFT00000030069,ENSCAFT00000030082,ENSCAFT00000030094,…	GSPT1,GSPT1,RSL1D1,ZC3H7A,TXNDC11,SNN,RN7SKP108,N/A,N/A,N/A,PRM3,RMI2,TNP2,SOCS1,CLEC16A,CLEC16A,DEXI,CIITA,CIITA,TVP23A,NUBP1,TEKT5	G1 to S phase transition 1 [Source:HGNC Symbol;Acc:HGNC:4621],G1 to S phase transition 1 [Source:HGNC Symbol;Acc:HGNC:4621],ribosomal L1 domain containing 1 [Source:HGNC Symbol;Acc:HGNC:24534],zinc finger CCCH-type containing 7A [Source:HGNC Symbol;Acc:HGNC:30959],thioredoxin domain containing 11 [Source:HGNC Symbol;Acc:HGNC:28030],stannin [Source:HGNC Symbol;Acc:HGNC:11149],RNA, 7SK small nuclea…
6	32013080	32182029	717	168950	ENSCAFT00000030116,ENSCAFT00000030122,ENSCAFT00000043536	EMP2,ATF7IP2,ATF7IP2	epithelial membrane protein 2 [Source:HGNC Symbol;Acc:HGNC:3334],activating transcription factor 7 interacting protein 2 [Source:HGNC Symbol;Acc:HGNC:20397],activating transcription factor 7 interacting protein 2 [Source:HGNC Symbol;Acc:HGNC:20397]
6	32400894	32642583	920	241690	ENSCAFT00000030136	GRIN2A	glutamate receptor, ionotropic, N-methyl D-aspartate 2A [Source:HGNC Symbol;Acc:HGNC:4585]
6	32642652	32896745	1005	254094	ENSCAFT00000030136	GRIN2A	glutamate receptor, ionotropic, N-methyl D-aspartate 2A [Source:HGNC Symbol;Acc:HGNC:4585]
6	35083378	35484558	1487	401181
6	43371593	43603458	1022	231866	ENSCAFT00000045931,ENSCAFT00000031721	N/A,SLC25A24	N/A,solute carrier family 25 (mitochondrial carrier; phosphate carrier), member 24 [Source:HGNC Symbol;Acc:HGNC:20662]
6	45371485	45630159	1043	258675
6	45670099	45828126	587	158028
6	45830988	46088913	1171	257926
6	46092025	46506862	1707	414838
6	46515493	46956404	1662	440912	ENSCAFT00000044827	AMY1A,AMY2A,AMY1B,AMY2B,AMY1C	amylase, alpha 1A (salivary) [Source:HGNC Symbol;Acc:HGNC:474],amylase, alpha 2A (pancreatic) [Source:HGNC Symbol;Acc:HGNC:477],amylase, alpha 1B (salivary) [Source:HGNC Symbol;Acc:HGNC:475],amylase, alpha 2B (pancreatic) [Source:HGNC Symbol;Acc:HGNC:478],amylase, alpha 1C (salivary) [Source:HGNC Symbol;Acc:HGNC:476]
6	47356434	47935075	2229	578642	ENSCAFT00000043301,ENSCAFT00000031809,ENSCAFT00000031806	COL11A1,COL11A1,COL11A1	collagen, type XI, alpha 1 [Source:HGNC Symbol;Acc:HGNC:2186],collagen, type XI, alpha 1 [Source:HGNC Symbol;Acc:HGNC:2186],collagen, type XI, alpha 1 [Source:HGNC Symbol;Acc:HGNC:2186]
6	47941317	48163814	1195	222498
6	48163951	48825108	3101	661158	ENSCAFT00000036455,ENSCAFT00000031816,ENSCAFT00000042624	OLFM3,OLFM3,SNORA31	olfactomedin 3 [Source:HGNC Symbol;Acc:HGNC:17990],olfactomedin 3 [Source:HGNC Symbol;Acc:HGNC:17990],small nucleolar RNA, H/ACA box 31 [Source:HGNC Symbol;Acc:HGNC:32621]
6	48825153	49094873	1228	269721	ENSCAFT00000031817,ENSCAFT00000031818	S1PR1,KRT18	sphingosine-1-phosphate receptor 1 [Source:HGNC Symbol;Acc:HGNC:3165],keratin 18, type I [Source:HGNC Symbol;Acc:HGNC:6430]
6	49305426	50227342	3671	921917	ENSCAFT00000031837,ENSCAFT00000046736,ENSCAFT00000031839,ENSCAFT00000031842,ENSCAFT00000031847,ENSCAFT00000031852,ENSCAFT00000050107,ENSCAFT00000031858,ENSCAFT00000031860,ENSCAFT00000031863,ENSCAFT00000031872,ENSCAFT00000031873,ENSCAFT00000044030,ENSCAFT00000047455,ENSCAFT00000031896,ENSCAFT00000031903,ENSCAFT00000041454,ENSCAFT00000031906	VCAM1,GPR88,CDC14A,CFL1,RTCA,DBT,LRRC39,LRRC39,TRMT13,SASS6,MFSD14A,SLC35A3,SLC35A3,AGL,AGL,N/A,N/A,FRRS1	vascular cell adhesion molecule 1 [Source:HGNC Symbol;Acc:HGNC:12663],G protein-coupled receptor 88 [Source:HGNC Symbol;Acc:HGNC:4539],cell division cycle 14A [Source:HGNC Symbol;Acc:HGNC:1718],cofilin 1 (non-muscle) [Source:HGNC Symbol;Acc:HGNC:1874],RNA 3'-terminal phosphate cyclase [Source:HGNC Symbol;Acc:HGNC:17981],dihydrolipoamide branched chain transacylase E2 [Source:HGNC Symbol;Acc:HGNC:…
6	50227543	50741259	2380	513717	ENSCAFT00000031907,ENSCAFT00000033159,ENSCAFT00000045578,ENSCAFT00000031909	PALMD,RNU6-1130P,PLPPR4,PLPPR4	palmdelphin [Source:HGNC Symbol;Acc:HGNC:15846],RNA, U6 small nuclear 1130, pseudogene [Source:HGNC Symbol;Acc:HGNC:48093],phospholipid phosphatase related 4 [Source:HGNC Symbol;Acc:HGNC:23496],phospholipid phosphatase related 4 [Source:HGNC Symbol;Acc:HGNC:23496]
6	50741353	51032294	1071	290942	ENSCAFT00000031911,ENSCAFT00000041269,ENSCAFT00000031915	PLPPR5,RNU6-332P,SNX7	phospholipid phosphatase related 5 [Source:HGNC Symbol;Acc:HGNC:31703],RNA, U6 small nuclear 332, pseudogene [Source:HGNC Symbol;Acc:HGNC:47295],sorting nexin 7 [Source:HGNC Symbol;Acc:HGNC:14971]
6	54409235	55038401	2171	629167	ENSCAFT00000032001,ENSCAFT00000042778,ENSCAFT00000032854,ENSCAFT00000041651,ENSCAFT00000032008,ENSCAFT00000042834,ENSCAFT00000032011,ENSCAFT00000042371,ENSCAFT00000032016	SLC44A3,SLC44A3,N/A,RNU6-223P,F3,ABCD3,ABCD3,N/A,ARHGAP29	solute carrier family 44 member 3 [Source:HGNC Symbol;Acc:HGNC:28689],solute carrier family 44 member 3 [Source:HGNC Symbol;Acc:HGNC:28689],N/A,RNA, U6 small nuclear 223, pseudogene [Source:HGNC Symbol;Acc:HGNC:47186],coagulation factor III (thromboplastin, tissue factor) [Source:HGNC Symbol;Acc:HGNC:3541],ATP binding cassette subfamily D member 3 [Source:HGNC Symbol;Acc:HGNC:67],ATP binding cass…
6	55038643	55252953	767	214311	ENSCAFT00000005367,ENSCAFT00000032029,ENSCAFT00000042929,ENSCAFT00000032035,ENSCAFT00000032038	ABCA4,ABCA4,ABCA4,GCLM,DNTTIP2	ATP binding cassette subfamily A member 4 [Source:HGNC Symbol;Acc:HGNC:34],ATP binding cassette subfamily A member 4 [Source:HGNC Symbol;Acc:HGNC:34],ATP binding cassette subfamily A member 4 [Source:HGNC Symbol;Acc:HGNC:34],glutamate-cysteine ligase, modifier subunit [Source:HGNC Symbol;Acc:HGNC:4312],deoxynucleotidyltransferase, terminal, interacting protein 2 [Source:HGNC Symbol;Acc:HGNC:24013]
6	55253022	55828605	1961	575584	ENSCAFT00000032038,ENSCAFT00000034998,ENSCAFT00000032040,ENSCAFT00000046879,ENSCAFT00000032044,ENSCAFT00000050191,ENSCAFT00000047065,ENSCAFT00000032063,ENSCAFT00000032065,ENSCAFT00000033344,ENSCAFT00000043757	DNTTIP2,MIR760,N/A,N/A,BCAR3,FNBP1L,FNBP1L,FNBP1L,DR1,N/A,CCDC18	deoxynucleotidyltransferase, terminal, interacting protein 2 [Source:HGNC Symbol;Acc:HGNC:24013],microRNA 760 [Source:HGNC Symbol;Acc:HGNC:33666],N/A,N/A,breast cancer anti-estrogen resistance 3 [Source:HGNC Symbol;Acc:HGNC:973],formin binding protein 1-like [Source:HGNC Symbol;Acc:HGNC:20851],formin binding protein 1-like [Source:HGNC Symbol;Acc:HGNC:20851],formin binding protein 1-like [Source:…
6	56798454	57330115	1797	531662	ENSCAFT00000032101,ENSCAFT00000043621,ENSCAFT00000032118,ENSCAFT00000032134,ENSCAFT00000041425,ENSCAFT00000049976	BTBD8,EPHX4,BRDT,TGFBR3,AC114798.1,N/A	BTB (POZ) domain containing 8 [Source:HGNC Symbol;Acc:HGNC:21019],epoxide hydrolase 4 [Source:HGNC Symbol;Acc:HGNC:23758],bromodomain, testis-specific [Source:HGNC Symbol;Acc:HGNC:1105],transforming growth factor beta receptor III [Source:HGNC Symbol;Acc:HGNC:11774],N/A,N/A
6	58212360	58628037	1474	415678	ENSCAFT00000047114,ENSCAFT00000032164	ZNF326,ZNF326	zinc finger protein 326 [Source:HGNC Symbol;Acc:HGNC:14104],zinc finger protein 326 [Source:HGNC Symbol;Acc:HGNC:14104]
6	58715350	59024668	1556	309319	ENSCAFT00000032167	LRRC8C	leucine-rich repeat containing 8 family member C [Source:HGNC Symbol;Acc:HGNC:25075]
6	61501241	61853437	1195	352197	ENSCAFT00000032239,ENSCAFT00000032245,ENSCAFT00000032251,ENSCAFT00000032255,ENSCAFT00000032269,ENSCAFT00000032273,ENSCAFT00000032281	N/A,CLCA4,CLCA1,CLCA2,ODF2L,ODF2L,N/A	N/A,chloride channel accessory 4 [Source:HGNC Symbol;Acc:HGNC:2018],chloride channel accessory 1 [Source:HGNC Symbol;Acc:HGNC:2015],chloride channel accessory 2 [Source:HGNC Symbol;Acc:HGNC:2016],outer dense fiber of sperm tails 2-like [Source:HGNC Symbol;Acc:HGNC:29225],outer dense fiber of sperm tails 2-like [Source:HGNC Symbol;Acc:HGNC:29225],N/A
6	63903063	64402276	2636	499214	ENSCAFT00000036685,ENSCAFT00000032363	TTLL7,TTLL7	tubulin tyrosine ligase like 7 [Source:HGNC Symbol;Acc:HGNC:26242],tubulin tyrosine ligase like 7 [Source:HGNC Symbol;Acc:HGNC:26242]
6	64402463	64847071	2223	444609
6	65200213	65400311	942	200099
6	65400349	65596861	812	196513	ENSCAFT00000032382,ENSCAFT00000032389	ADGRL2,ADGRL2	adhesion G protein-coupled receptor L2 [Source:HGNC Symbol;Acc:HGNC:18582],adhesion G protein-coupled receptor L2 [Source:HGNC Symbol;Acc:HGNC:18582]
6	66298178	66614145	1855	315968	ENSCAFT00000040630	RNU12-2P	RNA, U12 small nuclear 2, pseudogene [Source:HGNC Symbol;Acc:HGNC:10109]
6	66614441	67088281	2627	473841
6	67088600	67253300	1002	164701	ENSCAFT00000009086	N/A	N/A
6	67253307	68513465	6366	1260159	ENSCAFT00000032391,ENSCAFT00000032897,ENSCAFT00000032396,ENSCAFT00000032397,ENSCAFT00000046270,ENSCAFT00000047447,ENSCAFT00000032398,ENSCAFT00000032400,ENSCAFT00000036161,ENSCAFT00000032403	TMEM258,U4,ADGRL4,ADGRL4,RNU6-125P,IFI44,IFI44,IFI44L,PTGFR,PTGFR	transmembrane protein 258 [Source:HGNC Symbol;Acc:HGNC:1164],U4 spliceosomal RNA [Source:RFAM;Acc:RF00015],adhesion G protein-coupled receptor L4 [Source:HGNC Symbol;Acc:HGNC:20822],adhesion G protein-coupled receptor L4 [Source:HGNC Symbol;Acc:HGNC:20822],RNA, U6 small nuclear 125, pseudogene [Source:HGNC Symbol;Acc:HGNC:47088],interferon induced protein 44 [Source:HGNC Symbol;Acc:HGNC:16938],in…
6	68513582	68755391	1327	241810	ENSCAFT00000032917	RNU6-468P,RNU6-822P,RNU6-608P	RNA, U6 small nuclear 468, pseudogene [Source:HGNC Symbol;Acc:HGNC:47431],RNA, U6 small nuclear 822, pseudogene [Source:HGNC Symbol;Acc:HGNC:47785],RNA, U6 small nuclear 608, pseudogene [Source:HGNC Symbol;Acc:HGNC:47571]
6	68755660	68938592	778	182933	ENSCAFT00000049700,ENSCAFT00000046283,ENSCAFT00000032419,ENSCAFT00000041568,ENSCAFT00000046408,ENSCAFT00000032426	GIPC2,RNU6-1102P,DNAJB4,RNU6-1126P,RNU6-1080P,RNU6-1229P,RNU6-973P,FUBP1,FUBP1	GIPC PDZ domain containing family member 2 [Source:HGNC Symbol;Acc:HGNC:18177],RNA, U6 small nuclear 1102, pseudogene [Source:HGNC Symbol;Acc:HGNC:48065],DnaJ heat shock protein family (Hsp40) member B4 [Source:HGNC Symbol;Acc:HGNC:14886],RNA, U6 small nuclear 1126, pseudogene [Source:HGNC Symbol;Acc:HGNC:48089],RNA, U6 small nuclear 1080, pseudogene [Source:HGNC Symbol;Acc:HGNC:48043],RNA, U6 sm…
6	69025559	69303577	992	278019	ENSCAFT00000032435,ENSCAFT00000045024,ENSCAFT00000032445,ENSCAFT00000040367,ENSCAFT00000033217,ENSCAFT00000032454,ENSCAFT00000032462	FAM73A,USP33,USP33,RNA5SP182,RNA5SP66,N/A,ZZZ3,AK5	family with sequence similarity 73 member A [Source:HGNC Symbol;Acc:HGNC:24741],ubiquitin specific peptidase 33 [Source:HGNC Symbol;Acc:HGNC:20059],ubiquitin specific peptidase 33 [Source:HGNC Symbol;Acc:HGNC:20059],RNA, 5S ribosomal pseudogene 182 [Source:HGNC Symbol;Acc:HGNC:43082],RNA, 5S ribosomal pseudogene 66 [Source:HGNC Symbol;Acc:HGNC:42843],N/A,zinc finger, ZZ-type containing 3 [Source:…
6	69304478	69889103	2797	584626	ENSCAFT00000032462,ENSCAFT00000048915,ENSCAFT00000032464	AK5,PIGK,ST6GALNAC5	adenylate kinase 5 [Source:HGNC Symbol;Acc:HGNC:365],phosphatidylinositol glycan anchor biosynthesis class K [Source:HGNC Symbol;Acc:HGNC:8965],ST6 (alpha-N-acetyl-neuraminyl-2,3-beta-galactosyl-1,3)-N-acetylgalactosaminide alpha-2,6-sialyltransferase 5 [Source:HGNC Symbol;Acc:HGNC:19342]
6	69889488	70520568	2979	631081	ENSCAFT00000050008,ENSCAFT00000032467,ENSCAFT00000042331	N/A,ST6GALNAC3,RN7SKP234	N/A,ST6 (alpha-N-acetyl-neuraminyl-2,3-beta-galactosyl-1,3)-N-acetylgalactosaminide alpha-2,6-sialyltransferase 3 [Source:HGNC Symbol;Acc:HGNC:19343],RNA, 7SK small nuclear pseudogene 234 [Source:HGNC Symbol;Acc:HGNC:45958]
6	71450083	71633612	878	183530	ENSCAFT00000044278	TYW3	tRNA-yW synthesizing protein 3 homolog [Source:HGNC Symbol;Acc:HGNC:24757]
6	71872209	72195527	1106	323319	ENSCAFT00000032502,ENSCAFT00000033734,ENSCAFT00000044121,ENSCAFT00000047336,ENSCAFT00000032506,ENSCAFT00000042479,ENSCAFT00000041219	TNNI3K,FPGT-TNNI3K,RNU6-56P,RNU6-212P,FPGT,LRRIQ3,LRRIQ3,N/A,N/A	TNNI3 interacting kinase [Source:HGNC Symbol;Acc:HGNC:19661],FPGT-TNNI3K readthrough [Source:HGNC Symbol;Acc:HGNC:42952],RNA, U6 small nuclear 56, pseudogene [Source:HGNC Symbol;Acc:HGNC:42546],RNA, U6 small nuclear 212, pseudogene [Source:HGNC Symbol;Acc:HGNC:47175],fucose-1-phosphate guanylyltransferase [Source:HGNC Symbol;Acc:HGNC:3825],leucine-rich repeats and IQ motif containing 3 [Source:HG…
6	72200330	73313568	7251	1113239	ENSCAFT00000047336,ENSCAFT00000032506,ENSCAFT00000040038	LRRIQ3,LRRIQ3,N/A	leucine-rich repeats and IQ motif containing 3 [Source:HGNC Symbol;Acc:HGNC:28318],leucine-rich repeats and IQ motif containing 3 [Source:HGNC Symbol;Acc:HGNC:28318],N/A
6	73559471	74059384	3297	499914
6	74180181	74623507	2155	443327	ENSCAFT00000032508	NEGR1	neuronal growth regulator 1 [Source:HGNC Symbol;Acc:HGNC:17302]
6	75121446	75343042	1605	221597	ENSCAFT00000034000,ENSCAFT00000032522	N/A,CTH	N/A,cystathionine gamma-lyase [Source:HGNC Symbol;Acc:HGNC:2501]
6	75347824	76344133	5013	996310	ENSCAFT00000032522,ENSCAFT00000032524,ENSCAFT00000032525,ENSCAFT00000041807,ENSCAFT00000032526,ENSCAFT00000049301,ENSCAFT00000049717,ENSCAFT00000043481,ENSCAFT00000032532,ENSCAFT00000040505	CTH,ANKRD13C,SRSF11,N/A,LRRC40,LRRC7,LRRC7,LRRC7,LRRC7,N/A	cystathionine gamma-lyase [Source:HGNC Symbol;Acc:HGNC:2501],ankyrin repeat domain 13C [Source:HGNC Symbol;Acc:HGNC:25374],serine/arginine-rich splicing factor 11 [Source:HGNC Symbol;Acc:HGNC:10782],N/A,leucine rich repeat containing 40 [Source:HGNC Symbol;Acc:HGNC:26004],leucine rich repeat containing 7 [Source:HGNC Symbol;Acc:HGNC:18531],leucine rich repeat containing 7 [Source:HGNC Symbol;Acc:…
6	76650390	76901096	1465	250707	ENSCAFT00000032535,ENSCAFT00000035844,ENSCAFT00000032537	DEPDC1,DEPDC1,RPE65	DEP domain containing 1 [Source:HGNC Symbol;Acc:HGNC:22949],DEP domain containing 1 [Source:HGNC Symbol;Acc:HGNC:22949],retinal pigment epithelium-specific protein 65kDa [Source:HGNC Symbol;Acc:HGNC:10294]
7	4195612	4540683	1206	345072	ENSCAFT00000017955,ENSCAFT00000017964,ENSCAFT00000018001	PTPRC,PTPRC,ATP6V1G3	protein tyrosine phosphatase, receptor type, C [Source:HGNC Symbol;Acc:HGNC:9666],protein tyrosine phosphatase, receptor type, C [Source:HGNC Symbol;Acc:HGNC:9666],ATPase, H+ transporting, lysosomal 13kDa, V1 subunit G3 [Source:HGNC Symbol;Acc:HGNC:18265]
7	5778910	6280727	1742	501818	ENSCAFT00000018140,ENSCAFT00000043274,ENSCAFT00000018146,ENSCAFT00000042701,ENSCAFT00000018154,ENSCAFT00000023469,ENSCAFT00000048529,ENSCAFT00000035022,ENSCAFT00000018172,ENSCAFT00000036627,ENSCAFT00000018180,ENSCAFT00000018189,ENSCAFT00000018206,ENSCAFT00000018254,ENSCAFT00000018281,ENSCAFT00000018289,ENSCAFT00000018294,ENSCAFT00000045795,ENSCAFT00000037213,ENSCAFT00000018381,ENSCAFT00000043819,…	DYRK3,DYRK3,MAPKAPK2,MIR345,IL10,MRPL45,MRPL45,RNU6-941P,RNU6-322P,RNU6-146P,IL19,IL20,IL20,IL24,FCMR,PIGR,FCAMR,C1ORF116,YOD1,YOD1,PFKFB2,PFKFB2,C4BPB,C4BPB,C4BPA	dual specificity tyrosine-(Y)-phosphorylation regulated kinase 3 [Source:HGNC Symbol;Acc:HGNC:3094],dual specificity tyrosine-(Y)-phosphorylation regulated kinase 3 [Source:HGNC Symbol;Acc:HGNC:3094],mitogen-activated protein kinase-activated protein kinase 2 [Source:HGNC Symbol;Acc:HGNC:6887],microRNA 345 [Source:HGNC Symbol;Acc:HGNC:31779],interleukin 10 [Source:HGNC Symbol;Acc:HGNC:5962],mitoc…
7	6282691	6441331	660	158641	ENSCAFT00000043642,ENSCAFT00000018550,ENSCAFT00000042781,ENSCAFT00000049361,ENSCAFT00000041439	N/A,CD55,CD55,CD55,RNU6-1012P	N/A,CD55 molecule, decay accelerating factor for complement (Cromer blood group) [Source:HGNC Symbol;Acc:HGNC:2665],CD55 molecule, decay accelerating factor for complement (Cromer blood group) [Source:HGNC Symbol;Acc:HGNC:2665],CD55 molecule, decay accelerating factor for complement (Cromer blood group) [Source:HGNC Symbol;Acc:HGNC:2665],RNA, U6 small nuclear 1012, pseudogene [Source:HGNC Symbol;…
7	6636837	7174492	1920	537656	ENSCAFT00000038838,ENSCAFT00000032615,ENSCAFT00000032737,ENSCAFT00000018621,ENSCAFT00000048494,ENSCAFT00000048111,ENSCAFT00000018802,ENSCAFT00000002159	CD46,MIR29C,MIR29B2,CD34,CD34,CD34,PLXNA2,PLXNA2	CD46 molecule, complement regulatory protein [Source:HGNC Symbol;Acc:HGNC:6953],microRNA 29c [Source:HGNC Symbol;Acc:HGNC:31621],microRNA 29b-2 [Source:HGNC Symbol;Acc:HGNC:31620],CD34 molecule [Source:HGNC Symbol;Acc:HGNC:1662],CD34 molecule [Source:HGNC Symbol;Acc:HGNC:1662],CD34 molecule [Source:HGNC Symbol;Acc:HGNC:1662],plexin A2 [Source:HGNC Symbol;Acc:HGNC:9100],plexin A2 [Source:HGNC Symb…
7	7182277	8337487	4518	1155211	ENSCAFT00000041068,ENSCAFT00000041048,ENSCAFT00000017019,ENSCAFT00000040470,ENSCAFT00000018885,ENSCAFT00000032679,ENSCAFT00000018919,ENSCAFT00000018923,ENSCAFT00000050151	N/A,N/A,N/A,N/A,N/A,MIR205,CAMK1G,LAMB3,N/A	N/A,N/A,N/A,N/A,N/A,microRNA 205 [Source:HGNC Symbol;Acc:HGNC:31583],calcium/calmodulin-dependent protein kinase IG [Source:HGNC Symbol;Acc:HGNC:14585],laminin subunit beta 3 [Source:HGNC Symbol;Acc:HGNC:6490],N/A
7	8957787	9446560	1982	488774	ENSCAFT00000019118,ENSCAFT00000040284,ENSCAFT00000019172,ENSCAFT00000049703,ENSCAFT00000019169,ENSCAFT00000045505	HHAT,N/A,KCNH1,KCNH1,KCNH1,KCNH1	hedgehog acyltransferase [Source:HGNC Symbol;Acc:HGNC:18270],N/A,potassium channel, voltage gated eag related subfamily H, member 1 [Source:HGNC Symbol;Acc:HGNC:6250],potassium channel, voltage gated eag related subfamily H, member 1 [Source:HGNC Symbol;Acc:HGNC:6250],potassium channel, voltage gated eag related subfamily H, member 1 [Source:HGNC Symbol;Acc:HGNC:6250],potassium channel, voltage g…
7	12841111	13384264	1851	543154	ENSCAFT00000027714,ENSCAFT00000020046,ENSCAFT00000020051	N/A,KCNK2,N/A	N/A,potassium channel, two pore domain subfamily K, member 2 [Source:HGNC Symbol;Acc:HGNC:6277],N/A
7	14746969	15625715	3477	878747	ENSCAFT00000020724,ENSCAFT00000037938	CACNA1E,ZNF648	calcium channel, voltage-dependent, R type, alpha 1E subunit [Source:HGNC Symbol;Acc:HGNC:1392],zinc finger protein 648 [Source:HGNC Symbol;Acc:HGNC:18190]
7	15626664	15877309	1136	250646	ENSCAFT00000037084,ENSCAFT00000020795,ENSCAFT00000033341,ENSCAFT00000037936,ENSCAFT00000037934,ENSCAFT00000020796,ENSCAFT00000020800,ENSCAFT00000020818	GLUL,GLUL,RNA5SP50,TEDDM1,TEDDM1,N/A,RGSL1,RGSL1	glutamate-ammonia ligase [Source:HGNC Symbol;Acc:HGNC:4341],glutamate-ammonia ligase [Source:HGNC Symbol;Acc:HGNC:4341],RNA, 5S ribosomal pseudogene 50 [Source:HGNC Symbol;Acc:HGNC:42827],transmembrane epididymal protein 1 [Source:HGNC Symbol;Acc:HGNC:30233],transmembrane epididymal protein 1 [Source:HGNC Symbol;Acc:HGNC:30233],N/A,regulator of G-protein signaling like 1 [Source:HGNC Symbol;Acc:H…
7	16558329	16862003	1095	303675	ENSCAFT00000021015,ENSCAFT00000021031,ENSCAFT00000046334,ENSCAFT00000043939,ENSCAFT00000021097	LAMC2,NMNAT2,NMNAT2,NMNAT2,SMG7	laminin subunit gamma 2 [Source:HGNC Symbol;Acc:HGNC:6493],nicotinamide nucleotide adenylyltransferase 2 [Source:HGNC Symbol;Acc:HGNC:16789],nicotinamide nucleotide adenylyltransferase 2 [Source:HGNC Symbol;Acc:HGNC:16789],nicotinamide nucleotide adenylyltransferase 2 [Source:HGNC Symbol;Acc:HGNC:16789],SMG7 nonsense mediated mRNA decay factor [Source:HGNC Symbol;Acc:HGNC:16792]
7	18391034	18944113	2143	553080	ENSCAFT00000050159,ENSCAFT00000021480,ENSCAFT00000021547,ENSCAFT00000021686	SWT1,SWT1,IVNS1ABP,HMCN1	SWT1, RNA endoribonuclease homolog [Source:HGNC Symbol;Acc:HGNC:16785],SWT1, RNA endoribonuclease homolog [Source:HGNC Symbol;Acc:HGNC:16785],influenza virus NS1A binding protein [Source:HGNC Symbol;Acc:HGNC:16951],hemicentin 1 [Source:HGNC Symbol;Acc:HGNC:19194]
7	18945356	19329974	1491	384619	ENSCAFT00000021686,ENSCAFT00000040599	HMCN1,N/A	hemicentin 1 [Source:HGNC Symbol;Acc:HGNC:19194],N/A
7	19330084	19641078	1399	310995	ENSCAFT00000021709,ENSCAFT00000021777,ENSCAFT00000045942,ENSCAFT00000021809,ENSCAFT00000039677,ENSCAFT00000021818	PRG4,TPR,C1ORF27,C1ORF27,PDC,PDC	proteoglycan 4 [Source:HGNC Symbol;Acc:HGNC:9364],translocated promoter region, nuclear basket protein [Source:HGNC Symbol;Acc:HGNC:12017],chromosome 1 open reading frame 27 [Source:HGNC Symbol;Acc:HGNC:24299],chromosome 1 open reading frame 27 [Source:HGNC Symbol;Acc:HGNC:24299],phosducin [Source:HGNC Symbol;Acc:HGNC:8759],phosducin [Source:HGNC Symbol;Acc:HGNC:8759]
7	19752930	19969626	813	216697	ENSCAFT00000021881	PLA2G4A	phospholipase A2 group IVA [Source:HGNC Symbol;Acc:HGNC:9035]
7	23668892	24278911	2503	610020	ENSCAFT00000022732,ENSCAFT00000049423,ENSCAFT00000034693,ENSCAFT00000046601,ENSCAFT00000049954,ENSCAFT00000022816	TNR,TNR,N/A,KIAA0040,TNN,TNN	tenascin R [Source:HGNC Symbol;Acc:HGNC:11953],tenascin R [Source:HGNC Symbol;Acc:HGNC:11953],N/A,KIAA0040 [Source:HGNC Symbol;Acc:HGNC:28950],tenascin N [Source:HGNC Symbol;Acc:HGNC:22942],tenascin N [Source:HGNC Symbol;Acc:HGNC:22942]
7	26028178	26282366	985	254189	ENSCAFT00000048452,ENSCAFT00000023244,ENSCAFT00000044404	SNRPC,N/A,N/A	small nuclear ribonucleoprotein polypeptide C [Source:HGNC Symbol;Acc:HGNC:11157],N/A,N/A
7	27241398	27505756	906	264359	ENSCAFT00000023660,ENSCAFT00000023676,ENSCAFT00000023685,ENSCAFT00000043888,ENSCAFT00000023744,ENSCAFT00000045659,ENSCAFT00000049209	METTL13,VAMP4,MYOC,PRRC2C,PRRC2C,PRRC2C,N/A	methyltransferase like 13 [Source:HGNC Symbol;Acc:HGNC:24248],vesicle associated membrane protein 4 [Source:HGNC Symbol;Acc:HGNC:12645],myocilin, trabecular meshwork inducible glucocorticoid response [Source:HGNC Symbol;Acc:HGNC:7610],proline-rich coiled-coil 2C [Source:HGNC Symbol;Acc:HGNC:24903],proline-rich coiled-coil 2C [Source:HGNC Symbol;Acc:HGNC:24903],proline-rich coiled-coil 2C [Source:…
7	27624050	29674340	6013	2050291	ENSCAFT00000023766,ENSCAFT00000046959,ENSCAFT00000023765,ENSCAFT00000049634,ENSCAFT00000046053,ENSCAFT00000023776,ENSCAFT00000023788,ENSCAFT00000049641,ENSCAFT00000023797,ENSCAFT00000023809,ENSCAFT00000023838,ENSCAFT00000023844,ENSCAFT00000023932,ENSCAFT00000024012,ENSCAFT00000045330,ENSCAFT00000042036,ENSCAFT00000024057,ENSCAFT00000035817,ENSCAFT00000024075,ENSCAFT00000024072,ENSCAFT00000024082,…	FMO2,N/A,N/A,N/A,FMO3,FMO3,MROH9,PRRX1,PRRX1,GORAB,N/A,METTL11B,KIFAP3,SCYL3,SCYL3,RNA5SP303,RNA5SP394,C1ORF112,METTL18,SELE,SELE,SELL,SELP,SELP,F5,N/A,SLC19A2,CCDC181,BLZF1,BLZF1,NME7,NME7,RN7SKP281,ATP1B1,ATP1B1,N/A,N/A	flavin containing monooxygenase 2 [Source:HGNC Symbol;Acc:HGNC:3770],N/A,N/A,N/A,flavin containing monooxygenase 3 [Source:HGNC Symbol;Acc:HGNC:3771],flavin containing monooxygenase 3 [Source:HGNC Symbol;Acc:HGNC:3771],maestro heat-like repeat family member 9 [Source:HGNC Symbol;Acc:HGNC:26287],paired related homeobox 1 [Source:HGNC Symbol;Acc:HGNC:9142],paired related homeobox 1 [Source:HGNC Sym…
7	29983979	29984047	6	69
7	30256864	31552368	3256	1295505	ENSCAFT00000024289,ENSCAFT00000024312,ENSCAFT00000024316,ENSCAFT00000044630,ENSCAFT00000024361,ENSCAFT00000024369,ENSCAFT00000024423,ENSCAFT00000046443,ENSCAFT00000024439,ENSCAFT00000038955,ENSCAFT00000034230,ENSCAFT00000034086,ENSCAFT00000033058,ENSCAFT00000024443,ENSCAFT00000047236,ENSCAFT00000043909,ENSCAFT00000024676,ENSCAFT00000024667,ENSCAFT00000043550,ENSCAFT00000024682,ENSCAFT00000024704,…	SFT2D2,TIPRL,GPR161,DCAF6,DCAF6,MPC2,ADCY10,MPZL1,RCSD1,RCSD1,RNU2-5P,ACEA_U3,ACEA_U3,SNORD3D,ACEA_U3,N/A,CREG1,CREG1,CD247,POU2F1,POU2F1,DUSP27,DUSP27,GPA33,MAEL,MAEL,ILDR2,TADA1,POGK,N/A	SFT2 domain containing 2 [Source:HGNC Symbol;Acc:HGNC:25140],TOR signaling pathway regulator [Source:HGNC Symbol;Acc:HGNC:30231],G protein-coupled receptor 161 [Source:HGNC Symbol;Acc:HGNC:23694],DDB1 and CUL4 associated factor 6 [Source:HGNC Symbol;Acc:HGNC:30002],DDB1 and CUL4 associated factor 6 [Source:HGNC Symbol;Acc:HGNC:30002],mitochondrial pyruvate carrier 2 [Source:HGNC Symbol;Acc:HGNC:2…
7	31779276	33236218	4589	1456943	ENSCAFT00000047115,ENSCAFT00000024762,ENSCAFT00000049204,ENSCAFT00000024773,ENSCAFT00000040643,ENSCAFT00000041249,ENSCAFT00000024799,ENSCAFT00000024841,ENSCAFT00000024844,ENSCAFT00000024892,ENSCAFT00000044876,ENSCAFT00000024904,ENSCAFT00000024909,ENSCAFT00000024940,ENSCAFT00000041633,ENSCAFT00000024932,ENSCAFT00000034094	FMN2,FMN2,FMN2,GREM2,N/A,RNU4-4P,N/A,RGS7,RGS7,FH,KMO,KMO,OPN3,WDR64,RNU6-197P,RNU6-77P,WDR64,RNU2-12P	formin 2 [Source:HGNC Symbol;Acc:HGNC:14074],formin 2 [Source:HGNC Symbol;Acc:HGNC:14074],formin 2 [Source:HGNC Symbol;Acc:HGNC:14074],gremlin 2, DAN family BMP antagonist [Source:HGNC Symbol;Acc:HGNC:17655],N/A,RNA, U4 small nuclear 4, pseudogene [Source:HGNC Symbol;Acc:HGNC:10197],N/A,regulator of G-protein signaling 7 [Source:HGNC Symbol;Acc:HGNC:10003],regulator of G-protein signaling 7 [Sour…
7	33393693	33393703	3	11
7	33616753	36725910	7876	3109158	ENSCAFT00000024986,ENSCAFT00000024990,ENSCAFT00000025023,ENSCAFT00000014158,ENSCAFT00000025034,ENSCAFT00000049471,ENSCAFT00000047937,ENSCAFT00000025041,ENSCAFT00000040929,ENSCAFT00000025045,ENSCAFT00000025049,ENSCAFT00000025052,ENSCAFT00000025065,ENSCAFT00000045391,ENSCAFT00000043229,ENSCAFT00000025085,ENSCAFT00000046897,ENSCAFT00000048512,ENSCAFT00000025110,ENSCAFT00000043777,ENSCAFT00000047141	PLD5,N/A,CEP170,N/A,SDCCAG8,SDCCAG8,N/A,AKT3,N/A,ZBTB18,ADSS,C1ORF101,DESI2,DESI2,HNRNPU,HNRNPU,EFCAB2,KIF26B,KIF26B,SMYD3,SMYD3	phospholipase D family member 5 [Source:HGNC Symbol;Acc:HGNC:26879],N/A,centrosomal protein 170kDa [Source:HGNC Symbol;Acc:HGNC:28920],N/A,serologically defined colon cancer antigen 8 [Source:HGNC Symbol;Acc:HGNC:10671],serologically defined colon cancer antigen 8 [Source:HGNC Symbol;Acc:HGNC:10671],N/A,v-akt murine thymoma viral oncogene homolog 3 [Source:HGNC Symbol;Acc:HGNC:393],N/A,zinc finge…
7	37018496	39587887	5853	2569392	ENSCAFT00000025137,ENSCAFT00000044941,ENSCAFT00000025146,ENSCAFT00000025152,ENSCAFT00000025170,ENSCAFT00000037695,ENSCAFT00000048685,ENSCAFT00000050162,ENSCAFT00000025260,ENSCAFT00000041473,ENSCAFT00000025396,ENSCAFT00000025398,ENSCAFT00000041222,ENSCAFT00000047788,ENSCAFT00000025392,ENSCAFT00000025423,ENSCAFT00000045834,ENSCAFT00000025451,ENSCAFT00000047323,ENSCAFT00000025466,ENSCAFT00000034164,…	N/A,TFB2M,N/A,CNST,SCCPDH,N/A,N/A,AHCTF1,AHCTF1,RNU6-952P,CDC42BPA,CDC42BPA,N/A,N/A,CDC42BPA,ADCK3,ADCK3,PSEN2,N/A,ITPKB,N/A,C1ORF95,PARP1,PARP1,RNA5SP443,LIN9,LIN9,N/A,ACBD3,N/A,N/A,SDE2,LEFTY1,LEFTY2,N/A,RP4-559A3.7,PYCR2,TMEM63A,EPHX1,SRP9,ENAH,ENAH,LBR,N/A	N/A,transcription factor B2, mitochondrial [Source:HGNC Symbol;Acc:HGNC:18559],N/A,consortin, connexin sorting protein [Source:HGNC Symbol;Acc:HGNC:26486],saccharopine dehydrogenase (putative) [Source:HGNC Symbol;Acc:HGNC:24275],N/A,N/A,AT-hook containing transcription factor 1 [Source:HGNC Symbol;Acc:HGNC:24618],AT-hook containing transcription factor 1 [Source:HGNC Symbol;Acc:HGNC:24618],RNA, U…
7	39814581	40177515	1141	362935	ENSCAFT00000025901,ENSCAFT00000043035,ENSCAFT00000025923,ENSCAFT00000025932,ENSCAFT00000049264,ENSCAFT00000025949,ENSCAFT00000025968,ENSCAFT00000044524	CNIH3,N/A,WDR26,CNIH4,NVL,NVL,DEGS1,FBXO28	cornichon family AMPA receptor auxiliary protein 3 [Source:HGNC Symbol;Acc:HGNC:26802],N/A,WD repeat domain 26 [Source:HGNC Symbol;Acc:HGNC:21208],cornichon family AMPA receptor auxiliary protein 4 [Source:HGNC Symbol;Acc:HGNC:25013],nuclear VCP-like [Source:HGNC Symbol;Acc:HGNC:8070],nuclear VCP-like [Source:HGNC Symbol;Acc:HGNC:8070],delta(4)-desaturase, sphingolipid 1 [Source:HGNC Symbol;Acc:H…
7	40384469	40385671	6	1203
7	40588300	40589266	23	967	ENSCAFT00000047821	FCRL1	Fc receptor-like 1 [Source:HGNC Symbol;Acc:HGNC:18509]
7	40740887	47886094	18588	7145208	ENSCAFT00000049848,ENSCAFT00000050065,ENSCAFT00000044542,ENSCAFT00000026096,ENSCAFT00000026101,ENSCAFT00000046159,ENSCAFT00000042811,ENSCAFT00000026135,ENSCAFT00000026129,ENSCAFT00000026147,ENSCAFT00000026165,ENSCAFT00000026176,ENSCAFT00000026503,ENSCAFT00000026349,ENSCAFT00000036297,ENSCAFT00000043304,ENSCAFT00000026499,ENSCAFT00000047967,ENSCAFT00000026519,ENSCAFT00000026511,ENSCAFT00000026521,…	N/A,N/A,N/A,ETV3,ETV3L,ARHGEF11,ARHGEF11,ARHGEF11,ARHGEF11,LRRC71,PEAR1,NTRK1,HDGF,INSRR,SH2D2A,SH2D2A,PRCC,HDGF,RRNAD1,MRPL24,ISG20L2,CRABP2,NES,NES,NES,BCAN,HAPLN2,GPATCH4,GPATCH4,APOA1BP,TTC24,IQGAP3,N/A,MEF2D,MEF2D,MIR9-1,RHBG,RHBG,RHBG,CCT3,CCT3,GLMP,TMEM79,SMG5,PAQR6,BGLAP,PMF1,SLC25A44,SEMA4A,LMNA,LMNA,MEX3A,N/A,RAB25,LAMTOR2,UBQLN4,SSR2,MSTO1,ARHGEF2,ARHGEF2,SYT11,KIAA0907,SCARNA4,SCARNA4…	N/A,N/A,N/A,ets variant 3 [Source:HGNC Symbol;Acc:HGNC:3492],ets variant 3-like [Source:HGNC Symbol;Acc:HGNC:33834],Rho guanine nucleotide exchange factor 11 [Source:HGNC Symbol;Acc:HGNC:14580],Rho guanine nucleotide exchange factor 11 [Source:HGNC Symbol;Acc:HGNC:14580],Rho guanine nucleotide exchange factor 11 [Source:HGNC Symbol;Acc:HGNC:14580],Rho guanine nucleotide exchange factor 11 [Source…
7	48129037	55526775	24816	7397739	ENSCAFT00000042676,ENSCAFT00000009123,ENSCAFT00000028126,ENSCAFT00000040055,ENSCAFT00000028139,ENSCAFT00000046484,ENSCAFT00000041393,ENSCAFT00000028151,ENSCAFT00000042230,ENSCAFT00000040188,ENSCAFT00000033142,ENSCAFT00000028168,ENSCAFT00000047398,ENSCAFT00000028172,ENSCAFT00000042297,ENSCAFT00000028176,ENSCAFT00000044593,ENSCAFT00000028200,ENSCAFT00000049835,ENSCAFT00000028243,ENSCAFT00000028322,…	RNU6-401P,N/A,PIK3C3,N/A,N/A,N/A,RNU6-388P,RNU6-601P,RNU6-389P,N/A,N/A,N/A,RNU6-706P,KIAA1328,KIAA1328,N/A,N/A,TPGS2,FHOD3,FHOD3,FHOD3,MOCOS,ELP2,SLC39A6,RPRD1A,C18ORF21,RNU6-543P,MIR187,GALNT1,RP11-322E11.6,INO80C,ZNF396,ZNF396,ZNF24,N/A,ZSCAN30,ZNF397,N/A,MAPRE2,DTNA,DTNA,AC090060.1,RN7SKP275	RNA, U6 small nuclear 401, pseudogene [Source:HGNC Symbol;Acc:HGNC:47364],N/A,phosphatidylinositol 3-kinase catalytic subunit type 3 [Source:HGNC Symbol;Acc:HGNC:8974],N/A,N/A,N/A,RNA, U6 small nuclear 388, pseudogene [Source:HGNC Symbol;Acc:HGNC:47351],RNA, U6 small nuclear 601, pseudogene [Source:HGNC Symbol;Acc:HGNC:47564],RNA, U6 small nuclear 389, pseudogene [Source:HGNC Symbol;Acc:HGNC:4735…
7	55677244	57620067	5116	1942824	ENSCAFT00000028548,ENSCAFT00000041117,ENSCAFT00000028557,ENSCAFT00000028551,ENSCAFT00000035661,ENSCAFT00000034531,ENSCAFT00000028569,ENSCAFT00000034760,ENSCAFT00000028576,ENSCAFT00000028585,ENSCAFT00000028589,ENSCAFT00000040931,ENSCAFT00000028599,ENSCAFT00000028615,ENSCAFT00000028621,ENSCAFT00000043210,ENSCAFT00000040054,ENSCAFT00000044835	NOL4,N/A,ASXL3,ASXL3,CCDC178,N/A,CCDC178,RNU6-1158P,N/A,ATG3,KLHL14,RNU6ATAC6P,GAREM1,MEP1B,RNF138,N/A,N/A,RNF125	nucleolar protein 4 [Source:HGNC Symbol;Acc:HGNC:7870],N/A,additional sex combs like 3, transcriptional regulator [Source:HGNC Symbol;Acc:HGNC:29357],additional sex combs like 3, transcriptional regulator [Source:HGNC Symbol;Acc:HGNC:29357],coiled-coil domain containing 178 [Source:HGNC Symbol;Acc:HGNC:29588],N/A,coiled-coil domain containing 178 [Source:HGNC Symbol;Acc:HGNC:29588],RNA, U6 small …
7	58054716	58214580	435	159865	ENSCAFT00000028690,ENSCAFT00000028693,ENSCAFT00000035921,ENSCAFT00000028696	DSG3,DSG4,DSG1,DSG1	desmoglein 3 [Source:HGNC Symbol;Acc:HGNC:3050],desmoglein 4 [Source:HGNC Symbol;Acc:HGNC:21307],desmoglein 1 [Source:HGNC Symbol;Acc:HGNC:3048],desmoglein 1 [Source:HGNC Symbol;Acc:HGNC:3048]
7	58959037	59043910	597	84874
7	59474999	59580767	562	105769
7	60634816	60635947	11	1132
7	60940039	60974380	118	34342	ENSCAFT00000028783	CDH2	cadherin 2, type 1, N-cadherin (neuronal) [Source:HGNC Symbol;Acc:HGNC:1759]
7	61167938	63077594	8749	1909657	ENSCAFT00000028791,ENSCAFT00000028797,ENSCAFT00000049733,ENSCAFT00000028801,ENSCAFT00000036475,ENSCAFT00000028809,ENSCAFT00000049555,ENSCAFT00000036160,ENSCAFT00000028827,ENSCAFT00000041115	CHST9,AQP4,KCTD1,TAF4B,N/A,PSMA8,PSMA8,N/A,SS18,AL162614.1	carbohydrate (N-acetylgalactosamine 4-0) sulfotransferase 9 [Source:HGNC Symbol;Acc:HGNC:19898],aquaporin 4 [Source:HGNC Symbol;Acc:HGNC:637],potassium channel tetramerization domain containing 1 [Source:HGNC Symbol;Acc:HGNC:18249],TATA-box binding protein associated factor 4b [Source:HGNC Symbol;Acc:HGNC:11538],N/A,proteasome subunit alpha 8 [Source:HGNC Symbol;Acc:HGNC:22985],proteasome subunit…
7	63636944	63788552	853	151609
7	64370232	64370260	6	29
7	64637362	64640641	21	3280	ENSCAFT00000028869	LAMA3	laminin subunit alpha 3 [Source:HGNC Symbol;Acc:HGNC:6483]
7	64822046	67158920	8583	2336875	ENSCAFT00000028914,ENSCAFT00000045947,ENSCAFT00000028919,ENSCAFT00000032890,ENSCAFT00000047170,ENSCAFT00000028927,ENSCAFT00000048619,ENSCAFT00000033089,ENSCAFT00000028941,ENSCAFT00000028962,ENSCAFT00000020778,ENSCAFT00000028963,ENSCAFT00000028964,ENSCAFT00000028966,ENSCAFT00000035423,ENSCAFT00000042318,ENSCAFT00000048950,ENSCAFT00000028973,ENSCAFT00000032631,ENSCAFT00000032740,ENSCAFT00000028985,…	RIOK3,TMEM241,TMEM241,RNU6-214P,RNU6-1081P,CABLES1,CABLES1,N/A,N/A,RBBP8,N/A,N/A,N/A,N/A,N/A,GATA6,N/A,MIB1,MIB1,MIR1-2,MIR133A1,ABHD3,SNORA62,SNRPD1,ESCO1,GREB1L,GREB1L,N/A,PLP2,PLP2,ATP5H,ROCK1,N/A,USP14,THOC1,THOC1	RIO kinase 3 [Source:HGNC Symbol;Acc:HGNC:11451],transmembrane protein 241 [Source:HGNC Symbol;Acc:HGNC:31723],transmembrane protein 241 [Source:HGNC Symbol;Acc:HGNC:31723],RNA, U6 small nuclear 214, pseudogene [Source:HGNC Symbol;Acc:HGNC:47177],RNA, U6 small nuclear 1081, pseudogene [Source:HGNC Symbol;Acc:HGNC:48044],Cdk5 and Abl enzyme substrate 1 [Source:HGNC Symbol;Acc:HGNC:25097],Cdk5 and …
7	67388298	67388464	14	167
7	67861779	68119806	1357	258028	ENSCAFT00000029186	RNF113B,RNF113A	ring finger protein 113B [Source:HGNC Symbol;Acc:HGNC:17267],ring finger protein 113A [Source:HGNC Symbol;Acc:HGNC:12974]
7	68272017	68489910	1122	217894	ENSCAFT00000029196,ENSCAFT00000029199	N/A,HNRNPCL4,HNRNPCL1,HNRNPCL3,HNRNPC,HNRNPCL2	N/A,heterogeneous nuclear ribonucleoprotein C-like 4 [Source:HGNC Symbol;Acc:HGNC:51333],heterogeneous nuclear ribonucleoprotein C-like 1 [Source:HGNC Symbol;Acc:HGNC:29295],heterogeneous nuclear ribonucleoprotein C-like 3 [Source:HGNC Symbol;Acc:HGNC:51235],heterogeneous nuclear ribonucleoprotein C (C1/C2) [Source:HGNC Symbol;Acc:HGNC:5035],heterogeneous nuclear ribonucleoprotein C-like 2 [Sourc…
7	68705792	68853414	734	147623
7	69020926	69021081	10	156
7	69171947	69275902	474	103956	ENSCAFT00000029206,ENSCAFT00000029208,ENSCAFT00000029233	METTL4,METTL4,NDC80	methyltransferase like 4 [Source:HGNC Symbol;Acc:HGNC:24726],methyltransferase like 4 [Source:HGNC Symbol;Acc:HGNC:24726],NDC80 kinetochore complex component [Source:HGNC Symbol;Acc:HGNC:16909]
7	69444224	70380315	3878	936092	ENSCAFT00000029257,ENSCAFT00000029258,ENSCAFT00000048000,ENSCAFT00000029296,ENSCAFT00000044265,ENSCAFT00000029368,ENSCAFT00000035492,ENSCAFT00000029383,ENSCAFT00000045831,ENSCAFT00000029388,ENSCAFT00000029424	SMCHD1,EMILIN2,LPIN2,LPIN2,MYOM1,MYOM1,MYL12A,MYL12B,N/A,N/A,DLGAP1	structural maintenance of chromosomes flexible hinge domain containing 1 [Source:HGNC Symbol;Acc:HGNC:29090],elastin microfibril interfacer 2 [Source:HGNC Symbol;Acc:HGNC:19881],lipin 2 [Source:HGNC Symbol;Acc:HGNC:14450],lipin 2 [Source:HGNC Symbol;Acc:HGNC:14450],myomesin 1 [Source:HGNC Symbol;Acc:HGNC:7613],myomesin 1 [Source:HGNC Symbol;Acc:HGNC:7613],myosin light chain 12A [Source:HGNC Symbo…
7	71097990	71472766	2369	374777	ENSCAFT00000041928,ENSCAFT00000041870,ENSCAFT00000032390	RNU6-643P,5S_RRNA,RNA5SP57,N/A	RNA, U6 small nuclear 643, pseudogene [Source:HGNC Symbol;Acc:HGNC:47606],5S ribosomal RNA [Source:RFAM;Acc:RF00001],RNA, 5S ribosomal pseudogene 57 [Source:HGNC Symbol;Acc:HGNC:42834],N/A
7	71725358	71726340	32	983
7	72389249	72389268	3	20	ENSCAFT00000029509	L3MBTL4	l(3)mbt-like 4 (Drosophila) [Source:HGNC Symbol;Acc:HGNC:26677]
7	72645134	72816641	564	171508	ENSCAFT00000029509,ENSCAFT00000041368	L3MBTL4,RNU6-469P,RNU6-367P	l(3)mbt-like 4 (Drosophila) [Source:HGNC Symbol;Acc:HGNC:26677],RNA, U6 small nuclear 469, pseudogene [Source:HGNC Symbol;Acc:HGNC:47432],RNA, U6 small nuclear 367, pseudogene [Source:HGNC Symbol;Acc:HGNC:47330]
7	72972035	72972259	16	225
7	73298250	75081149	9068	1782900	ENSCAFT00000029520,ENSCAFT00000037790,ENSCAFT00000037671,ENSCAFT00000029630,ENSCAFT00000029618,ENSCAFT00000029646,ENSCAFT00000029648,ENSCAFT00000045245,ENSCAFT00000029651,ENSCAFT00000047993	LAMA1,N/A,LRRC30,PTPRM,PTPRM,N/A,RAB12,MTCL1,MTCL1,MTCL1	laminin subunit alpha 1 [Source:HGNC Symbol;Acc:HGNC:6481],N/A,leucine rich repeat containing 30 [Source:HGNC Symbol;Acc:HGNC:30219],protein tyrosine phosphatase, receptor type, M [Source:HGNC Symbol;Acc:HGNC:9675],protein tyrosine phosphatase, receptor type, M [Source:HGNC Symbol;Acc:HGNC:9675],N/A,RAB12, member RAS oncogene family [Source:HGNC Symbol;Acc:HGNC:31332],microtubule crosslinking fac…
7	75545043	75545346	4	304	ENSCAFT00000029712	PPP4R1	protein phosphatase 4 regulatory subunit 1 [Source:HGNC Symbol;Acc:HGNC:9320]
7	75847884	75964481	537	116598	ENSCAFT00000029737,ENSCAFT00000043354,ENSCAFT00000029740	VAPA,VAPA,TCEAL5,TCEAL6,TCEAL3	VAMP associated protein A [Source:HGNC Symbol;Acc:HGNC:12648],VAMP associated protein A [Source:HGNC Symbol;Acc:HGNC:12648],transcription elongation factor A (SII)-like 5 [Source:HGNC Symbol;Acc:HGNC:22282],transcription elongation factor A (SII)-like 6 [Source:HGNC Symbol;Acc:HGNC:24553],transcription elongation factor A (SII)-like 3 [Source:HGNC Symbol;Acc:HGNC:28247]
7	76229835	76317937	355	88103
7	76679066	76726460	195	47395	ENSCAFT00000029783	PIEZO2	piezo-type mechanosensitive ion channel component 2 [Source:HGNC Symbol;Acc:HGNC:26270]
7	77231955	77239184	18	7230
7	77965032	80973612	14130	3008581	ENSCAFT00000029918,ENSCAFT00000029919,ENSCAFT00000029925,ENSCAFT00000029930,ENSCAFT00000029949,ENSCAFT00000043468,ENSCAFT00000042714,ENSCAFT00000029956,ENSCAFT00000029969,ENSCAFT00000048760,ENSCAFT00000030001,ENSCAFT00000030049,ENSCAFT00000030047,ENSCAFT00000030054,ENSCAFT00000030178,ENSCAFT00000041573,ENSCAFT00000030181,ENSCAFT00000042525,ENSCAFT00000042196,ENSCAFT00000030204,ENSCAFT00000030233,…	SPIRE1,SPIRE1,CEP76,PSMG2,PTPN2,PTPN2,RNA5SP217,CEP192,CEP192,N/A,CXXC1,MBD1,MBD1,CFAP53,MYO5B,N/A,MYO5B,SCARNA18,SCARNA17,SCARNA17,SCARNA17,SCARNA17,SCARNA17,ACAA2,LIPG,SNORD58B,N/A,SNORD58A,N/A,C18ORF32,DYM,SMAD7,CTIF,ZBTB7C,SKA1,MAPK4,N/A,N/A,N/A,N/A,N/A,N/A	spire-type actin nucleation factor 1 [Source:HGNC Symbol;Acc:HGNC:30622],spire-type actin nucleation factor 1 [Source:HGNC Symbol;Acc:HGNC:30622],centrosomal protein 76kDa [Source:HGNC Symbol;Acc:HGNC:25727],proteasome (prosome, macropain) assembly chaperone 2 [Source:HGNC Symbol;Acc:HGNC:24929],protein tyrosine phosphatase, non-receptor type 2 [Source:HGNC Symbol;Acc:HGNC:9650],protein tyrosine …
8	8280258	8486553	699	206296	ENSCAFT00000012855	ATP5J2	ATP synthase, H+ transporting, mitochondrial Fo complex subunit F2 [Source:HGNC Symbol;Acc:HGNC:848]
8	8928323	9081735	534	153413	ENSCAFT00000046247,ENSCAFT00000049538,ENSCAFT00000019949,ENSCAFT00000043635	NACA,N/A,PRKD1,PRKD1	nascent polypeptide-associated complex alpha subunit [Source:HGNC Symbol;Acc:HGNC:7629],N/A,protein kinase D1 [Source:HGNC Symbol;Acc:HGNC:9407],protein kinase D1 [Source:HGNC Symbol;Acc:HGNC:9407]
8	9085985	9378211	1148	292227	ENSCAFT00000019949,ENSCAFT00000043635,ENSCAFT00000041777	PRKD1,PRKD1,RNU6-796P,RNU6-636P	protein kinase D1 [Source:HGNC Symbol;Acc:HGNC:9407],protein kinase D1 [Source:HGNC Symbol;Acc:HGNC:9407],RNA, U6 small nuclear 796, pseudogene [Source:HGNC Symbol;Acc:HGNC:47759],RNA, U6 small nuclear 636, pseudogene [Source:HGNC Symbol;Acc:HGNC:47599]
8	11995736	12168369	633	172634
8	13255662	13411733	582	156072	ENSCAFT00000050070,ENSCAFT00000020957,ENSCAFT00000049051	SPTSSA,EAPP,SNX6	serine palmitoyltransferase small subunit A [Source:HGNC Symbol;Acc:HGNC:20361],E2F-associated phosphoprotein [Source:HGNC Symbol;Acc:HGNC:19312],sorting nexin 6 [Source:HGNC Symbol;Acc:HGNC:14970]
8	16714121	17045930	1392	331810	ENSCAFT00000021855,ENSCAFT00000042351	N/A,AC020900.1	N/A,N/A
8	17933105	18201895	1166	268791
8	18235781	18420419	1074	184639
8	18750678	19276554	2427	525877	ENSCAFT00000041841,ENSCAFT00000043348	AP001032.1,AL669914.1,SRR	N/A,N/A,serine racemase [Source:HGNC Symbol;Acc:HGNC:14398]
8	19276944	19545189	946	268246
8	20398883	20662749	1313	263867
8	28627735	28939095	1187	311361	ENSCAFT00000023374,ENSCAFT00000048063,ENSCAFT00000023379,ENSCAFT00000023439,ENSCAFT00000042597,ENSCAFT00000043788	TXNDC16,RNU6-1130P,GPR137C,ERO1A,N/A,N/A	thioredoxin domain containing 16 [Source:HGNC Symbol;Acc:HGNC:19965],RNA, U6 small nuclear 1130, pseudogene [Source:HGNC Symbol;Acc:HGNC:48093],G protein-coupled receptor 137C [Source:HGNC Symbol;Acc:HGNC:25445],endoplasmic reticulum oxidoreductase alpha [Source:HGNC Symbol;Acc:HGNC:13280],N/A,N/A
8	33170274	33340212	598	169939	ENSCAFT00000041955	RN7SKP99	RNA, 7SK small nuclear pseudogene 99 [Source:HGNC Symbol;Acc:HGNC:45823]
8	36913990	37283486	1578	369497	ENSCAFT00000049619,ENSCAFT00000049135,ENSCAFT00000049476,ENSCAFT00000024906,ENSCAFT00000048919	SYT16,N/A,N/A,SYT16,SYT16	synaptotagmin 16 [Source:HGNC Symbol;Acc:HGNC:23142],N/A,N/A,synaptotagmin 16 [Source:HGNC Symbol;Acc:HGNC:23142],synaptotagmin 16 [Source:HGNC Symbol;Acc:HGNC:23142]
8	45502055	45795845	1124	293791	ENSCAFT00000043529	RGS6	regulator of G-protein signaling 6 [Source:HGNC Symbol;Acc:HGNC:10002]
8	52086485	52476813	1687	390329	ENSCAFT00000046856,ENSCAFT00000041989	NRXN3,SNORA31,SNORA31,SNORA31,SNORA31,SNORA31	neurexin 3 [Source:HGNC Symbol;Acc:HGNC:8010],Small nucleolar RNA SNORA31 [Source:RFAM;Acc:RF00322],Small nucleolar RNA SNORA31 [Source:RFAM;Acc:RF00322],Small nucleolar RNA SNORA31 [Source:RFAM;Acc:RF00322],Small nucleolar RNA SNORA31 [Source:RFAM;Acc:RF00322],Small nucleolar RNA SNORA31 [Source:RFAM;Acc:RF00322]
8	52477180	53230640	2560	753461	ENSCAFT00000044792,ENSCAFT00000027397	DIO2,CEP128	deiodinase, iodothyronine, type II [Source:HGNC Symbol;Acc:HGNC:2884],centrosomal protein 128kDa [Source:HGNC Symbol;Acc:HGNC:20359]
8	53408353	53586946	598	178594	ENSCAFT00000027410,ENSCAFT00000027409,ENSCAFT00000047079,ENSCAFT00000027417,ENSCAFT00000041118	TSHR,TSHR,GTF2A1,GTF2A1,SNORA79	thyroid stimulating hormone receptor [Source:HGNC Symbol;Acc:HGNC:12373],thyroid stimulating hormone receptor [Source:HGNC Symbol;Acc:HGNC:12373],general transcription factor IIA 1 [Source:HGNC Symbol;Acc:HGNC:4646],general transcription factor IIA 1 [Source:HGNC Symbol;Acc:HGNC:4646],small nucleolar RNA, H/ACA box 79 [Source:HGNC Symbol;Acc:HGNC:32665]
8	54760301	54966153	1174	205853	ENSCAFT00000034476	N/A	N/A
8	55068849	55826519	3663	757671
8	56633717	57529087	4306	895371	ENSCAFT00000044216,ENSCAFT00000027447,ENSCAFT00000027455,ENSCAFT00000027456,ENSCAFT00000045112	N/A,N/A,N/A,FLRT2,N/A	N/A,N/A,N/A,fibronectin leucine rich transmembrane protein 2 [Source:HGNC Symbol;Acc:HGNC:3761],N/A
8	57739032	57972155	1352	233124
8	57972374	58368278	2100	395905
8	58580672	59006110	2676	425439	ENSCAFT00000041831	N/A	N/A
8	59338966	59762814	1742	423849	ENSCAFT00000027475,ENSCAFT00000027482,ENSCAFT00000043710,ENSCAFT00000048341,ENSCAFT00000045136,ENSCAFT00000027486,ENSCAFT00000027497,ENSCAFT00000027536,ENSCAFT00000044093	GPR65,KCNK10,KCNK10,KCNK10,N/A,N/A,SPATA7,PTPN21,N/A	G protein-coupled receptor 65 [Source:HGNC Symbol;Acc:HGNC:4517],potassium channel, two pore domain subfamily K, member 10 [Source:HGNC Symbol;Acc:HGNC:6273],potassium channel, two pore domain subfamily K, member 10 [Source:HGNC Symbol;Acc:HGNC:6273],potassium channel, two pore domain subfamily K, member 10 [Source:HGNC Symbol;Acc:HGNC:6273],N/A,N/A,spermatogenesis associated 7 [Source:HGNC Symbo…
8	60030069	60657090	2408	627022	ENSCAFT00000027674,ENSCAFT00000027682,ENSCAFT00000050179,ENSCAFT00000043691,ENSCAFT00000027700,ENSCAFT00000027709,ENSCAFT00000040101	EML5,EML5,TTC8,TTC8,TTC8,FOXN3,RNU6-446P	echinoderm microtubule associated protein like 5 [Source:HGNC Symbol;Acc:HGNC:18197],echinoderm microtubule associated protein like 5 [Source:HGNC Symbol;Acc:HGNC:18197],tetratricopeptide repeat domain 8 [Source:HGNC Symbol;Acc:HGNC:20087],tetratricopeptide repeat domain 8 [Source:HGNC Symbol;Acc:HGNC:20087],tetratricopeptide repeat domain 8 [Source:HGNC Symbol;Acc:HGNC:20087],forkhead box N3 [So…
8	61748377	62350986	2305	602610	ENSCAFT00000027815,ENSCAFT00000027822,ENSCAFT00000048191,ENSCAFT00000027835,ENSCAFT00000027870,ENSCAFT00000034079	RPS6KA5,GPR68,CCDC88C,CCDC88C,PPP4R3A,RNA5SP352	ribosomal protein S6 kinase, 90kDa, polypeptide 5 [Source:HGNC Symbol;Acc:HGNC:10434],G protein-coupled receptor 68 [Source:HGNC Symbol;Acc:HGNC:4519],coiled-coil domain containing 88C [Source:HGNC Symbol;Acc:HGNC:19967],coiled-coil domain containing 88C [Source:HGNC Symbol;Acc:HGNC:19967],protein phosphatase 4 regulatory subunit 3A [Source:HGNC Symbol;Acc:HGNC:20219],RNA, 5S ribosomal pseudogene…
8	62761576	62980724	856	219149	ENSCAFT00000043881,ENSCAFT00000027918,ENSCAFT00000045292,ENSCAFT00000046492	UNC79,UNC79,UNC79,PRIMA1	unc-79 homolog (C. elegans) [Source:HGNC Symbol;Acc:HGNC:19966],unc-79 homolog (C. elegans) [Source:HGNC Symbol;Acc:HGNC:19966],unc-79 homolog (C. elegans) [Source:HGNC Symbol;Acc:HGNC:19966],proline rich membrane anchor 1 [Source:HGNC Symbol;Acc:HGNC:18319]
8	63016307	63773620	4299	757314	ENSCAFT00000027927,ENSCAFT00000027929,ENSCAFT00000027936,ENSCAFT00000027950,ENSCAFT00000027956,ENSCAFT00000027971,ENSCAFT00000038810,ENSCAFT00000027978,ENSCAFT00000036554,ENSCAFT00000027997,ENSCAFT00000028002,ENSCAFT00000028000,ENSCAFT00000028004,ENSCAFT00000028025,ENSCAFT00000028038,ENSCAFT00000028047,ENSCAFT00000028044,ENSCAFT00000028054,ENSCAFT00000050106	ASB2,N/A,OTUB2,DDX24,IFI27,PPP4R4,PPP4R4,SERPINA6,SERPINA1,SERPINA11,N/A,SERPINA9,SERPINA12,SERPINA4,SERPINA5,SERPINA3,SERPINA3,SERPINA3,SERPINA3,GSC,N/A	ankyrin repeat and SOCS box containing 2 [Source:HGNC Symbol;Acc:HGNC:16012],N/A,OTU deubiquitinase, ubiquitin aldehyde binding 2 [Source:HGNC Symbol;Acc:HGNC:20351],DEAD (Asp-Glu-Ala-Asp) box helicase 24 [Source:HGNC Symbol;Acc:HGNC:13266],interferon, alpha-inducible protein 27 [Source:HGNC Symbol;Acc:HGNC:5397],protein phosphatase 4, regulatory subunit 4 [Source:HGNC Symbol;Acc:HGNC:23788],prot…
8	63945184	65019554	7174	1074371	ENSCAFT00000028082,ENSCAFT00000028086,ENSCAFT00000049187,ENSCAFT00000028095,ENSCAFT00000041300,ENSCAFT00000042184,ENSCAFT00000036144,ENSCAFT00000033438,ENSCAFT00000028101,ENSCAFT00000028104,ENSCAFT00000046540,ENSCAFT00000044761	DICER1,CLMN,CLMN,SYNE3,N/A,SCARNA13,GLRX5,N/A,TCL1A,N/A,N/A,BDKRB2	dicer 1, ribonuclease type III [Source:HGNC Symbol;Acc:HGNC:17098],calmin (calponin-like, transmembrane) [Source:HGNC Symbol;Acc:HGNC:19972],calmin (calponin-like, transmembrane) [Source:HGNC Symbol;Acc:HGNC:19972],spectrin repeat containing, nuclear envelope family member 3 [Source:HGNC Symbol;Acc:HGNC:19861],N/A,small Cajal body-specific RNA 13 [Source:HGNC Symbol;Acc:HGNC:32570],glutaredoxin 5…
8	65020668	65229847	825	209180	ENSCAFT00000028107,ENSCAFT00000028127,ENSCAFT00000028128,ENSCAFT00000028149	BDKRB1,ATG2B,GSKIP,AK7	bradykinin receptor B1 [Source:HGNC Symbol;Acc:HGNC:1029],autophagy related 2B [Source:HGNC Symbol;Acc:HGNC:20187],GSK3B interacting protein [Source:HGNC Symbol;Acc:HGNC:20343],adenylate kinase 7 [Source:HGNC Symbol;Acc:HGNC:20091]
8	65323012	65688522	1687	365511	ENSCAFT00000028240	VRK1	vaccinia related kinase 1 [Source:HGNC Symbol;Acc:HGNC:12718]
8	65688832	66355183	3658	666352
8	66355375	67033062	3296	677688	ENSCAFT00000028242,ENSCAFT00000041076	SNRPE,N/A	small nuclear ribonucleoprotein polypeptide E [Source:HGNC Symbol;Acc:HGNC:11161],N/A
8	69315141	70091675	2852	776535	ENSCAFT00000044646,ENSCAFT00000028497,ENSCAFT00000028498,ENSCAFT00000028644,ENSCAFT00000050213	N/A,PPP2R5C,PPP2R5C,DYNC1H1,N/A	N/A,protein phosphatase 2 regulatory subunit B', gamma [Source:HGNC Symbol;Acc:HGNC:9311],protein phosphatase 2 regulatory subunit B', gamma [Source:HGNC Symbol;Acc:HGNC:9311],dynein, cytoplasmic 1, heavy chain 1 [Source:HGNC Symbol;Acc:HGNC:2961],N/A
9	5911833	7321740	5196	1409908	ENSCAFT00000038313,ENSCAFT00000038097,ENSCAFT00000038096,ENSCAFT00000007340,ENSCAFT00000042774,ENSCAFT00000007330,ENSCAFT00000007326,ENSCAFT00000007324,ENSCAFT00000007323,ENSCAFT00000048807,ENSCAFT00000043080,ENSCAFT00000007308,ENSCAFT00000007288,ENSCAFT00000007243,ENSCAFT00000046024,ENSCAFT00000007272,ENSCAFT00000007260,ENSCAFT00000007258,ENSCAFT00000047241,ENSCAFT00000043770,ENSCAFT00000007253,…	CD300C,CD300A,CD300LB,CD300LB,CD300LB,CD300C,CD300A,GPRC5C,GPR142,BTBD17,N/A,KIF19,DNAI2,DNAI2,TTYH2,SDK2,SDK2,CDC42EP4,C17ORF80,C17ORF80,FAM104A,FAM104A,COG1,SSTR2,SLC39A11,RNU6-541P	CD300c molecule [Source:HGNC Symbol;Acc:HGNC:19320],CD300a molecule [Source:HGNC Symbol;Acc:HGNC:19319],CD300 molecule like family member b [Source:HGNC Symbol;Acc:HGNC:30811],CD300 molecule like family member b [Source:HGNC Symbol;Acc:HGNC:30811],CD300 molecule like family member b [Source:HGNC Symbol;Acc:HGNC:30811],CD300c molecule [Source:HGNC Symbol;Acc:HGNC:19320],CD300a molecule [Source:HGN…
9	7936804	8546640	2375	609837	ENSCAFT00000007033,ENSCAFT00000048464	SOX9,N/A	SRY-box 9 [Source:HGNC Symbol;Acc:HGNC:11204],N/A
9	15056915	15519724	2062	462810	ENSCAFT00000017623,ENSCAFT00000017591,ENSCAFT00000036133,ENSCAFT00000017481,ENSCAFT00000044302,ENSCAFT00000017454,ENSCAFT00000017436,ENSCAFT00000040228,ENSCAFT00000017398	ARSG,WIPI1,PRKAR1A,FAM20A,N/A,N/A,ABCA8,RNU6-268P,ABCA9	arylsulfatase G [Source:HGNC Symbol;Acc:HGNC:24102],WD repeat domain, phosphoinositide interacting 1 [Source:HGNC Symbol;Acc:HGNC:25471],protein kinase, cAMP-dependent, regulatory subunit type I alpha [Source:HGNC Symbol;Acc:HGNC:9388],family with sequence similarity 20 member A [Source:HGNC Symbol;Acc:HGNC:23015],N/A,N/A,ATP binding cassette subfamily A member 8 [Source:HGNC Symbol;Acc:HGNC:38],…
9	15575823	15774415	940	198593	ENSCAFT00000049015,ENSCAFT00000017373,ENSCAFT00000017260	ABCA9,ABCA9,ABCA5	ATP binding cassette subfamily A member 9 [Source:HGNC Symbol;Acc:HGNC:39],ATP binding cassette subfamily A member 9 [Source:HGNC Symbol;Acc:HGNC:39],ATP binding cassette subfamily A member 5 [Source:HGNC Symbol;Acc:HGNC:35]
9	15775040	16170194	1519	395155	ENSCAFT00000017260,ENSCAFT00000017124	ABCA5,MAP2K6	ATP binding cassette subfamily A member 5 [Source:HGNC Symbol;Acc:HGNC:35],mitogen-activated protein kinase kinase 6 [Source:HGNC Symbol;Acc:HGNC:6846]
9	16177858	16344561	649	166704
9	16349499	16648777	999	299279	ENSCAFT00000017085,ENSCAFT00000017080	KCNJ16,KCNJ2	potassium channel, inwardly rectifying subfamily J, member 16 [Source:HGNC Symbol;Acc:HGNC:6262],potassium channel, inwardly rectifying subfamily J, member 2 [Source:HGNC Symbol;Acc:HGNC:6263]
9	27291171	27671011	1462	379841	ENSCAFT00000032860,ENSCAFT00000044667	RNA5SP202,CA10	RNA, 5S ribosomal pseudogene 202 [Source:HGNC Symbol;Acc:HGNC:43102],carbonic anhydrase X [Source:HGNC Symbol;Acc:HGNC:1369]
9	27897496	28132217	1016	234722
9	28668622	28839148	586	170527
9	28841545	29413067	2316	571523	ENSCAFT00000041533,ENSCAFT00000027460,ENSCAFT00000042272,ENSCAFT00000047955	U4,KIF2B,SNORA31,N/A	U4 spliceosomal RNA [Source:RFAM;Acc:RF00015],kinesin family member 2B [Source:HGNC Symbol;Acc:HGNC:29443],Small nucleolar RNA SNORA31 [Source:RFAM;Acc:RF00322],N/A
9	29413169	29609117	780	195949	ENSCAFT00000040205	RNU6-415P	RNA, U6 small nuclear 415, pseudogene [Source:HGNC Symbol;Acc:HGNC:47378]
9	29728964	30719963	3410	991000	ENSCAFT00000042256,ENSCAFT00000027484,ENSCAFT00000027479,ENSCAFT00000027487,ENSCAFT00000047538,ENSCAFT00000027490,ENSCAFT00000043952,ENSCAFT00000048143,ENSCAFT00000027504,ENSCAFT00000027508	RN7SKP14,TOM1L1,TOM1L1,COX11,STXBP4,STXBP4,HLF,MMD,N/A,TMEM100	RNA, 7SK small nuclear pseudogene 14 [Source:HGNC Symbol;Acc:HGNC:45738],target of myb1 like 1 membrane trafficking protein [Source:HGNC Symbol;Acc:HGNC:11983],target of myb1 like 1 membrane trafficking protein [Source:HGNC Symbol;Acc:HGNC:11983],COX11 cytochrome c oxidase copper chaperone [Source:HGNC Symbol;Acc:HGNC:2261],syntaxin binding protein 4 [Source:HGNC Symbol;Acc:HGNC:19694],syntaxin b…
9	30853883	31277128	1642	423246	ENSCAFT00000027516,ENSCAFT00000048709,ENSCAFT00000048811,ENSCAFT00000027522	RPL37A,ANKFN1,ANKFN1,ANKFN1	ribosomal protein L37a [Source:HGNC Symbol;Acc:HGNC:10348],ankyrin repeat and fibronectin type III domain containing 1 [Source:HGNC Symbol;Acc:HGNC:26766],ankyrin repeat and fibronectin type III domain containing 1 [Source:HGNC Symbol;Acc:HGNC:26766],ankyrin repeat and fibronectin type III domain containing 1 [Source:HGNC Symbol;Acc:HGNC:26766]
9	37455237	37754375	1021	299139	ENSCAFT00000028830,ENSCAFT00000028841,ENSCAFT00000048639,ENSCAFT00000044863,ENSCAFT00000049821,ENSCAFT00000028847,ENSCAFT00000028854,ENSCAFT00000028851,ENSCAFT00000047013	HNF1B,HEATR6,N/A,FBXL17,FBXL17,CCL4,CCL4L2,CCL3L3,CCL3,CCL18,N/A,N/A	HNF1 homeobox B [Source:HGNC Symbol;Acc:HGNC:11630],HEAT repeat containing 6 [Source:HGNC Symbol;Acc:HGNC:24076],N/A,F-box and leucine-rich repeat protein 17 [Source:HGNC Symbol;Acc:HGNC:13615],F-box and leucine-rich repeat protein 17 [Source:HGNC Symbol;Acc:HGNC:13615],chemokine (C-C motif) ligand 4 [Source:HGNC Symbol;Acc:HGNC:10630],chemokine (C-C motif) ligand 4-like 2 [Source:HGNC Symbol;Acc…
9	37775925	38960855	3975	1184931	ENSCAFT00000028855,ENSCAFT00000048200,ENSCAFT00000028853,ENSCAFT00000028857,ENSCAFT00000045411,ENSCAFT00000028859,ENSCAFT00000028877,ENSCAFT00000028893,ENSCAFT00000028896,ENSCAFT00000028901,ENSCAFT00000028998,ENSCAFT00000048006,ENSCAFT00000032978,ENSCAFT00000029024,ENSCAFT00000029046,ENSCAFT00000049920,ENSCAFT00000029052,ENSCAFT00000029057,ENSCAFT00000029092,ENSCAFT00000029103,ENSCAFT00000029101,…	CCL14,CCL16,CCL16,CCL5,HEATR9,HEATR9,TAF15,MMP28,GAS2L2,RASL10B,AP2B1,PEX12,SNORD7,SLFN14,UNC45B,NLE1,NLE1,FNDC8,RAD51D,RFFL,RFFL,LIG3,LIG3,N/A,ZNF830,CCT6B,CCT6B,N/A,N/A,TMEM132E,TMEM132E,CCL1,CCL1,CCL13,CCL8	chemokine (C-C motif) ligand 14 [Source:HGNC Symbol;Acc:HGNC:10612],chemokine (C-C motif) ligand 16 [Source:HGNC Symbol;Acc:HGNC:10614],chemokine (C-C motif) ligand 16 [Source:HGNC Symbol;Acc:HGNC:10614],chemokine (C-C motif) ligand 5 [Source:HGNC Symbol;Acc:HGNC:10632],HEAT repeat containing 9 [Source:HGNC Symbol;Acc:HGNC:26548],HEAT repeat containing 9 [Source:HGNC Symbol;Acc:HGNC:26548],TATA-b…
9	39147436	39583276	2123	435841
9	39583302	39930481	1629	347180	ENSCAFT00000029156	ASIC2	acid sensing ion channel subunit 2 [Source:HGNC Symbol;Acc:HGNC:99]
9	39932200	40199253	972	267054	ENSCAFT00000029156,ENSCAFT00000029165,ENSCAFT00000029168,ENSCAFT00000029172,ENSCAFT00000029185	ASIC2,SPACA3,TMEM98,N/A,MYO1D	acid sensing ion channel subunit 2 [Source:HGNC Symbol;Acc:HGNC:99],sperm acrosome associated 3 [Source:HGNC Symbol;Acc:HGNC:16260],transmembrane protein 98 [Source:HGNC Symbol;Acc:HGNC:24529],N/A,myosin ID [Source:HGNC Symbol;Acc:HGNC:7598]
9	40808068	41413221	2073	605154	ENSCAFT00000029317,ENSCAFT00000035392,ENSCAFT00000047467,ENSCAFT00000029345,ENSCAFT00000029357,ENSCAFT00000043833,ENSCAFT00000029361,ENSCAFT00000029373,ENSCAFT00000029395,ENSCAFT00000029401,ENSCAFT00000041606,ENSCAFT00000032753,ENSCAFT00000039976,ENSCAFT00000029407	RNF135,ADAP2,TEFM,TEFM,ATAD5,ATAD5,CRLF3,SUZ12,UTP6,COPRS,RNU6-1228P,RNU6-277P,MIR365B,MIR193A,RAB11FIP4	ring finger protein 135 [Source:HGNC Symbol;Acc:HGNC:21158],ArfGAP with dual PH domains 2 [Source:HGNC Symbol;Acc:HGNC:16487],transcription elongation factor, mitochondrial [Source:HGNC Symbol;Acc:HGNC:26223],transcription elongation factor, mitochondrial [Source:HGNC Symbol;Acc:HGNC:26223],ATPase family, AAA domain containing 5 [Source:HGNC Symbol;Acc:HGNC:25752],ATPase family, AAA domain contai…
9	41757701	41927016	746	169316	ENSCAFT00000029577	WSB1	WD repeat and SOCS box containing 1 [Source:HGNC Symbol;Acc:HGNC:19221]
9	41927171	42681670	2776	754500	ENSCAFT00000029584,ENSCAFT00000029582,ENSCAFT00000040475,ENSCAFT00000029589,ENSCAFT00000035587,ENSCAFT00000046006,ENSCAFT00000029597,ENSCAFT00000015644,ENSCAFT00000045535,ENSCAFT00000029610,ENSCAFT00000042283,ENSCAFT00000032895,ENSCAFT00000029614,ENSCAFT00000029619,ENSCAFT00000029628,ENSCAFT00000029631,ENSCAFT00000029632,ENSCAFT00000029633,ENSCAFT00000029640,ENSCAFT00000029647,ENSCAFT00000029653	KSR1,KSR1,N/A,LGALS9B,LGALS9C,LGALS9,LGALS9,LGALS9B,LGALS9C,NOS2,NOS2,NOS2,RP1-66C13.4,LYRM9,NLK,RNU6-583P,N/A,TMEM97,IFT20,TNFAIP1,POLDIP2,TMEM199,SEBOX,VTN,SARM1,SLC46A1	kinase suppressor of ras 1 [Source:HGNC Symbol;Acc:HGNC:6465],kinase suppressor of ras 1 [Source:HGNC Symbol;Acc:HGNC:6465],N/A,lectin, galactoside-binding, soluble, 9B [Source:HGNC Symbol;Acc:HGNC:24842],lectin, galactoside-binding, soluble, 9C [Source:HGNC Symbol;Acc:HGNC:33874],lectin, galactoside-binding, soluble, 9 [Source:HGNC Symbol;Acc:HGNC:6570],lectin, galactoside-binding, soluble, 9 [S…
9	46678396	46991812	1292	313417	ENSCAFT00000030661,ENSCAFT00000046041,ENSCAFT00000030669,ENSCAFT00000049445,ENSCAFT00000035145,ENSCAFT00000044413,ENSCAFT00000030676	PAFAH1B1,PAFAH1B1,CLUH,N/A,N/A,RAP1GAP2,RAP1GAP2	platelet activating factor acetylhydrolase 1b regulatory subunit 1 [Source:HGNC Symbol;Acc:HGNC:8574],platelet activating factor acetylhydrolase 1b regulatory subunit 1 [Source:HGNC Symbol;Acc:HGNC:8574],clustered mitochondria (cluA/CLU1) homolog [Source:HGNC Symbol;Acc:HGNC:29094],N/A,N/A,RAP1 GTPase activating protein 2 [Source:HGNC Symbol;Acc:HGNC:29176],RAP1 GTPase activating protein 2 [Sourc…
9	47317390	47748511	2067	431122	ENSCAFT00000035349,ENSCAFT00000050035,ENSCAFT00000030710,ENSCAFT00000030726,ENSCAFT00000030736,ENSCAFT00000030734,ENSCAFT00000030738,ENSCAFT00000042813,ENSCAFT00000030743,ENSCAFT00000030748,ENSCAFT00000030750,ENSCAFT00000046536,ENSCAFT00000030761,ENSCAFT00000030778,ENSCAFT00000030781,ENSCAFT00000030789,ENSCAFT00000033481,ENSCAFT00000030794,ENSCAFT00000030764,ENSCAFT00000022217,ENSCAFT00000043543	OR1E1,OR1E2,SPATA22,ASPA,TRPV3,TRPV1,TRPV1,RP11-235E17.2,SHPK,SHPK,RP11-235E17.2,CTNS,TAX1BP3,EMC6,P2RX5-TAX1BP3,P2RX5,P2RX5,P2RX5-TAX1BP3,ITGAE,GSG2,NCBP3,N/A,CAMKK1,P2RX1,ATP2A3,ATP2A3	olfactory receptor family 1 subfamily E member 1 [Source:HGNC Symbol;Acc:HGNC:8189],olfactory receptor family 1 subfamily E member 2 [Source:HGNC Symbol;Acc:HGNC:8190],spermatogenesis associated 22 [Source:HGNC Symbol;Acc:HGNC:30705],aspartoacylase [Source:HGNC Symbol;Acc:HGNC:756],transient receptor potential cation channel, subfamily V, member 3 [Source:HGNC Symbol;Acc:HGNC:18084],transient rec…
9	60766642	61046341	1284	279700	ENSCAFT00000032310,ENSCAFT00000044966,ENSCAFT00000043699	DAB2IP,DAB2IP,N/A	DAB2 interacting protein [Source:HGNC Symbol;Acc:HGNC:17294],DAB2 interacting protein [Source:HGNC Symbol;Acc:HGNC:17294],N/A
10	6147276	6310146	745	162871	ENSCAFT00000000524	AVPR1A	arginine vasopressin receptor 1A [Source:HGNC Symbol;Acc:HGNC:895]
10	10999397	11172094	630	172698
10	28906231	29234539	1212	328309	ENSCAFT00000002717	ISX	intestine-specific homeobox [Source:HGNC Symbol;Acc:HGNC:28084]
10	29370505	29528620	571	158116
10	29545935	29860892	1209	314958	ENSCAFT00000034767	RN7SKP267	RNA, 7SK small nuclear pseudogene 267 [Source:HGNC Symbol;Acc:HGNC:45991]
10	30135713	30453271	1339	317559	ENSCAFT00000002732	LARGE	like-glycosyltransferase [Source:HGNC Symbol;Acc:HGNC:6511]
10	31064810	31584741	1997	519932	ENSCAFT00000045926,ENSCAFT00000002804,ENSCAFT00000002803,ENSCAFT00000002779,ENSCAFT00000002814,ENSCAFT00000044517	PRDM4,N/A,PRDM4,PWP1,BTBD11,N/A	PR domain containing 4 [Source:HGNC Symbol;Acc:HGNC:9348],N/A,PR domain containing 4 [Source:HGNC Symbol;Acc:HGNC:9348],PWP1 homolog, endonuclein [Source:HGNC Symbol;Acc:HGNC:17015],BTB (POZ) domain containing 11 [Source:HGNC Symbol;Acc:HGNC:23844],N/A
10	31872489	32655935	2668	783447	ENSCAFT00000002840,ENSCAFT00000002839,ENSCAFT00000045098,ENSCAFT00000002852,ENSCAFT00000002855,ENSCAFT00000002941,ENSCAFT00000002966,ENSCAFT00000012442,ENSCAFT00000002969,ENSCAFT00000046483,ENSCAFT00000002976	RIC8B,RIC8B,RFX4,RFX4,RFX4,POLR3B,TCP11L2,N/A,CKAP4,NUAK1,NUAK1	RIC8 guanine nucleotide exchange factor B [Source:HGNC Symbol;Acc:HGNC:25555],RIC8 guanine nucleotide exchange factor B [Source:HGNC Symbol;Acc:HGNC:25555],regulatory factor X4 [Source:HGNC Symbol;Acc:HGNC:9985],regulatory factor X4 [Source:HGNC Symbol;Acc:HGNC:9985],regulatory factor X4 [Source:HGNC Symbol;Acc:HGNC:9985],polymerase (RNA) III (DNA directed) polypeptide B [Source:HGNC Symbol;Acc:H…
10	32655985	32897068	833	241084
10	33029988	33303047	1063	273060	ENSCAFT00000002989,ENSCAFT00000003000,ENSCAFT00000050166	APPL2,KIAA1033,KIAA1033	adaptor protein, phosphotyrosine interaction, PH domain and leucine zipper containing 2 [Source:HGNC Symbol;Acc:HGNC:18242],KIAA1033 [Source:HGNC Symbol;Acc:HGNC:29174],KIAA1033 [Source:HGNC Symbol;Acc:HGNC:29174]
10	33303946	33549429	1164	245484	ENSCAFT00000003039,ENSCAFT00000003046,ENSCAFT00000003053,ENSCAFT00000041094	ALDH1L2,C12ORF45,SLC41A2,N/A	aldehyde dehydrogenase 1 family member L2 [Source:HGNC Symbol;Acc:HGNC:26777],chromosome 12 open reading frame 45 [Source:HGNC Symbol;Acc:HGNC:28628],solute carrier family 41 (magnesium transporter), member 2 [Source:HGNC Symbol;Acc:HGNC:31045],N/A
10	33550443	33878899	1507	328457	ENSCAFT00000049517	CHST11	carbohydrate (chondroitin 4) sulfotransferase 11 [Source:HGNC Symbol;Acc:HGNC:17422]
10	34058669	35076589	4982	1017921	ENSCAFT00000036010,ENSCAFT00000003101,ENSCAFT00000047214,ENSCAFT00000003111,ENSCAFT00000003117,ENSCAFT00000042186,ENSCAFT00000003121,ENSCAFT00000003134,ENSCAFT00000003135	SOWAHC,SEPT10,SEPT10,SH3RF3,N/A,RNU6-250P,EDAR,CCDC138,CCDC138	sosondowah ankyrin repeat domain family member C [Source:HGNC Symbol;Acc:HGNC:26149],septin 10 [Source:HGNC Symbol;Acc:HGNC:14349],septin 10 [Source:HGNC Symbol;Acc:HGNC:14349],SH3 domain containing ring finger 3 [Source:HGNC Symbol;Acc:HGNC:24699],N/A,RNA, U6 small nuclear 250, pseudogene [Source:HGNC Symbol;Acc:HGNC:47213],ectodysplasin A receptor [Source:HGNC Symbol;Acc:HGNC:2895],coiled-coil …
10	35110276	35368474	948	258199	ENSCAFT00000003160,ENSCAFT00000040628,ENSCAFT00000003179,ENSCAFT00000046720,ENSCAFT00000003197	RGPD3,RGPD2,RGPD8,RGPD1,RGPD6,RANBP2,RGPD4,RGPD5,N/A,HIGD2B,HIGD2A,LIMS3L,AC108938.5,LIMS3,LIMS1,LIMS3L,LIMS3,AC108938.5,LIMS1	RANBP2-like and GRIP domain containing 3 [Source:HGNC Symbol;Acc:HGNC:32416],RANBP2-like and GRIP domain containing 2 [Source:HGNC Symbol;Acc:HGNC:32415],RANBP2-like and GRIP domain containing 8 [Source:HGNC Symbol;Acc:HGNC:9849],RANBP2-like and GRIP domain containing 1 [Source:HGNC Symbol;Acc:HGNC:32414],RANBP2-like and GRIP domain containing 6 [Source:HGNC Symbol;Acc:HGNC:32419],RAN binding pro…
10	35685331	36034244	1234	348914	ENSCAFT00000003276	SLC5A7	solute carrier family 5 (sodium/choline cotransporter), member 7 [Source:HGNC Symbol;Acc:HGNC:14025]
10	36035957	36530679	2424	494723	ENSCAFT00000044407,ENSCAFT00000003279,ENSCAFT00000032864,ENSCAFT00000003281,ENSCAFT00000041079	FARSB,FAM32A,N/A,LDHA,N/A	phenylalanyl-tRNA synthetase beta subunit [Source:HGNC Symbol;Acc:HGNC:17800],family with sequence similarity 32 member A [Source:HGNC Symbol;Acc:HGNC:24563],N/A,lactate dehydrogenase A [Source:HGNC Symbol;Acc:HGNC:6535],N/A
10	36800349	37084838	1205	284490	ENSCAFT00000003291,ENSCAFT00000042339	ST6GAL2,N/A	ST6 beta-galactosamide alpha-2,6-sialyltranferase 2 [Source:HGNC Symbol;Acc:HGNC:10861],N/A
10	37234987	37524392	1566	289406	ENSCAFT00000033756,ENSCAFT00000049501,ENSCAFT00000032855,ENSCAFT00000003315,ENSCAFT00000003320	N/A,N/A,N/A,UXS1,C2ORF40	N/A,N/A,N/A,UDP-glucuronate decarboxylase 1 [Source:HGNC Symbol;Acc:HGNC:17729],chromosome 2 open reading frame 40 [Source:HGNC Symbol;Acc:HGNC:24642]
10	37596304	37757602	635	161299	ENSCAFT00000003324	NCK2	NCK adaptor protein 2 [Source:HGNC Symbol;Acc:HGNC:7665]
10	37757935	38002334	960	244400
10	38882199	40300270	6600	1418072	ENSCAFT00000041024,ENSCAFT00000049642	N/A,TMEM182	N/A,transmembrane protein 182 [Source:HGNC Symbol;Acc:HGNC:26391]
10	40300451	40710188	1545	409738	ENSCAFT00000036376,ENSCAFT00000003357,ENSCAFT00000049291,ENSCAFT00000033305,ENSCAFT00000047526,ENSCAFT00000003360,ENSCAFT00000003362,ENSCAFT00000003368,ENSCAFT00000047744,ENSCAFT00000003371	MFSD9,SLC9A2,SLC9A2,N/A,N/A,N/A,IL18RAP,IL18R1,IL1RL1,IL1RL1	major facilitator superfamily domain containing 9 [Source:HGNC Symbol;Acc:HGNC:28158],solute carrier family 9, subfamily A (NHE2, cation proton antiporter 2), member 2 [Source:HGNC Symbol;Acc:HGNC:11072],solute carrier family 9, subfamily A (NHE2, cation proton antiporter 2), member 2 [Source:HGNC Symbol;Acc:HGNC:11072],N/A,N/A,N/A,interleukin 18 receptor accessory protein [Source:HGNC Symbol;Acc…
10	41674381	42297849	2527	623469	ENSCAFT00000003469,ENSCAFT00000046649,ENSCAFT00000003480,ENSCAFT00000003487,ENSCAFT00000047996,ENSCAFT00000003499,ENSCAFT00000035636,ENSCAFT00000003503	TBC1D8,TBC1D8,N/A,NPAS2,NPAS2,PDCL3,NMS,N/A	TBC1 domain family member 8 [Source:HGNC Symbol;Acc:HGNC:17791],TBC1 domain family member 8 [Source:HGNC Symbol;Acc:HGNC:17791],N/A,neuronal PAS domain protein 2 [Source:HGNC Symbol;Acc:HGNC:7895],neuronal PAS domain protein 2 [Source:HGNC Symbol;Acc:HGNC:7895],phosducin like 3 [Source:HGNC Symbol;Acc:HGNC:28860],neuromedin S [Source:HGNC Symbol;Acc:HGNC:32203],N/A
10	42882063	43278896	1598	396834	ENSCAFT00000003518,ENSCAFT00000003521,ENSCAFT00000003562,ENSCAFT00000003577,ENSCAFT00000049978	AFF3,AFF3,REV1,EIF5B,EIF5B	AF4/FMR2 family member 3 [Source:HGNC Symbol;Acc:HGNC:6473],AF4/FMR2 family member 3 [Source:HGNC Symbol;Acc:HGNC:6473],REV1, DNA directed polymerase [Source:HGNC Symbol;Acc:HGNC:14060],eukaryotic translation initiation factor 5B [Source:HGNC Symbol;Acc:HGNC:30793],eukaryotic translation initiation factor 5B [Source:HGNC Symbol;Acc:HGNC:30793]
10	43279091	43694568	1636	415478	ENSCAFT00000003577,ENSCAFT00000049978,ENSCAFT00000049770,ENSCAFT00000003588,ENSCAFT00000003592,ENSCAFT00000003594,ENSCAFT00000005038,ENSCAFT00000047319,ENSCAFT00000003600,ENSCAFT00000003602,ENSCAFT00000003632,ENSCAFT00000036464,ENSCAFT00000036459	EIF5B,EIF5B,TXNDC9,TXNDC9,LYG1,LYG2,NDUFA4,RP11-38C17.1,RP11-111H13.1,MRPL30,MITD1,LIPT1,TSGA10,TSGA10,TSGA10	eukaryotic translation initiation factor 5B [Source:HGNC Symbol;Acc:HGNC:30793],eukaryotic translation initiation factor 5B [Source:HGNC Symbol;Acc:HGNC:30793],thioredoxin domain containing 9 [Source:HGNC Symbol;Acc:HGNC:24110],thioredoxin domain containing 9 [Source:HGNC Symbol;Acc:HGNC:24110],lysozyme G-like 1 [Source:HGNC Symbol;Acc:HGNC:27014],lysozyme G-like 2 [Source:HGNC Symbol;Acc:HGNC:29…
10	47319359	47552222	791	232864	ENSCAFT00000004014,ENSCAFT00000004022	SIX3,SIX2	SIX homeobox 3 [Source:HGNC Symbol;Acc:HGNC:10889],SIX homeobox 2 [Source:HGNC Symbol;Acc:HGNC:10888]
10	48403002	48666966	929	263965	ENSCAFT00000004130,ENSCAFT00000033738,ENSCAFT00000004132	PRKCE,RN7SKP72,EPAS1	protein kinase C, epsilon [Source:HGNC Symbol;Acc:HGNC:9401],RNA, 7SK small nuclear pseudogene 72 [Source:HGNC Symbol;Acc:HGNC:45796],endothelial PAS domain protein 1 [Source:HGNC Symbol;Acc:HGNC:3374]
10	50669845	50989342	1170	319498	ENSCAFT00000004260	FSHR	follicle stimulating hormone receptor [Source:HGNC Symbol;Acc:HGNC:3969]
10	51016480	52830457	8913	1813978	ENSCAFT00000035068,ENSCAFT00000048777,ENSCAFT00000004299,ENSCAFT00000004303	RNU6-830P,N/A,NRXN1,NRXN1	RNA, U6 small nuclear 830, pseudogene [Source:HGNC Symbol;Acc:HGNC:47793],N/A,neurexin 1 [Source:HGNC Symbol;Acc:HGNC:8008],neurexin 1 [Source:HGNC Symbol;Acc:HGNC:8008]
10	52830677	53239972	1486	409296	ENSCAFT00000033414	N/A	N/A
10	53428410	53636750	1054	208341	ENSCAFT00000004305	N/A	N/A
10	53716440	53917908	1189	201469
10	53917961	54422924	2499	504964	ENSCAFT00000004306	N/A	N/A
10	54428112	54626822	1152	198711	ENSCAFT00000041529,ENSCAFT00000042534	N/A,N/A	N/A,N/A
10	55623319	55809948	803	186630	ENSCAFT00000045075,ENSCAFT00000004419	EML6,EML6	echinoderm microtubule associated protein like 6 [Source:HGNC Symbol;Acc:HGNC:35412],echinoderm microtubule associated protein like 6 [Source:HGNC Symbol;Acc:HGNC:35412]
10	56675312	57478977	2795	803666	ENSCAFT00000004675,ENSCAFT00000039979,ENSCAFT00000032726,ENSCAFT00000004678	EFEMP1,MIR217,MIR216A,CCDC85A	EGF containing fibulin-like extracellular matrix protein 1 [Source:HGNC Symbol;Acc:HGNC:3218],microRNA 217 [Source:HGNC Symbol;Acc:HGNC:31594],microRNA 216a [Source:HGNC Symbol;Acc:HGNC:31593],coiled-coil domain containing 85A [Source:HGNC Symbol;Acc:HGNC:29400]
10	64330678	64592491	991	261814	ENSCAFT00000035374,ENSCAFT00000040386,ENSCAFT00000005119,ENSCAFT00000005126,ENSCAFT00000005128,ENSCAFT00000049414,ENSCAFT00000050143	SERTAD2,N/A,SLC1A4,CEP68,RAB1A,RAB1A,N/A	SERTA domain containing 2 [Source:HGNC Symbol;Acc:HGNC:30784],N/A,solute carrier family 1 (glutamate/neutral amino acid transporter), member 4 [Source:HGNC Symbol;Acc:HGNC:10942],centrosomal protein 68kDa [Source:HGNC Symbol;Acc:HGNC:29076],RAB1A, member RAS oncogene family [Source:HGNC Symbol;Acc:HGNC:9758],RAB1A, member RAS oncogene family [Source:HGNC Symbol;Acc:HGNC:9758],N/A
10	65003788	65916912	3614	913125	ENSCAFT00000005191	MEIS1	Meis homeobox 1 [Source:HGNC Symbol;Acc:HGNC:7000]
10	65998585	66692513	2824	693929	ENSCAFT00000040987,ENSCAFT00000048593,ENSCAFT00000042254,ENSCAFT00000005194,ENSCAFT00000045247	N/A,RPLP0,N/A,ETAA1,ETAA1	N/A,ribosomal protein, large, P0 [Source:HGNC Symbol;Acc:HGNC:10371],N/A,Ewing tumor-associated antigen 1 [Source:HGNC Symbol;Acc:HGNC:24648],Ewing tumor-associated antigen 1 [Source:HGNC Symbol;Acc:HGNC:24648]
10	66692711	66979680	1752	286970
10	66980074	67180060	750	199987	ENSCAFT00000005201,ENSCAFT00000044225	N/A,C1D	N/A,C1D nuclear receptor corepressor [Source:HGNC Symbol;Acc:HGNC:29911]
10	67758912	68349415	3187	590504	ENSCAFT00000035332,ENSCAFT00000005244,ENSCAFT00000005245,ENSCAFT00000005248,ENSCAFT00000005292,ENSCAFT00000050027,ENSCAFT00000047947,ENSCAFT00000005296,ENSCAFT00000047415,ENSCAFT00000005298,ENSCAFT00000044943,ENSCAFT00000043647	GKN2,N/A,GKN1,ANTXR1,GFPT1,GFPT1,NFU1,NFU1,N/A,AAK1,AAK1,N/A	gastrokine 2 [Source:HGNC Symbol;Acc:HGNC:24588],N/A,gastrokine 1 [Source:HGNC Symbol;Acc:HGNC:23217],anthrax toxin receptor 1 [Source:HGNC Symbol;Acc:HGNC:21014],glutamine--fructose-6-phosphate transaminase 1 [Source:HGNC Symbol;Acc:HGNC:4241],glutamine--fructose-6-phosphate transaminase 1 [Source:HGNC Symbol;Acc:HGNC:4241],NFU1 iron-sulfur cluster scaffold [Source:HGNC Symbol;Acc:HGNC:16287],NF…
10	68349934	68513492	908	163559	ENSCAFT00000005303,ENSCAFT00000042736,ENSCAFT00000005309	ANXA4,N/A,GMCL1	annexin A4 [Source:HGNC Symbol;Acc:HGNC:542],N/A,germ cell-less, spermatogenesis associated 1 [Source:HGNC Symbol;Acc:HGNC:23843]
10	68519477	68693467	686	173991	ENSCAFT00000005309,ENSCAFT00000044171,ENSCAFT00000005316,ENSCAFT00000045648,ENSCAFT00000005320,ENSCAFT00000005322,ENSCAFT00000005324	GMCL1,N/A,SNRNP27,MXD1,ASPRV1,N/A,PCBP1	germ cell-less, spermatogenesis associated 1 [Source:HGNC Symbol;Acc:HGNC:23843],N/A,small nuclear ribonucleoprotein, U4/U6.U5 27kDa subunit [Source:HGNC Symbol;Acc:HGNC:30240],MAX dimerization protein 1 [Source:HGNC Symbol;Acc:HGNC:6761],aspartic peptidase, retroviral-like 1 [Source:HGNC Symbol;Acc:HGNC:26321],N/A,poly(rC) binding protein 1 [Source:HGNC Symbol;Acc:HGNC:8647]
10	68701255	68860074	598	158820	ENSCAFT00000005363,ENSCAFT00000005328,ENSCAFT00000044314,ENSCAFT00000005374,ENSCAFT00000047988,ENSCAFT00000005387	TIA1,C2ORF42,N/A,PCYOX1,SNRPG,FAM136A	TIA1 cytotoxic granule-associated RNA binding protein [Source:HGNC Symbol;Acc:HGNC:11802],chromosome 2 open reading frame 42 [Source:HGNC Symbol;Acc:HGNC:26056],N/A,prenylcysteine oxidase 1 [Source:HGNC Symbol;Acc:HGNC:20588],small nuclear ribonucleoprotein polypeptide G [Source:HGNC Symbol;Acc:HGNC:11163],family with sequence similarity 136 member A [Source:HGNC Symbol;Acc:HGNC:25911]
10	68898214	69060770	684	162557	ENSCAFT00000005398,ENSCAFT00000005489	TGFA,ADD2	transforming growth factor alpha [Source:HGNC Symbol;Acc:HGNC:11765],adducin 2 [Source:HGNC Symbol;Acc:HGNC:244]
11	6556885	7271801	2706	714917
11	7641521	7795188	780	153668
11	9903369	10161769	884	258401	ENSCAFT00000048082,ENSCAFT00000000795,ENSCAFT00000012647,ENSCAFT00000049455	PRR16,PRR16,RPS15A,N/A	proline rich 16 [Source:HGNC Symbol;Acc:HGNC:29654],proline rich 16 [Source:HGNC Symbol;Acc:HGNC:29654],ribosomal protein S15a [Source:HGNC Symbol;Acc:HGNC:10389],N/A
11	10162300	10369094	864	206795	ENSCAFT00000042708	RNU6-371P	RNA, U6 small nuclear 371, pseudogene [Source:HGNC Symbol;Acc:HGNC:47334]
11	10415235	10586494	647	171260
11	12759558	13047515	1028	287958	ENSCAFT00000000828,ENSCAFT00000043218,ENSCAFT00000046555,ENSCAFT00000036515,ENSCAFT00000019421	SNX24,SNX24,PPIC,PRDM6,N/A	sorting nexin 24 [Source:HGNC Symbol;Acc:HGNC:21533],sorting nexin 24 [Source:HGNC Symbol;Acc:HGNC:21533],peptidylprolyl isomerase C (cyclophilin C) [Source:HGNC Symbol;Acc:HGNC:9256],PR domain containing 6 [Source:HGNC Symbol;Acc:HGNC:9350],N/A
11	14017768	15709338	6103	1691571	ENSCAFT00000042561,ENSCAFT00000000881,ENSCAFT00000033664,ENSCAFT00000041409,ENSCAFT00000038398,ENSCAFT00000000889,ENSCAFT00000000891,ENSCAFT00000000901	AC009121.1,ZNF608,N/A,N/A,N/A,N/A,FKBP3,GRAMD3	N/A,zinc finger protein 608 [Source:HGNC Symbol;Acc:HGNC:29238],N/A,N/A,N/A,N/A,FK506 binding protein 3 [Source:HGNC Symbol;Acc:HGNC:3719],GRAM domain containing 3 [Source:HGNC Symbol;Acc:HGNC:24911]
11	16329887	16984407	2382	654521	ENSCAFT00000000950,ENSCAFT00000000947,ENSCAFT00000000959,ENSCAFT00000000960,ENSCAFT00000000961	MEGF10,MEGF10,PRRC1,CTXN3,N/A	multiple EGF-like-domains 10 [Source:HGNC Symbol;Acc:HGNC:29634],multiple EGF-like-domains 10 [Source:HGNC Symbol;Acc:HGNC:29634],proline-rich coiled-coil 1 [Source:HGNC Symbol;Acc:HGNC:28164],cortexin 3 [Source:HGNC Symbol;Acc:HGNC:31110],N/A
11	17306277	17886034	2332	579758	ENSCAFT00000001089	FBN2	fibrillin 2 [Source:HGNC Symbol;Acc:HGNC:3604]
11	17982324	18535890	2164	553567	ENSCAFT00000001119,ENSCAFT00000038819,ENSCAFT00000001124,ENSCAFT00000040301,ENSCAFT00000001126,ENSCAFT00000046994	ISOC1,ADAMTS19,ADAMTS19,RNU6-1288P,KIAA1024L,KIAA1024L	isochorismatase domain containing 1 [Source:HGNC Symbol;Acc:HGNC:24254],ADAM metallopeptidase with thrombospondin type 1 motif 19 [Source:HGNC Symbol;Acc:HGNC:17111],ADAM metallopeptidase with thrombospondin type 1 motif 19 [Source:HGNC Symbol;Acc:HGNC:17111],RNA, U6 small nuclear 1288, pseudogene [Source:HGNC Symbol;Acc:HGNC:48251],KIAA1024-like [Source:HGNC Symbol;Acc:HGNC:33914],KIAA1024-like …
11	18538657	18885499	1695	346843	ENSCAFT00000047031	CHSY3	chondroitin sulfate synthase 3 [Source:HGNC Symbol;Acc:HGNC:24293]
11	19193077	19445776	1240	252700
11	19445905	19626422	809	180518	ENSCAFT00000001136,ENSCAFT00000042216,ENSCAFT00000048131,ENSCAFT00000001139	N/A,SNORD107,HINT1,LYRM7	N/A,small nucleolar RNA, C/D box 107 [Source:HGNC Symbol;Acc:HGNC:32771],histidine triad nucleotide binding protein 1 [Source:HGNC Symbol;Acc:HGNC:4912],LYR motif containing 7 [Source:HGNC Symbol;Acc:HGNC:28072]
11	21244740	21420297	586	175558	ENSCAFT00000049786,ENSCAFT00000041367,ENSCAFT00000001485	ZCCHC10,N/A,HSPA4	zinc finger, CCHC domain containing 10 [Source:HGNC Symbol;Acc:HGNC:25954],N/A,heat shock protein family A (Hsp70) member 4 [Source:HGNC Symbol;Acc:HGNC:5237]
11	21421468	21734091	1240	312624	ENSCAFT00000038889,ENSCAFT00000001498	FSTL4,FSTL4	follistatin-like 4 [Source:HGNC Symbol;Acc:HGNC:21389],follistatin-like 4 [Source:HGNC Symbol;Acc:HGNC:21389]
11	23924936	24468200	2097	543265	ENSCAFT00000001654,ENSCAFT00000044191,ENSCAFT00000001665,ENSCAFT00000040573,ENSCAFT00000001670,ENSCAFT00000001686	SLC25A48,TGFBI,TGFBI,VAULT,SMAD5,TRPC7	solute carrier family 25 member 48 [Source:HGNC Symbol;Acc:HGNC:30451],transforming growth factor beta induced [Source:HGNC Symbol;Acc:HGNC:11771],transforming growth factor beta induced [Source:HGNC Symbol;Acc:HGNC:11771],Vault RNA [Source:RFAM;Acc:RF00006],SMAD family member 5 [Source:HGNC Symbol;Acc:HGNC:6771],transient receptor potential cation channel, subfamily C, member 7 [Source:HGNC Symb…
11	24783207	27194397	6917	2411191	ENSCAFT00000049320,ENSCAFT00000001726,ENSCAFT00000001724,ENSCAFT00000040875,ENSCAFT00000001729,ENSCAFT00000034988,ENSCAFT00000001730,ENSCAFT00000001739,ENSCAFT00000001749,ENSCAFT00000001760,ENSCAFT00000001786,ENSCAFT00000001784,ENSCAFT00000001796,ENSCAFT00000001799,ENSCAFT00000001853,ENSCAFT00000001800,ENSCAFT00000001856,ENSCAFT00000001855,ENSCAFT00000043530,ENSCAFT00000001867,ENSCAFT00000001873,…	SPOCK1,KLHL3,KLHL3,MIR874,N/A,N/A,HNRNPA0,N/A,MYOT,PKD2L2,FAM13B,FAM13B,WNT8A,BRD8,BRD8,N/A,BRD8,BRD8,KIF20A,KIF20A,CDC23,GFRA3,GFRA3,CDC25C,N/A,N/A,N/A,FAM53C,KDM3B,REEP2,EGR1,ETF1,ETF1,HSPA9,SNORD63,SNORD63,SNORD63,CTNNA1,LRRTM2,SIL1,N/A,SNORA74,SNORA74A,MATR3,MATR3,MATR3,MATR3,N/A,MLANA,KIAA2026,KIAA2026,KIAA2026,N/A	sparc/osteonectin, cwcv and kazal-like domains proteoglycan (testican) 1 [Source:HGNC Symbol;Acc:HGNC:11251],kelch like family member 3 [Source:HGNC Symbol;Acc:HGNC:6354],kelch like family member 3 [Source:HGNC Symbol;Acc:HGNC:6354],microRNA 874 [Source:HGNC Symbol;Acc:HGNC:33643],N/A,N/A,heterogeneous nuclear ribonucleoprotein A0 [Source:HGNC Symbol;Acc:HGNC:5030],N/A,myotilin [Source:HGNC Symbo…
11	27364687	27367622	38	2936
11	27751789	27924877	403	173089	ENSCAFT00000002249	KDM4C,RP11-146B14.1,AL513412.1	lysine (K)-specific demethylase 4C [Source:HGNC Symbol;Acc:HGNC:17071],N/A,N/A
11	28720649	29475055	2532	754407	ENSCAFT00000040749,ENSCAFT00000041185,ENSCAFT00000002280	RNU6-239P,RNU6-121P,RNU6-857P,RNU6-961P,N/A,PTPRD	RNA, U6 small nuclear 239, pseudogene [Source:HGNC Symbol;Acc:HGNC:47202],RNA, U6 small nuclear 121, pseudogene [Source:HGNC Symbol;Acc:HGNC:47084],RNA, U6 small nuclear 857, pseudogene [Source:HGNC Symbol;Acc:HGNC:47820],RNA, U6 small nuclear 961, pseudogene [Source:HGNC Symbol;Acc:HGNC:47924],N/A,protein tyrosine phosphatase, receptor type, D [Source:HGNC Symbol;Acc:HGNC:9668]
11	30374935	30642234	1293	267300
11	31497667	35425352	16316	3927686	ENSCAFT00000045266,ENSCAFT00000002292,ENSCAFT00000040122,ENSCAFT00000002294,ENSCAFT00000021606,ENSCAFT00000002296,ENSCAFT00000045872,ENSCAFT00000002345,ENSCAFT00000002343,ENSCAFT00000046858,ENSCAFT00000002387,ENSCAFT00000047877,ENSCAFT00000045901,ENSCAFT00000002393,ENSCAFT00000002394,ENSCAFT00000002397	N/A,N/A,N/A,N/A,TRIML2,TYRP1,LURAP1L,MPDZ,MPDZ,MPDZ,NFIB,NFIB,N/A,ZDHHC21,CER1,FREM1	N/A,N/A,N/A,N/A,tripartite motif family like 2 [Source:HGNC Symbol;Acc:HGNC:26378],tyrosinase-related protein 1 [Source:HGNC Symbol;Acc:HGNC:12450],leucine rich adaptor protein 1-like [Source:HGNC Symbol;Acc:HGNC:31452],multiple PDZ domain protein [Source:HGNC Symbol;Acc:HGNC:7208],multiple PDZ domain protein [Source:HGNC Symbol;Acc:HGNC:7208],multiple PDZ domain protein [Source:HGNC Symbol;Acc:H…
11	35612346	44336311	24017	8723966	ENSCAFT00000002419,ENSCAFT00000002423,ENSCAFT00000038786,ENSCAFT00000042017,ENSCAFT00000002436,ENSCAFT00000049346,ENSCAFT00000002443,ENSCAFT00000002441,ENSCAFT00000037808,ENSCAFT00000039737,ENSCAFT00000002453,ENSCAFT00000002459,ENSCAFT00000002481,ENSCAFT00000045132,ENSCAFT00000002492,ENSCAFT00000002491,ENSCAFT00000002495,ENSCAFT00000049202,ENSCAFT00000002503,ENSCAFT00000041997,ENSCAFT00000002516,…	SNAPC3,PSIP1,CCDC171,RNU6-496P,CCDC171,N/A,BNC2,BNC2,N/A,CNTLN,CNTLN,SH3GL2,ADAMTSL1,SAXO1,SAXO1,SAXO1,N/A,N/A,HAUS6,SCARNA8,PLIN2,N/A,RPS19,DENND4C,DENND4C,RPS6,ACER2,SLC24A2,SLC24A2,N/A,N/A,N/A,MLLT3,N/A,FOCAD,MIR491,RNU6-462P,SNORA30,HACD4,IFNB1,N/A,IFNE,MIR31,MTAP,MTAP,CDKN2A,CDKN2B,CDKN2B-AS,DMRTA1,DMRTA1,ELAVL2,N/A,RNU6-696P,N/A,IZUMO3,U3,U3,N/A,RNU6-662P,N/A	small nuclear RNA activating complex polypeptide 3 [Source:HGNC Symbol;Acc:HGNC:11136],PC4 and SFRS1 interacting protein 1 [Source:HGNC Symbol;Acc:HGNC:9527],coiled-coil domain containing 171 [Source:HGNC Symbol;Acc:HGNC:29828],RNA, U6 small nuclear 496, pseudogene [Source:HGNC Symbol;Acc:HGNC:47459],coiled-coil domain containing 171 [Source:HGNC Symbol;Acc:HGNC:29828],N/A,basonuclin 2 [Source:HG…
11	44656801	48779156	11573	4122356	ENSCAFT00000042644,ENSCAFT00000046740,ENSCAFT00000049288,ENSCAFT00000002660,ENSCAFT00000002673,ENSCAFT00000002675,ENSCAFT00000041837,ENSCAFT00000042547,ENSCAFT00000002677,ENSCAFT00000002678,ENSCAFT00000044546,ENSCAFT00000038451,ENSCAFT00000002680,ENSCAFT00000002681,ENSCAFT00000002695,ENSCAFT00000033815,ENSCAFT00000002705,ENSCAFT00000040072,ENSCAFT00000040877,ENSCAFT00000040854,ENSCAFT00000002713,…	RNU6-1053P,CAAP1,PLAA,PLAA,IFT74,LRRC19,N/A,RNU6-195P,RNU6-328P,TEK,N/A,N/A,EQTN,MOB3B,IFNK,C9ORF72,N/A,LINGO2,N/A,MIR876,MIR873,N/A,FAM183A,N/A,RNA5SP130,N/A,RNU4-92P,RNU6-108P	RNA, U6 small nuclear 1053, pseudogene [Source:HGNC Symbol;Acc:HGNC:48016],caspase activity and apoptosis inhibitor 1 [Source:HGNC Symbol;Acc:HGNC:25834],phospholipase A2-activating protein [Source:HGNC Symbol;Acc:HGNC:9043],phospholipase A2-activating protein [Source:HGNC Symbol;Acc:HGNC:9043],intraflagellar transport 74 [Source:HGNC Symbol;Acc:HGNC:21424],leucine rich repeat containing 19 [Sour…
11	48975158	49062106	356	86949
11	49223866	52475679	9411	3251814	ENSCAFT00000002728,ENSCAFT00000049973,ENSCAFT00000002821,ENSCAFT00000050196,ENSCAFT00000002841,ENSCAFT00000002842,ENSCAFT00000002843,ENSCAFT00000002845,ENSCAFT00000043374,ENSCAFT00000002868,ENSCAFT00000042132,ENSCAFT00000045833,ENSCAFT00000002895,ENSCAFT00000002903,ENSCAFT00000049211,ENSCAFT00000002905,ENSCAFT00000002906,ENSCAFT00000049038,ENSCAFT00000002911,ENSCAFT00000002920,ENSCAFT00000002914,…	N/A,ACO1,ACO1,ACO1,DDX58,TOPORS,TMEM215,APTX,APTX,DNAJA1,N/A,SMU1,SMU1,B4GALT1,N/A,SPINK4,BAG1,CHMP5,CHMP5,RP11-407P15.2,AQP7,FP325317.1,NFX1,AQP3,NOL6,UBE2R2,TAF1D,RNU6-1060P,UBAP2,UBAP2,SNORD121B,SNORD121A,DCAF12,UBAP1,N/A,KIF24,NUDT2,KIAA1161,C9ORF24,FAM219A,N/A,DNAI1,DNAI1,CNTFR,RPP25L,DCTN3,ARID3C,SIGMAR1,GALT,IL11RA,CCL27,CCL19,CCL19,N/A,N/A,PSMA1,RP11-140L24.4,N/A,FAM205C,PHF24,RNU6-1125P,…	N/A,aconitase 1 [Source:HGNC Symbol;Acc:HGNC:117],aconitase 1 [Source:HGNC Symbol;Acc:HGNC:117],aconitase 1 [Source:HGNC Symbol;Acc:HGNC:117],DEAD (Asp-Glu-Ala-Asp) box polypeptide 58 [Source:HGNC Symbol;Acc:HGNC:19102],topoisomerase I binding, arginine/serine-rich, E3 ubiquitin protein ligase [Source:HGNC Symbol;Acc:HGNC:21653],transmembrane protein 215 [Source:HGNC Symbol;Acc:HGNC:33816],aprata…
11	52642420	59004701	20250	6362282	ENSCAFT00000003597,ENSCAFT00000003598,ENSCAFT00000003621,ENSCAFT00000003636,ENSCAFT00000003657,ENSCAFT00000048101,ENSCAFT00000041543,ENSCAFT00000003691,ENSCAFT00000048498,ENSCAFT00000003709,ENSCAFT00000045590,ENSCAFT00000003721,ENSCAFT00000050054,ENSCAFT00000003730,ENSCAFT00000049125,ENSCAFT00000003736,ENSCAFT00000043992,ENSCAFT00000003740,ENSCAFT00000046016,ENSCAFT00000003746,ENSCAFT00000003750,…	CLTA,CLTA,GNE,RNF38,MELK,N/A,N/A,PAX5,PAX5,ZCCHC7,N/A,GRHPR,ZBTB5,POLR1E,POLR1E,FBXO10,N/A,FRMPD1,TRMT10B,EXOSC3,DCAF10,SLC25A51,SLC25A52,N/A,SHB,RP11-613M10.9,SHB,RP11-613M10.9,N/A,RPS14,RNA5SP177,ALDH1B1,N/A,IGFBPL1,IGFBPL1,CCDC180,CCDC180,CCDC180,TDRD7,TMOD1,TSTD2,NCBP1,XPA,TRMO,TRMO,HEMGN,HEMGN,N/A,ANP32B,NANS,TRIM14,TRIM14,CORO2A,TBC1D2,GABBR2,ANKS6,GALNT12,RNU6-154P,COL15A1,COL15A1,COL15A1,…	clathrin, light chain A [Source:HGNC Symbol;Acc:HGNC:2090],clathrin, light chain A [Source:HGNC Symbol;Acc:HGNC:2090],glucosamine (UDP-N-acetyl)-2-epimerase/N-acetylmannosamine kinase [Source:HGNC Symbol;Acc:HGNC:23657],ring finger protein 38 [Source:HGNC Symbol;Acc:HGNC:18052],maternal embryonic leucine zipper kinase [Source:HGNC Symbol;Acc:HGNC:16870],N/A,N/A,paired box 5 [Source:HGNC Symbol;Ac…
11	59155331	60589584	8909	1434254	ENSCAFT00000043219,ENSCAFT00000004125,ENSCAFT00000043240,ENSCAFT00000049333,ENSCAFT00000043626,ENSCAFT00000033836,ENSCAFT00000004208,ENSCAFT00000045151,ENSCAFT00000004230,ENSCAFT00000047058,ENSCAFT00000004238,ENSCAFT00000004235,ENSCAFT00000004234,ENSCAFT00000004236,ENSCAFT00000036035,ENSCAFT00000004232,ENSCAFT00000004239,ENSCAFT00000035798	CYLC2,CYLC2,CYLC2,CYLC2,N/A,RNA5SP479,RNA5SP472,RNA5SP273,SMC2,CAPZA1,N/A,N/A,OR13F1,OR13C4,N/A,OR13C8,N/A,N/A,OR13C5,OR13C9,OR13C2,OR13C5,OR13C9,OR13C2	cylicin, basic protein of sperm head cytoskeleton 2 [Source:HGNC Symbol;Acc:HGNC:2583],cylicin, basic protein of sperm head cytoskeleton 2 [Source:HGNC Symbol;Acc:HGNC:2583],cylicin, basic protein of sperm head cytoskeleton 2 [Source:HGNC Symbol;Acc:HGNC:2583],cylicin, basic protein of sperm head cytoskeleton 2 [Source:HGNC Symbol;Acc:HGNC:2583],N/A,RNA, 5S ribosomal pseudogene 479 [Source:HGNC S…
11	60751983	63622199	11638	2870217	ENSCAFT00000037890,ENSCAFT00000004346,ENSCAFT00000033705,ENSCAFT00000041352,ENSCAFT00000004413,ENSCAFT00000004421,ENSCAFT00000046633,ENSCAFT00000004427,ENSCAFT00000049853,ENSCAFT00000049533,ENSCAFT00000038659,ENSCAFT00000004432,ENSCAFT00000004463,ENSCAFT00000042611,ENSCAFT00000004467,ENSCAFT00000045232,ENSCAFT00000041934,ENSCAFT00000041075	NIPSNAP3A,ABCA1,N/A,RNU4-27P,RNU4-80P,RNU4-56P,RNU4-13P,RNU4-38P,RNU4-7P,RNU4-31P,RNU4-42P,SLC44A1,FSD1L,FSD1L,FKTN,TAL2,TMEM38B,TMEM38B,ZNF462,RAD23B,RNU6-383P,KLF4,KLF4,RNA5SP293,AC022142.1	nipsnap homolog 3A (C. elegans) [Source:HGNC Symbol;Acc:HGNC:23619],ATP binding cassette subfamily A member 1 [Source:HGNC Symbol;Acc:HGNC:29],N/A,RNA, U4 small nuclear 27, pseudogene [Source:HGNC Symbol;Acc:HGNC:46963],RNA, U4 small nuclear 80, pseudogene [Source:HGNC Symbol;Acc:HGNC:47016],RNA, U4 small nuclear 56, pseudogene [Source:HGNC Symbol;Acc:HGNC:46992],RNA, U4 small nuclear 13, pseudog…
11	64095156	68003641	17310	3908486	ENSCAFT00000049787,ENSCAFT00000038612,ENSCAFT00000004528,ENSCAFT00000004537,ENSCAFT00000032619,ENSCAFT00000004543,ENSCAFT00000004557,ENSCAFT00000004599,ENSCAFT00000047611,ENSCAFT00000041632,ENSCAFT00000044537,ENSCAFT00000004646,ENSCAFT00000045607,ENSCAFT00000049376,ENSCAFT00000046535,ENSCAFT00000046390,ENSCAFT00000041907,ENSCAFT00000004697,ENSCAFT00000045028,ENSCAFT00000050087,ENSCAFT00000043659,…	FAM206A,CTNNAL1,CTNNAL1,TMEM245,MIR32,FRRS1L,EPB41L4B,PTPN3,AKAP2,RNU6-892P,AKAP2,AKAP2,C9ORF152,TXNDC8,SVEP1,SVEP1,RNU6-479P,SVEP1,N/A,N/A,LPAR1,LPAR1,OR2K2,KIAA0368,N/A,KIAA0368,ZNF483,PTGR1,N/A,N/A,DNAJC25,DNAJC25-GNG10,C9ORF84,C9ORF84,C9ORF84,C9ORF84,UGCG,SUSD1,PTBP3,N/A,N/A,HSDL2,HSDL2,N/A,KIAA1958,KIAA1958,N/A,INIP,SNX30,SLC46A2,N/A,N/A,N/A,N/A,ZFP37,N/A,N/A,MT-ND4L,N/A,SLC31A2,SLC31A2,FKBP…	family with sequence similarity 206 member A [Source:HGNC Symbol;Acc:HGNC:1364],catenin alpha-like 1 [Source:HGNC Symbol;Acc:HGNC:2512],catenin alpha-like 1 [Source:HGNC Symbol;Acc:HGNC:2512],transmembrane protein 245 [Source:HGNC Symbol;Acc:HGNC:1363],microRNA 32 [Source:HGNC Symbol;Acc:HGNC:31631],ferric-chelate reductase 1-like [Source:HGNC Symbol;Acc:HGNC:1362],erythrocyte membrane protein ba…
11	68245318	68499536	930	254219	ENSCAFT00000005278,ENSCAFT00000005268,ENSCAFT00000044704,ENSCAFT00000005291,ENSCAFT00000049985,ENSCAFT00000005305,ENSCAFT00000005319,ENSCAFT00000039927,ENSCAFT00000005347	ZNF618,ZNF618,AMBP,AMBP,KIF12,KIF12,COL27A1,MIR455,AKNA	zinc finger protein 618 [Source:HGNC Symbol;Acc:HGNC:29416],zinc finger protein 618 [Source:HGNC Symbol;Acc:HGNC:29416],alpha-1-microglobulin/bikunin precursor [Source:HGNC Symbol;Acc:HGNC:453],alpha-1-microglobulin/bikunin precursor [Source:HGNC Symbol;Acc:HGNC:453],kinesin family member 12 [Source:HGNC Symbol;Acc:HGNC:21495],kinesin family member 12 [Source:HGNC Symbol;Acc:HGNC:21495],collagen,…
11	69417968	69621447	885	203480
11	69813552	70084869	1043	271318	ENSCAFT00000005614	PAPPA	pregnancy-associated plasma protein A, pappalysin 1 [Source:HGNC Symbol;Acc:HGNC:8602]
11	70989509	70989560	3	52
11	71657172	71706220	217	49049
11	72136227	72192292	352	56066
11	72687446	72692830	65	5385	ENSCAFT00000005666	BRINP1	bone morphogenetic protein/retinoic acid inducible neural-specific 1 [Source:HGNC Symbol;Acc:HGNC:2687]
11	72945247	72945307	6	61
11	73201196	73512405	1956	311210
11	73825385	73984455	745	159071	ENSCAFT00000045328,ENSCAFT00000005736,ENSCAFT00000005740,ENSCAFT00000043922,ENSCAFT00000005742,ENSCAFT00000048890,ENSCAFT00000046528,ENSCAFT00000005752,ENSCAFT00000046924,ENSCAFT00000035950,ENSCAFT00000005779,ENSCAFT00000033637	FBXW2,FBXW2,PSMD5,N/A,N/A,N/A,PHF19,PHF19,N/A,TRAF1,C5,N/A	F-box and WD repeat domain containing 2 [Source:HGNC Symbol;Acc:HGNC:13608],F-box and WD repeat domain containing 2 [Source:HGNC Symbol;Acc:HGNC:13608],proteasome 26S subunit, non-ATPase 5 [Source:HGNC Symbol;Acc:HGNC:9563],N/A,N/A,N/A,PHD finger protein 19 [Source:HGNC Symbol;Acc:HGNC:24566],PHD finger protein 19 [Source:HGNC Symbol;Acc:HGNC:24566],N/A,TNF receptor associated factor 1 [Source:HG…
11	74311272	74387390	234	76119	ENSCAFT00000047860,ENSCAFT00000005947,ENSCAFT00000035594	N/A,N/A,N/A	N/A,N/A,N/A
12	593022	782229	1003	189208	ENSCAFT00000047683,ENSCAFT00000032782,ENSCAFT00000044691,ENSCAFT00000000714,ENSCAFT00000000727,ENSCAFT00000000742,ENSCAFT00000037049,ENSCAFT00000000746,ENSCAFT00000000747	DPCR1,SNORA80A,DDR1,DDR1,GTF2H4,VARS2,VARS2,DPCR1,MUC21	diffuse panbronchiolitis critical region 1 [Source:HGNC Symbol;Acc:HGNC:21666],small nucleolar RNA, H/ACA box 80A [Source:HGNC Symbol;Acc:HGNC:32666],discoidin domain receptor tyrosine kinase 1 [Source:HGNC Symbol;Acc:HGNC:2730],discoidin domain receptor tyrosine kinase 1 [Source:HGNC Symbol;Acc:HGNC:2730],general transcription factor IIH subunit 4 [Source:HGNC Symbol;Acc:HGNC:4658],valyl-tRNA sy…
12	782315	1153408	2507	371094	ENSCAFT00000000748,ENSCAFT00000046793,ENSCAFT00000000750,ENSCAFT00000000752,ENSCAFT00000046522,ENSCAFT00000000761,ENSCAFT00000000764,ENSCAFT00000000768,ENSCAFT00000000779,ENSCAFT00000000775,ENSCAFT00000036086,ENSCAFT00000000785,ENSCAFT00000036073,ENSCAFT00000000791,ENSCAFT00000000797,ENSCAFT00000000793,ENSCAFT00000036511,ENSCAFT00000033088,ENSCAFT00000040567,ENSCAFT00000000798,ENSCAFT00000045708,…	C6ORF15,CDSN,CDSN,PSORS1C2,CCHCR1,CCHCR1,TCF19,POU5F1B,POU5F1,HLA-C,HLA-B,HLA-A,HLA-G,HLA-E,HLA-F,HLA-C,HLA-A,HLA-B,HLA-G,HLA-F,HLA-E,HLA-C,HLA-F,HLA-E,HLA-A,HLA-B,HLA-G,N/A,HLA-E,HLA-F,HLA-G,HLA-B,HLA-A,HLA-C,HLA-B,HLA-A,HLA-G,HLA-F,HLA-E,HLA-C,DDX39B,MCCD1,DDX39B,SNORD83,SNORD117,SNORD84,ATP6V1G2-DDX39B,ATP6V1G2,NFKBIL1,LTA,TNF,LTB,NCR3,LST1,AIF1,PRRC2A,SNORA38,BAG6,BAG6,APOM,N/A,GPANK1,CSNK2B	chromosome 6 open reading frame 15 [Source:HGNC Symbol;Acc:HGNC:13927],corneodesmosin [Source:HGNC Symbol;Acc:HGNC:1802],corneodesmosin [Source:HGNC Symbol;Acc:HGNC:1802],psoriasis susceptibility 1 candidate 2 [Source:HGNC Symbol;Acc:HGNC:17199],coiled-coil alpha-helical rod protein 1 [Source:HGNC Symbol;Acc:HGNC:13930],coiled-coil alpha-helical rod protein 1 [Source:HGNC Symbol;Acc:HGNC:13930],t…
12	1155426	1638220	1747	482795	ENSCAFT00000037840,ENSCAFT00000000929,ENSCAFT00000000930,ENSCAFT00000000934,ENSCAFT00000000936,ENSCAFT00000000939,ENSCAFT00000000938,ENSCAFT00000000941,ENSCAFT00000000945,ENSCAFT00000045892,ENSCAFT00000000953,ENSCAFT00000035841,ENSCAFT00000000962,ENSCAFT00000000966,ENSCAFT00000043640,ENSCAFT00000038072,ENSCAFT00000000974,ENSCAFT00000049788,ENSCAFT00000000982,ENSCAFT00000000983,ENSCAFT00000047782,…	CSNK2B,LY6G5B,XXBAC-BPG32J3.22,LY6G5C,ABHD16A,N/A,LY6G6E,XXBAC-BPG32J3.20,LY6G6D,LY6G6C,C6ORF25,C6ORF25,DDAH2,CLIC1,CLIC1,MSH5-SAPCD1,MSH5,MSH5,MSH5-SAPCD1,SAPCD1,VWA7,VARS,VARS,HSPA1L,N/A,N/A,N/A,SNORD48,SNORD52,NEU1,SLC44A4,EHMT2,ZBTB12,XXBAC-BPG116M5.17,CFB,CFB,XXBAC-BPG116M5.17,XXBAC-BPG116M5.17,CFB,NELFE,SKIV2L,DXO,DXO,C4B,C4A,C4A,C4B,CYP21A2,TNXB,TNXB,N/A,ATF6B,PRRT1,PPT2,PPT2,EGFL8,AGPAT1,…	casein kinase 2, beta polypeptide [Source:HGNC Symbol;Acc:HGNC:2460],lymphocyte antigen 6 complex, locus G5B [Source:HGNC Symbol;Acc:HGNC:13931],N/A,lymphocyte antigen 6 complex, locus G5C [Source:HGNC Symbol;Acc:HGNC:13932],abhydrolase domain containing 16A [Source:HGNC Symbol;Acc:HGNC:13921],N/A,lymphocyte antigen 6 complex, locus G6E (pseudogene) [Source:HGNC Symbol;Acc:HGNC:13934],N/A,lymphoc…
12	2393388	2794535	1401	401148	ENSCAFT00000001291,ENSCAFT00000001293,ENSCAFT00000001306,ENSCAFT00000043677,ENSCAFT00000043628,ENSCAFT00000036735,ENSCAFT00000001328,ENSCAFT00000001379,ENSCAFT00000043351,ENSCAFT00000001394,ENSCAFT00000041826,ENSCAFT00000001396,ENSCAFT00000031814,ENSCAFT00000001409,ENSCAFT00000001407,ENSCAFT00000001418,ENSCAFT00000001426,ENSCAFT00000001431,ENSCAFT00000040020,ENSCAFT00000001442,ENSCAFT00000044064,…	XXBAC-BPG246D15.9,TAP2,PSMB8,TAP1,PSMB9,XXBAC-BPG181M17.5,HLA-DMB,HLA-DMA,HLA-DMA,BRD2,BRD2,HLA-DOA,SCARNA20,SCARNA20,SCARNA20,SCARNA20,SCARNA20,SCARNA20,SCARNA20,HLA-DPB1,COL11A2,COL11A2,COL11A2,RXRB,SLC39A7,HSD17B8,MIR219A1,RING1,RING1,VPS52,RPS18,B3GALT4,WDR46,PFDN6,RGL2,N/A,TAPBP,ZBTB22,DAXX	N/A,transporter 2, ATP-binding cassette, sub-family B (MDR/TAP) [Source:HGNC Symbol;Acc:HGNC:44],proteasome subunit beta 8 [Source:HGNC Symbol;Acc:HGNC:9545],transporter 1, ATP-binding cassette, sub-family B (MDR/TAP) [Source:HGNC Symbol;Acc:HGNC:43],proteasome subunit beta 9 [Source:HGNC Symbol;Acc:HGNC:9546],N/A,major histocompatibility complex, class II, DM beta [Source:HGNC Symbol;Acc:HGNC:49…
12	2934566	3206321	1237	271756	ENSCAFT00000001574,ENSCAFT00000049043,ENSCAFT00000001745,ENSCAFT00000001836,ENSCAFT00000001841,ENSCAFT00000001843,ENSCAFT00000049373,ENSCAFT00000001848	BAK1,N/A,ITPR3,UQCC2,IP6K3,LEMD2,N/A,MLN	BCL2-antagonist/killer 1 [Source:HGNC Symbol;Acc:HGNC:949],N/A,inositol 1,4,5-trisphosphate receptor, type 3 [Source:HGNC Symbol;Acc:HGNC:6182],ubiquinol-cytochrome c reductase complex assembly factor 2 [Source:HGNC Symbol;Acc:HGNC:21237],inositol hexakisphosphate kinase 3 [Source:HGNC Symbol;Acc:HGNC:17269],LEM domain containing 2 [Source:HGNC Symbol;Acc:HGNC:21244],N/A,motilin [Source:HGNC Symb…
12	5717371	6241896	1788	524526	ENSCAFT00000044360,ENSCAFT00000002191,ENSCAFT00000002192,ENSCAFT00000002212,ENSCAFT00000002211,ENSCAFT00000002223,ENSCAFT00000002228,ENSCAFT00000002237,ENSCAFT00000036427,ENSCAFT00000047894,ENSCAFT00000002252,ENSCAFT00000002258	CDKN1A,RAB44,N/A,CPNE5,CPNE5,PPIL1,C6ORF89,PI16,MTCH1,FGD2,FGD2,PIM1	cyclin-dependent kinase inhibitor 1A (p21, Cip1) [Source:HGNC Symbol;Acc:HGNC:1784],RAB44, member RAS oncogene family [Source:HGNC Symbol;Acc:HGNC:21068],N/A,copine V [Source:HGNC Symbol;Acc:HGNC:2318],copine V [Source:HGNC Symbol;Acc:HGNC:2318],peptidylprolyl isomerase like 1 [Source:HGNC Symbol;Acc:HGNC:9260],chromosome 6 open reading frame 89 [Source:HGNC Symbol;Acc:HGNC:21114],peptidase inhib…
12	7510230	7940468	1489	430239	ENSCAFT00000002326,ENSCAFT00000043789,ENSCAFT00000050024,ENSCAFT00000002400,ENSCAFT00000049946	BTBD9,GLO1,DNAH8,DNAH8,DNAH8	BTB (POZ) domain containing 9 [Source:HGNC Symbol;Acc:HGNC:21228],glyoxalase I [Source:HGNC Symbol;Acc:HGNC:4323],dynein, axonemal, heavy chain 8 [Source:HGNC Symbol;Acc:HGNC:2952],dynein, axonemal, heavy chain 8 [Source:HGNC Symbol;Acc:HGNC:2952],dynein, axonemal, heavy chain 8 [Source:HGNC Symbol;Acc:HGNC:2952]
12	7942537	8250549	1153	308013	ENSCAFT00000049946,ENSCAFT00000043167,ENSCAFT00000049553,ENSCAFT00000002418,ENSCAFT00000049247,ENSCAFT00000002420,ENSCAFT00000046762,ENSCAFT00000002437,ENSCAFT00000002429	DNAH8,GLP1R,GLP1R,GLP1R,SAYSD1,SAYSD1,KCNK5,KIF6,KCNK17	dynein, axonemal, heavy chain 8 [Source:HGNC Symbol;Acc:HGNC:2952],glucagon like peptide 1 receptor [Source:HGNC Symbol;Acc:HGNC:4324],glucagon like peptide 1 receptor [Source:HGNC Symbol;Acc:HGNC:4324],glucagon like peptide 1 receptor [Source:HGNC Symbol;Acc:HGNC:4324],SAYSVFN motif domain containing 1 [Source:HGNC Symbol;Acc:HGNC:21025],SAYSVFN motif domain containing 1 [Source:HGNC Symbol;Acc:…
12	8250606	9112323	3413	861718	ENSCAFT00000002437,ENSCAFT00000002433,ENSCAFT00000002454,ENSCAFT00000002457	KIF6,KIF6,DAAM2,MOCS1	kinesin family member 6 [Source:HGNC Symbol;Acc:HGNC:21202],kinesin family member 6 [Source:HGNC Symbol;Acc:HGNC:21202],dishevelled associated activator of morphogenesis 2 [Source:HGNC Symbol;Acc:HGNC:18143],molybdenum cofactor synthesis 1 [Source:HGNC Symbol;Acc:HGNC:7190]
12	9112623	9908354	2932	795732	ENSCAFT00000002460,ENSCAFT00000044992,ENSCAFT00000044697,ENSCAFT00000002464,ENSCAFT00000002469,ENSCAFT00000002471,ENSCAFT00000002472,ENSCAFT00000002475,ENSCAFT00000045806,ENSCAFT00000037535	LRFN2,RNU6-470P,LRFN2,UNC5CL,TSPO2,APOBEC2,OARD1,NFYA,N/A,N/A	leucine rich repeat and fibronectin type III domain containing 2 [Source:HGNC Symbol;Acc:HGNC:21226],RNA, U6 small nuclear 470, pseudogene [Source:HGNC Symbol;Acc:HGNC:47433],leucine rich repeat and fibronectin type III domain containing 2 [Source:HGNC Symbol;Acc:HGNC:21226],unc-5 family C-terminal like [Source:HGNC Symbol;Acc:HGNC:21203],translocator protein 2 [Source:HGNC Symbol;Acc:HGNC:21256]…
12	13814258	14521728	2937	707471	ENSCAFT00000050131,ENSCAFT00000003180,ENSCAFT00000003190,ENSCAFT00000003187,ENSCAFT00000040525,ENSCAFT00000003193,ENSCAFT00000003195,ENSCAFT00000047949,ENSCAFT00000003202	RUNX2,RUNX2,CLIC5,CLIC5,RNU6-754P,ENPP4,ENPP5,RCAN2,RCAN2	runt-related transcription factor 2 [Source:HGNC Symbol;Acc:HGNC:10472],runt-related transcription factor 2 [Source:HGNC Symbol;Acc:HGNC:10472],chloride intracellular channel 5 [Source:HGNC Symbol;Acc:HGNC:13517],chloride intracellular channel 5 [Source:HGNC Symbol;Acc:HGNC:13517],RNA, U6 small nuclear 754, pseudogene [Source:HGNC Symbol;Acc:HGNC:47717],ectonucleotide pyrophosphatase/phosphodiest…
12	14565753	14780725	863	214973	ENSCAFT00000047949,ENSCAFT00000003209	RCAN2,CYP39A1	regulator of calcineurin 2 [Source:HGNC Symbol;Acc:HGNC:3041],cytochrome P450 family 39 subfamily A member 1 [Source:HGNC Symbol;Acc:HGNC:17449]
12	14780878	15083168	1433	302291	ENSCAFT00000003209,ENSCAFT00000041725,ENSCAFT00000042875,ENSCAFT00000003221,ENSCAFT00000048403,ENSCAFT00000003223,ENSCAFT00000035365,ENSCAFT00000003227,ENSCAFT00000044617,ENSCAFT00000003244,ENSCAFT00000003269,ENSCAFT00000003267	CYP39A1,N/A,SLC25A27,SLC25A27,TDRD6,TDRD6,PLA2G7,PLA2G7,ANKRD66,MEP1A,ADGRF5,ADGRF5	cytochrome P450 family 39 subfamily A member 1 [Source:HGNC Symbol;Acc:HGNC:17449],N/A,solute carrier family 25 member 27 [Source:HGNC Symbol;Acc:HGNC:21065],solute carrier family 25 member 27 [Source:HGNC Symbol;Acc:HGNC:21065],tudor domain containing 6 [Source:HGNC Symbol;Acc:HGNC:21339],tudor domain containing 6 [Source:HGNC Symbol;Acc:HGNC:21339],phospholipase A2 group VII [Source:HGNC Symbol…
12	15130007	15749587	2702	619581	ENSCAFT00000003280,ENSCAFT00000003293,ENSCAFT00000007466,ENSCAFT00000003306,ENSCAFT00000003307,ENSCAFT00000048418,ENSCAFT00000003313	ADGRF1,TNFRSF21,N/A,CD2AP,ADGRF2,ADGRF2,ADGRF4	adhesion G protein-coupled receptor F1 [Source:HGNC Symbol;Acc:HGNC:18990],tumor necrosis factor receptor superfamily member 21 [Source:HGNC Symbol;Acc:HGNC:13469],N/A,CD2-associated protein [Source:HGNC Symbol;Acc:HGNC:14258],adhesion G protein-coupled receptor F2 [Source:HGNC Symbol;Acc:HGNC:18991],adhesion G protein-coupled receptor F2 [Source:HGNC Symbol;Acc:HGNC:18991],adhesion G protein-cou…
12	16629755	16629776	4	22
12	16793261	16793316	4	56
12	17085764	17086469	4	706
12	17570714	17570787	7	74	ENSCAFT00000003376	CRISP2	cysteine-rich secretory protein 2 [Source:HGNC Symbol;Acc:HGNC:12024]
12	17870731	18244736	1163	374006	ENSCAFT00000033039	N/A	N/A
12	18399569	18409811	53	10243
12	18687887	18788916	617	101030
12	19088499	19111704	151	23206
12	19334186	19334205	5	20	ENSCAFT00000003416	PKHD1	polycystic kidney and hepatic disease 1 (autosomal recessive) [Source:HGNC Symbol;Acc:HGNC:9016]
12	19806477	20360838	1888	554362	ENSCAFT00000049325,ENSCAFT00000003430,ENSCAFT00000003432,ENSCAFT00000003463,ENSCAFT00000049235,ENSCAFT00000035307,ENSCAFT00000003474,ENSCAFT00000003481,ENSCAFT00000003484,ENSCAFT00000045977,ENSCAFT00000048854,ENSCAFT00000003517,ENSCAFT00000043060	IL17A,CRYZ,IL17F,MCM3,PAQR8,EFHC1,EFHC1,TRAM2,TMEM14A,N/A,GSTA5,GSTA2,GSTA3,GSTA1,GSTA3,GSTA1,GSTA5,GSTA2,GSTA2,GSTA5,GSTA1,GSTA3	interleukin 17A [Source:HGNC Symbol;Acc:HGNC:5981],crystallin zeta [Source:HGNC Symbol;Acc:HGNC:2419],interleukin 17F [Source:HGNC Symbol;Acc:HGNC:16404],minichromosome maintenance complex component 3 [Source:HGNC Symbol;Acc:HGNC:6945],progestin and adipoQ receptor family member VIII [Source:HGNC Symbol;Acc:HGNC:15708],EF-hand domain (C-terminal) containing 1 [Source:HGNC Symbol;Acc:HGNC:16406],E…
12	20732663	21213004	1993	480342	ENSCAFT00000003575,ENSCAFT00000044079,ENSCAFT00000040181,ENSCAFT00000003595,ENSCAFT00000003609	ELOVL5,ELOVL5,SNORA44,GCLC,KLHL31	ELOVL fatty acid elongase 5 [Source:HGNC Symbol;Acc:HGNC:21308],ELOVL fatty acid elongase 5 [Source:HGNC Symbol;Acc:HGNC:21308],Small nucleolar RNA SNORA44 [Source:RFAM;Acc:RF00405],glutamate-cysteine ligase, catalytic subunit [Source:HGNC Symbol;Acc:HGNC:4311],kelch like family member 31 [Source:HGNC Symbol;Acc:HGNC:21353]
12	21557646	21557650	3	5	ENSCAFT00000003626	MLIP	muscular LMNA-interacting protein [Source:HGNC Symbol;Acc:HGNC:21355]
12	21745101	21750712	27	5612	ENSCAFT00000003626,ENSCAFT00000003629	MLIP,MLIP	muscular LMNA-interacting protein [Source:HGNC Symbol;Acc:HGNC:21355],muscular LMNA-interacting protein [Source:HGNC Symbol;Acc:HGNC:21355]
12	21935946	21936121	28	176
12	22092362	22092437	4	76
12	22267103	22834747	1752	567645	ENSCAFT00000003643,ENSCAFT00000034005,ENSCAFT00000034753,ENSCAFT00000003647,ENSCAFT00000046489,ENSCAFT00000036284,ENSCAFT00000003652,ENSCAFT00000003666	FAM83B,N/A,N/A,HCRTR2,GFRAL,GFRAL,GFRAL,HMGCLL1	family with sequence similarity 83 member B [Source:HGNC Symbol;Acc:HGNC:21357],N/A,N/A,hypocretin (orexin) receptor 2 [Source:HGNC Symbol;Acc:HGNC:4849],GDNF family receptor alpha like [Source:HGNC Symbol;Acc:HGNC:32789],GDNF family receptor alpha like [Source:HGNC Symbol;Acc:HGNC:32789],GDNF family receptor alpha like [Source:HGNC Symbol;Acc:HGNC:32789],3-hydroxymethyl-3-methylglutaryl-CoA lyas…
12	23639581	23955036	1007	315456	ENSCAFT00000004904,ENSCAFT00000043203,ENSCAFT00000003820,ENSCAFT00000003857	N/A,DST,DST,DST	N/A,dystonin [Source:HGNC Symbol;Acc:HGNC:1090],dystonin [Source:HGNC Symbol;Acc:HGNC:1090],dystonin [Source:HGNC Symbol;Acc:HGNC:1090]
12	24255038	24833894	1271	578857	ENSCAFT00000045426,ENSCAFT00000003866,ENSCAFT00000048878,ENSCAFT00000003875,ENSCAFT00000035673	BEND6,ZNF451,BAG2,RAB23,PRIM2	BEN domain containing 6 [Source:HGNC Symbol;Acc:HGNC:20871],zinc finger protein 451 [Source:HGNC Symbol;Acc:HGNC:21091],BCL2 associated athanogene 2 [Source:HGNC Symbol;Acc:HGNC:938],RAB23, member RAS oncogene family [Source:HGNC Symbol;Acc:HGNC:14263],primase, DNA, polypeptide 2 (58kDa) [Source:HGNC Symbol;Acc:HGNC:9370]
12	25082835	25082919	5	85
12	25259924	25260440	38	517
12	25593386	25594237	10	852	ENSCAFT00000003891	KHDRBS2	KH domain containing, RNA binding, signal transduction associated 2 [Source:HGNC Symbol;Acc:HGNC:18114]
12	26025744	26344585	844	318842	ENSCAFT00000003891,ENSCAFT00000003893,ENSCAFT00000009789	KHDRBS2,N/A,N/A	KH domain containing, RNA binding, signal transduction associated 2 [Source:HGNC Symbol;Acc:HGNC:18114],N/A,N/A
12	26649844	27577893	2716	928050	ENSCAFT00000048289,ENSCAFT00000003918,ENSCAFT00000050059,ENSCAFT00000035018,ENSCAFT00000043633,ENSCAFT00000003926,ENSCAFT00000003930,ENSCAFT00000003932	LGSN,LGSN,LGSN,RNU6-1183P,RNU6-1046P,N/A,PTP4A1,PHF3,EYS	lengsin, lens protein with glutamine synthetase domain [Source:HGNC Symbol;Acc:HGNC:21016],lengsin, lens protein with glutamine synthetase domain [Source:HGNC Symbol;Acc:HGNC:21016],lengsin, lens protein with glutamine synthetase domain [Source:HGNC Symbol;Acc:HGNC:21016],RNA, U6 small nuclear 1183, pseudogene [Source:HGNC Symbol;Acc:HGNC:48146],RNA, U6 small nuclear 1046, pseudogene [Source:HGNC…
12	27817739	27925337	374	107599
12	28421123	28423799	48	2677
12	28602055	28907142	1482	305088	ENSCAFT00000035013,ENSCAFT00000036335	N/A,N/A	N/A,N/A
12	29086562	29177267	489	90706
12	29392158	29466919	366	74762
12	29710066	30000704	861	290639	ENSCAFT00000034332	N/A	N/A
12	30321249	30341430	61	20182
12	30491707	32262536	5867	1770830	ENSCAFT00000003978,ENSCAFT00000004008,ENSCAFT00000040313,ENSCAFT00000004007,ENSCAFT00000040596,ENSCAFT00000045673	N/A,ADGRB3,N/A,ADGRB3,RNU6-542P,N/A	N/A,adhesion G protein-coupled receptor B3 [Source:HGNC Symbol;Acc:HGNC:945],N/A,adhesion G protein-coupled receptor B3 [Source:HGNC Symbol;Acc:HGNC:945],RNA, U6 small nuclear 542, pseudogene [Source:HGNC Symbol;Acc:HGNC:47505],N/A
12	32968627	36759395	9331	3790769	ENSCAFT00000004094,ENSCAFT00000004092,ENSCAFT00000004096,ENSCAFT00000004099,ENSCAFT00000004102,ENSCAFT00000004110,ENSCAFT00000004108,ENSCAFT00000038623,ENSCAFT00000004114,ENSCAFT00000004117,ENSCAFT00000043836,ENSCAFT00000032664,ENSCAFT00000040909,ENSCAFT00000032692,ENSCAFT00000046675,ENSCAFT00000004163,ENSCAFT00000042059,ENSCAFT00000044151,ENSCAFT00000004170,ENSCAFT00000004171,ENSCAFT00000045036,…	FAM135A,FAM135A,SDHAF4,N/A,N/A,SMAP1,SMAP1,N/A,B3GAT2,HNRNPC,HNRNPCL2,HNRNPCL1,HNRNPCL3,HNRNPCL4,OGFRL1,MIR30C2,N/A,MIR30A,RIMS1,RIMS1,RNU6-506P,RNU6-72P,KCNQ5,KCNQ5,DPPA5,KHDC3L,OOEP,N/A,RNU4-74P,N/A,MB21D1,MTO1,N/A,SLC17A5,CD109,CCDC124,RNA5SP142,N/A,COL12A1,COL12A1	family with sequence similarity 135 member A [Source:HGNC Symbol;Acc:HGNC:21084],family with sequence similarity 135 member A [Source:HGNC Symbol;Acc:HGNC:21084],succinate dehydrogenase complex assembly factor 4 [Source:HGNC Symbol;Acc:HGNC:20957],N/A,N/A,small ArfGAP 1 [Source:HGNC Symbol;Acc:HGNC:19651],small ArfGAP 1 [Source:HGNC Symbol;Acc:HGNC:19651],N/A,beta-1,3-glucuronyltransferase 2 [Sou…
12	37161094	38277223	3344	1116130	ENSCAFT00000004287,ENSCAFT00000042124,ENSCAFT00000033856,ENSCAFT00000034233,ENSCAFT00000004380,ENSCAFT00000004425,ENSCAFT00000042548,ENSCAFT00000004438	SENP6,N/A,N/A,RNU6-208P,RNU6-623P,RNU6-497P,RNU6-23P,MYO6,IMPG1,RNU1-76P,N/A	SUMO1/sentrin specific peptidase 6 [Source:HGNC Symbol;Acc:HGNC:20944],N/A,N/A,RNA, U6 small nuclear 208, pseudogene [Source:HGNC Symbol;Acc:HGNC:47171],RNA, U6 small nuclear 623, pseudogene [Source:HGNC Symbol;Acc:HGNC:47586],RNA, U6 small nuclear 497, pseudogene [Source:HGNC Symbol;Acc:HGNC:47460],RNA, U6 small nuclear 23, pseudogene [Source:HGNC Symbol;Acc:HGNC:34267],myosin VI [Source:HGNC Sy…
12	39050135	40372329	4642	1322195	ENSCAFT00000044586,ENSCAFT00000004459,ENSCAFT00000042353,ENSCAFT00000037028,ENSCAFT00000042438,ENSCAFT00000004464,ENSCAFT00000044819,ENSCAFT00000004493,ENSCAFT00000033221,ENSCAFT00000004499,ENSCAFT00000034560	RNU6-27P,ANXA2,N/A,RPS20,RNU6-193P,IRAK1BP1,PHIP,PHIP,N/A,HMGN3,N/A	RNA, U6 small nuclear 27, pseudogene [Source:HGNC Symbol;Acc:HGNC:34271],annexin A2 [Source:HGNC Symbol;Acc:HGNC:537],N/A,ribosomal protein S20 [Source:HGNC Symbol;Acc:HGNC:10405],RNA, U6 small nuclear 193, pseudogene [Source:HGNC Symbol;Acc:HGNC:47156],interleukin 1 receptor associated kinase 1 binding protein 1 [Source:HGNC Symbol;Acc:HGNC:17368],pleckstrin homology domain interacting protein […
12	40719839	41521259	2417	801421	ENSCAFT00000047184,ENSCAFT00000042939,ENSCAFT00000004549,ENSCAFT00000004556	ELOVL4,TTK,TTK,BCKDHB	ELOVL fatty acid elongase 4 [Source:HGNC Symbol;Acc:HGNC:14415],TTK protein kinase [Source:HGNC Symbol;Acc:HGNC:12401],TTK protein kinase [Source:HGNC Symbol;Acc:HGNC:12401],branched chain keto acid dehydrogenase E1, beta polypeptide [Source:HGNC Symbol;Acc:HGNC:987]
12	41903195	42500029	1125	596835	ENSCAFT00000034609,ENSCAFT00000044046	RNU6-483P,RNU6-362P,RNU6-1176P,FAM46A	RNA, U6 small nuclear 483, pseudogene [Source:HGNC Symbol;Acc:HGNC:47446],RNA, U6 small nuclear 362, pseudogene [Source:HGNC Symbol;Acc:HGNC:47325],RNA, U6 small nuclear 1176, pseudogene [Source:HGNC Symbol;Acc:HGNC:48139],family with sequence similarity 46 member A [Source:HGNC Symbol;Acc:HGNC:18345]
12	42807459	45396111	7502	2588653	ENSCAFT00000004602,ENSCAFT00000004603,ENSCAFT00000004654,ENSCAFT00000004651,ENSCAFT00000041696,ENSCAFT00000004691,ENSCAFT00000004695,ENSCAFT00000045748,ENSCAFT00000044644,ENSCAFT00000004715,ENSCAFT00000035246,ENSCAFT00000041390,ENSCAFT00000004721,ENSCAFT00000007238,ENSCAFT00000007237,ENSCAFT00000004727,ENSCAFT00000046778,ENSCAFT00000004764,ENSCAFT00000048259,ENSCAFT00000004775,ENSCAFT00000041869,…	TPBG,UBE3D,DOPEY1,DOPEY1,N/A,PGM3,PGM3,RWDD2A,ME1,TAF1D,ME1,N/A,PRSS35,SNAP91,SNAP91,SNAP91,RIPPLY2,CYB5R4,MRAP2,CEP162,RN7SKP2,N/A,TBX18,RNU6-144P,N/A	trophoblast glycoprotein [Source:HGNC Symbol;Acc:HGNC:12004],ubiquitin protein ligase E3D [Source:HGNC Symbol;Acc:HGNC:21381],dopey family member 1 [Source:HGNC Symbol;Acc:HGNC:21194],dopey family member 1 [Source:HGNC Symbol;Acc:HGNC:21194],N/A,phosphoglucomutase 3 [Source:HGNC Symbol;Acc:HGNC:8907],phosphoglucomutase 3 [Source:HGNC Symbol;Acc:HGNC:8907],RWD domain containing 2A [Source:HGNC Sym…
12	45720075	45766092	164	46018	ENSCAFT00000004875	PSMB3	proteasome subunit beta 3 [Source:HGNC Symbol;Acc:HGNC:9540]
12	46482671	46520360	274	37690	ENSCAFT00000004887	N/A	N/A
12	47303201	49633816	6082	2330616	ENSCAFT00000004947,ENSCAFT00000004948,ENSCAFT00000045102,ENSCAFT00000004955,ENSCAFT00000042070,ENSCAFT00000033022,ENSCAFT00000047668,ENSCAFT00000047953,ENSCAFT00000004967,ENSCAFT00000004969,ENSCAFT00000044087,ENSCAFT00000004973,ENSCAFT00000044589,ENSCAFT00000004977,ENSCAFT00000004979,ENSCAFT00000004982,ENSCAFT00000033750,ENSCAFT00000004985,ENSCAFT00000048198,ENSCAFT00000004993,ENSCAFT00000005001,…	SPACA1,CNR1,RNGTT,RNGTT,RNU6-87P,RNU6-586P,RNU6-1151P,N/A,PNRC1,SRSF12,PM20D2,GABRR2,GABRR1,GABRR2,UBE2J1,UBE2J1,RRAGD,ANKRD6,Y_RNA,LYRM2,MDN1,MDN1,CASP8AP2,GJA10,GJA10,BACH2,BACH2,BACH2,RNU6-720P,N/A	sperm acrosome associated 1 [Source:HGNC Symbol;Acc:HGNC:14967],cannabinoid receptor 1 (brain) [Source:HGNC Symbol;Acc:HGNC:2159],RNA guanylyltransferase and 5'-phosphatase [Source:HGNC Symbol;Acc:HGNC:10073],RNA guanylyltransferase and 5'-phosphatase [Source:HGNC Symbol;Acc:HGNC:10073],RNA, U6 small nuclear 87, pseudogene [Source:HGNC Symbol;Acc:HGNC:47050],RNA, U6 small nuclear 586, pseudogene …
12	49976920	49980751	37	3832
12	51255057	51255416	9	360
12	51767760	53324121	5252	1556362	ENSCAFT00000005480,ENSCAFT00000046435,ENSCAFT00000041260,ENSCAFT00000027677	EPHA7,N/A,RNU6-266P,N/A	EPH receptor A7 [Source:HGNC Symbol;Acc:HGNC:3390],N/A,RNA, U6 small nuclear 266, pseudogene [Source:HGNC Symbol;Acc:HGNC:47229],N/A
12	53953325	53953501	22	177
12	54150352	54150485	9	134
12	54494555	54494868	16	314
12	55060635	55060662	3	28	ENSCAFT00000048581	FHL5	four and a half LIM domains 5 [Source:HGNC Symbol;Acc:HGNC:17371]
12	55247790	55953279	2334	705490	ENSCAFT00000043435,ENSCAFT00000005545,ENSCAFT00000042210,ENSCAFT00000043459,ENSCAFT00000005564,ENSCAFT00000043241,ENSCAFT00000047506	NDUFAF4,KLHL32,RNU5E-3P,MMS22L,MMS22L,MMS22L,N/A	NADH:ubiquinone oxidoreductase complex assembly factor 4 [Source:HGNC Symbol;Acc:HGNC:21034],kelch like family member 32 [Source:HGNC Symbol;Acc:HGNC:21221],RNA, U5E small nuclear 3, pseudogene [Source:HGNC Symbol;Acc:HGNC:42512],MMS22 like, DNA repair protein [Source:HGNC Symbol;Acc:HGNC:21475],MMS22 like, DNA repair protein [Source:HGNC Symbol;Acc:HGNC:21475],MMS22 like, DNA repair protein [Sou…
12	56837872	56846857	71	8986
12	57890695	57945172	208	54478	ENSCAFT00000033803	N/A	N/A
12	58448054	59225291	1851	777238	ENSCAFT00000005680,ENSCAFT00000005717,ENSCAFT00000040033,ENSCAFT00000005720,ENSCAFT00000042117	SIM1,ASCC3,SNORA38,RPL3,ACA64	single-minded family bHLH transcription factor 1 [Source:HGNC Symbol;Acc:HGNC:10882],activating signal cointegrator 1 complex subunit 3 [Source:HGNC Symbol;Acc:HGNC:18697],Small nucleolar RNA SNORA38 [Source:RFAM;Acc:RF00428],ribosomal protein L3 [Source:HGNC Symbol;Acc:HGNC:10332],Small nucleolar RNA ACA64 [Source:RFAM;Acc:RF01225]
12	59628895	59629050	6	156	ENSCAFT00000005766,ENSCAFT00000005767	GRIK2,GRIK2	glutamate receptor, ionotropic, kainate 2 [Source:HGNC Symbol;Acc:HGNC:4580],glutamate receptor, ionotropic, kainate 2 [Source:HGNC Symbol;Acc:HGNC:4580]
12	60185878	60185914	3	37
12	60460416	60460598	11	183
12	60826210	60827526	5	1317
12	61076388	61077162	10	775
12	61572568	61573548	8	981
13	9483343	9739733	1252	256391	ENSCAFT00000001115	TRHR	thyrotropin-releasing hormone receptor [Source:HGNC Symbol;Acc:HGNC:12299]
13	10882182	11522115	2916	639934	ENSCAFT00000001153	N/A	N/A
13	11522845	12392517	3304	869673	ENSCAFT00000001155,ENSCAFT00000001160	N/A,N/A	N/A,N/A
13	12825511	12827723	15	2213	ENSCAFT00000001238,ENSCAFT00000001231	CSMD3,CSMD3	CUB and Sushi multiple domains 3 [Source:HGNC Symbol;Acc:HGNC:19291],CUB and Sushi multiple domains 3 [Source:HGNC Symbol;Acc:HGNC:19291]
13	12980406	13167496	658	187091	ENSCAFT00000001238,ENSCAFT00000001231,ENSCAFT00000040167	CSMD3,CSMD3,N/A	CUB and Sushi multiple domains 3 [Source:HGNC Symbol;Acc:HGNC:19291],CUB and Sushi multiple domains 3 [Source:HGNC Symbol;Acc:HGNC:19291],N/A
13	14086558	14086586	4	29
13	14965523	15333383	1041	367861	ENSCAFT00000001274,ENSCAFT00000043163	TRPS1,N/A	trichorhinophalangeal syndrome I [Source:HGNC Symbol;Acc:HGNC:12340],N/A
13	16329225	16498801	854	169577	ENSCAFT00000001286,ENSCAFT00000044004,ENSCAFT00000046067	RAD21,N/A,AARD	RAD21 cohesin complex component [Source:HGNC Symbol;Acc:HGNC:9811],N/A,alanine and arginine rich domain containing protein [Source:HGNC Symbol;Acc:HGNC:33842]
13	16891626	16892164	12	539
13	17204727	17205080	4	354	ENSCAFT00000001302,ENSCAFT00000001299	EXT1,EXT1	exostosin glycosyltransferase 1 [Source:HGNC Symbol;Acc:HGNC:3512],exostosin glycosyltransferase 1 [Source:HGNC Symbol;Acc:HGNC:3512]
13	17385940	23855622	27115	6469683	ENSCAFT00000001302,ENSCAFT00000001299,ENSCAFT00000001303,ENSCAFT00000048080,ENSCAFT00000001305,ENSCAFT00000001307,ENSCAFT00000047182,ENSCAFT00000001312,ENSCAFT00000047387,ENSCAFT00000001350,ENSCAFT00000001363,ENSCAFT00000001370,ENSCAFT00000001371,ENSCAFT00000043181,ENSCAFT00000001377,ENSCAFT00000001452,ENSCAFT00000045486,ENSCAFT00000001460,ENSCAFT00000001477,ENSCAFT00000001482,ENSCAFT00000001486,…	EXT1,EXT1,SAMD12,N/A,TNFRSF11B,N/A,COLEC10,MAL2,NOV,ENPP2,TAF2,DSCC1,N/A,DEPTOR,DEPTOR,COL14A1,MRPL13,MRPL13,MTBP,SNTB1,SYT17,N/A,HAS2,N/A,N/A,N/A,N/A,ZHX2,DERL1,TBC1D31,N/A,FAM83A,C8ORF76,ZHX1-C8ORF76,C8ORF76,ZHX1-C8ORF76,ZHX1,ATAD2,WDYHV1,WDYHV1,FBXO32,FBXO32,N/A,KLHL38,ANXA13,ANXA13,FAM91A1,FAM91A1,FER1L6,FER1L6,N/A,TMEM65,TRMT12,RNF139,TATDN1,NDUFB9,MTSS1,MTSS1,ZNF572,SQLE,KIAA0196,TRIB1,AC01…	exostosin glycosyltransferase 1 [Source:HGNC Symbol;Acc:HGNC:3512],exostosin glycosyltransferase 1 [Source:HGNC Symbol;Acc:HGNC:3512],sterile alpha motif domain containing 12 [Source:HGNC Symbol;Acc:HGNC:31750],N/A,tumor necrosis factor receptor superfamily member 11b [Source:HGNC Symbol;Acc:HGNC:11909],N/A,collectin subfamily member 10 [Source:HGNC Symbol;Acc:HGNC:2220],mal, T-cell differentiati…
13	24586603	24643674	157	57072
13	25210122	28960839	12037	3750718	ENSCAFT00000032909,ENSCAFT00000001658,ENSCAFT00000001666,ENSCAFT00000001668,ENSCAFT00000034017,ENSCAFT00000001671,ENSCAFT00000047320,ENSCAFT00000001672,ENSCAFT00000041266,ENSCAFT00000001673,ENSCAFT00000041994,ENSCAFT00000001676,ENSCAFT00000033801,ENSCAFT00000001678,ENSCAFT00000047693,ENSCAFT00000039058,ENSCAFT00000001691	RNA5SP373,GSDMC,FAM49B,FAM49B,RNU105B,ASAP1,N/A,ADCY8,RNU6-402P,N/A,N/A,EFR3A,N/A,OC90,RP11-240B13.2,HHLA1,HHLA1,KCNQ3	RNA, 5S ribosomal pseudogene 373 [Source:HGNC Symbol;Acc:HGNC:43273],gasdermin C [Source:HGNC Symbol;Acc:HGNC:7151],family with sequence similarity 49 member B [Source:HGNC Symbol;Acc:HGNC:25216],family with sequence similarity 49 member B [Source:HGNC Symbol;Acc:HGNC:25216],RNA, U105B small nucleolar [Source:HGNC Symbol;Acc:HGNC:10103],ArfGAP with SH3 domain, ankyrin repeat and PH domain 1 [Sour…
13	29850628	29850680	9	53
13	30500610	31114183	1563	613574	ENSCAFT00000001793,ENSCAFT00000001794,ENSCAFT00000040720,ENSCAFT00000040000,ENSCAFT00000032719	ZFAT,ZFAT,SNORA48,MIR30B,MIR30D	zinc finger and AT-hook domain containing [Source:HGNC Symbol;Acc:HGNC:19899],zinc finger and AT-hook domain containing [Source:HGNC Symbol;Acc:HGNC:19899],Small nucleolar RNA SNORA48 [Source:RFAM;Acc:RF00554],microRNA 30b [Source:HGNC Symbol;Acc:HGNC:31625],microRNA 30d [Source:HGNC Symbol;Acc:HGNC:31628]
13	31542914	31543261	7	348	ENSCAFT00000001808	KHDRBS3	KH domain containing, RNA binding, signal transduction associated 3 [Source:HGNC Symbol;Acc:HGNC:18117]
13	32045104	32045194	6	91
13	32231630	32323434	548	91805
13	32546543	32546825	15	283
13	33026213	33029306	120	3094
13	33277529	44995823	40659	11718295	ENSCAFT00000001815,ENSCAFT00000044169,ENSCAFT00000001823,ENSCAFT00000001826,ENSCAFT00000001830,ENSCAFT00000049276,ENSCAFT00000001857,ENSCAFT00000001888,ENSCAFT00000001885,ENSCAFT00000034866,ENSCAFT00000001907,ENSCAFT00000045939,ENSCAFT00000001916,ENSCAFT00000044539,ENSCAFT00000001918,ENSCAFT00000001928,ENSCAFT00000001944,ENSCAFT00000049002,ENSCAFT00000044160,ENSCAFT00000001952,ENSCAFT00000001959,…	FAM135B,COL22A1,COL22A1,KCNK9,TRAPPC9,CHRAC1,AGO2,PTK2,PTK2,MIR151A,DENND3,DENND3,SLC45A4,N/A,GPR20,PTP4A3,MROH5,N/A,N/A,TSNARE1,ADGRB1,N/A,N/A,PSCA,THEM6,SLURP1,LYPD2,LYNX1,CYP11B2,CYP11B1,N/A,LY6E,RP11-520P18.5,LY6H,LY6H,GPIHBP1,N/A,RP13-582O9.6,ZFP41,GLI4,N/A,ZNF696,ZNF696,RHPN1,MAFA,ZC3H3,GSDMD,NAPRT,EEF1D,TIGD5,PYCRL,TSTA3,ZNF623,N/A,MAPK15,FAM83H,SCRIB,PUF60,PUF60,NRBP2,PLEC,PLEC,N/A,N/A,N/…	family with sequence similarity 135 member B [Source:HGNC Symbol;Acc:HGNC:28029],collagen, type XXII, alpha 1 [Source:HGNC Symbol;Acc:HGNC:22989],collagen, type XXII, alpha 1 [Source:HGNC Symbol;Acc:HGNC:22989],potassium channel, two pore domain subfamily K, member 9 [Source:HGNC Symbol;Acc:HGNC:6283],trafficking protein particle complex 9 [Source:HGNC Symbol;Acc:HGNC:30832],chromatin accessibili…
13	45147442	46278293	4712	1130852	ENSCAFT00000039391,ENSCAFT00000003188,ENSCAFT00000041052,ENSCAFT00000041135,ENSCAFT00000003200,ENSCAFT00000003218,ENSCAFT00000032859,ENSCAFT00000003220,ENSCAFT00000003234	USP46,USP46,SNORA26,SNORA26,SNORA26,SNORA26,SNORA26,SNORA26,RASL11B,SCFD2,RNA5SP122,FIP1L1,LNX1	ubiquitin specific peptidase 46 [Source:HGNC Symbol;Acc:HGNC:20075],ubiquitin specific peptidase 46 [Source:HGNC Symbol;Acc:HGNC:20075],Small nucleolar RNA SNORA26 [Source:RFAM;Acc:RF00568],Small nucleolar RNA SNORA26 [Source:RFAM;Acc:RF00568],Small nucleolar RNA SNORA26 [Source:RFAM;Acc:RF00568],Small nucleolar RNA SNORA26 [Source:RFAM;Acc:RF00568],Small nucleolar RNA SNORA26 [Source:RFAM;Acc:RF…
13	46770192	46770235	3	44	ENSCAFT00000003270	RP11-231C18.3,PDGFRA	N/A,platelet-derived growth factor receptor, alpha polypeptide [Source:HGNC Symbol;Acc:HGNC:8803]
13	46952324	46952948	20	625
13	47339579	49477147	6506	2137569	ENSCAFT00000003303,ENSCAFT00000034689,ENSCAFT00000003300,ENSCAFT00000003305,ENSCAFT00000003310,ENSCAFT00000003400,ENSCAFT00000003403,ENSCAFT00000043928,ENSCAFT00000044258,ENSCAFT00000049300,ENSCAFT00000003431,ENSCAFT00000047094,ENSCAFT00000003446,ENSCAFT00000048624,ENSCAFT00000003455,ENSCAFT00000041309,ENSCAFT00000047025,ENSCAFT00000003460,ENSCAFT00000003472,ENSCAFT00000003495,ENSCAFT00000003496,…	N/A,N/A,KDR,SRD5A3,TMEM165,CLOCK,PDCL2,N/A,N/A,EXOC1,EXOC1,EXOC1,CEP135,CEP135,N/A,N/A,KIAA1211,KIAA1211,AASDH,PPAT,N/A,PAICS,SRP72,ARL9,ARL9,THEGL,THEGL,HOPX,SPINK2,N/A,REST,REST,NOA1,POLR2B,IGFBP7,N/A,N/A	N/A,N/A,kinase insert domain receptor [Source:HGNC Symbol;Acc:HGNC:6307],steroid 5 alpha-reductase 3 [Source:HGNC Symbol;Acc:HGNC:25812],transmembrane protein 165 [Source:HGNC Symbol;Acc:HGNC:30760],clock circadian regulator [Source:HGNC Symbol;Acc:HGNC:2082],phosducin like 2 [Source:HGNC Symbol;Acc:HGNC:29524],N/A,N/A,exocyst complex component 1 [Source:HGNC Symbol;Acc:HGNC:30380],exocyst comple…
13	49682840	49805191	346	122352
13	50407346	50551776	668	144431
13	51294274	51294431	7	158
13	51681958	51681979	5	22
13	51907897	52051665	700	143769
13	52242336	52305982	368	63647
13	52684613	52707828	116	23216
13	53207488	53207502	3	15	ENSCAFT00000003727	ADGRL3	adhesion G protein-coupled receptor L3 [Source:HGNC Symbol;Acc:HGNC:20974]
13	53662242	53662346	5	105
13	53947689	54304656	1552	356968	ENSCAFT00000049404	MIF4GD	MIF4G domain containing [Source:HGNC Symbol;Acc:HGNC:24030]
13	54767610	54884484	321	116875
13	55513590	55513654	7	65
13	55824768	55824824	4	57
13	56650210	56651030	38	821
13	57362610	61864143	28536	4501534	ENSCAFT00000042287,ENSCAFT00000033655,ENSCAFT00000004385,ENSCAFT00000004388,ENSCAFT00000004394,ENSCAFT00000004444,ENSCAFT00000004448,ENSCAFT00000004450,ENSCAFT00000039444,ENSCAFT00000004466,ENSCAFT00000004476,ENSCAFT00000043191,ENSCAFT00000004486,ENSCAFT00000004496,ENSCAFT00000004500,ENSCAFT00000041270,ENSCAFT00000004512,ENSCAFT00000046007,ENSCAFT00000004519,ENSCAFT00000045838,ENSCAFT00000004520,…	RNU6-699P,N/A,CENPC,CENPC,STAP1,UBA6,GNRHR,N/A,XBP1,TMPRSS11D,TMPRSS11A,N/A,TMPRSS11F,TMPRSS11B,TMPRSS11E,RNU6-1230P,RNU6-518P,YTHDC1,N/A,DBNL,UGT2B10,UGT2B17,UGT2B28,UGT2B15,UGT2B7,UGT2B4,UGT2B11,UGT2B7,UGT2B11,UGT2B4,UGT2B17,UGT2B15,UGT2B28,UGT2B10,UGT2B15,UGT2B28,UGT2B17,UGT2B10,UGT2B11,UGT2B4,UGT2B7,UGT2B28,UGT2B15,UGT2B17,UGT2B10,UGT2B11,UGT2B4,UGT2B7,UGT2B28,UGT2B15,UGT2B17,UGT2B10,UGT2B11,…	RNA, U6 small nuclear 699, pseudogene [Source:HGNC Symbol;Acc:HGNC:47662],N/A,centromere protein C [Source:HGNC Symbol;Acc:HGNC:1854],centromere protein C [Source:HGNC Symbol;Acc:HGNC:1854],signal transducing adaptor family member 1 [Source:HGNC Symbol;Acc:HGNC:24133],ubiquitin-like modifier activating enzyme 6 [Source:HGNC Symbol;Acc:HGNC:25581],gonadotropin releasing hormone receptor [Source:HG…
13	62151376	62291933	1109	140558	ENSCAFT00000004843,ENSCAFT00000004849,ENSCAFT00000004851,ENSCAFT00000036330	ALB,AFP,AFM,AFM	albumin [Source:HGNC Symbol;Acc:HGNC:399],alpha-fetoprotein [Source:HGNC Symbol;Acc:HGNC:317],afamin [Source:HGNC Symbol;Acc:HGNC:316],afamin [Source:HGNC Symbol;Acc:HGNC:316]
13	62564368	63241490	3968	677123	ENSCAFT00000043490,ENSCAFT00000043564,ENSCAFT00000004926,ENSCAFT00000004927,ENSCAFT00000036700,ENSCAFT00000004929,ENSCAFT00000046612,ENSCAFT00000047753,ENSCAFT00000004935,ENSCAFT00000048041,ENSCAFT00000042044,ENSCAFT00000046804,ENSCAFT00000042725	N/A,MTHFD2L,N/A,EPGN,EPGN,N/A,EREG,AREG,AREG,N/A,N/A,PRNA,PRNA,PRNA,PRNA,PRNA,N/A	N/A,methylenetetrahydrofolate dehydrogenase (NADP+ dependent) 2-like [Source:HGNC Symbol;Acc:HGNC:31865],N/A,epithelial mitogen [Source:HGNC Symbol;Acc:HGNC:17470],epithelial mitogen [Source:HGNC Symbol;Acc:HGNC:17470],N/A,epiregulin [Source:HGNC Symbol;Acc:HGNC:3443],amphiregulin [Source:HGNC Symbol;Acc:HGNC:651],amphiregulin [Source:HGNC Symbol;Acc:HGNC:651],N/A,N/A,NoRC assoicated RNA, pRNA [S…
14	10113913	10589900	2064	475988	ENSCAFT00000002733	MAPRE1	microtubule associated protein RP/EB family member 1 [Source:HGNC Symbol;Acc:HGNC:6890]
14	11826882	12034788	702	207907	ENSCAFT00000002784,ENSCAFT00000002787,ENSCAFT00000002799,ENSCAFT00000038908	WASL,LMOD2,ASB15,NDUFA5	Wiskott-Aldrich syndrome-like [Source:HGNC Symbol;Acc:HGNC:12735],leiomodin 2 (cardiac) [Source:HGNC Symbol;Acc:HGNC:6648],ankyrin repeat and SOCS box containing 15 [Source:HGNC Symbol;Acc:HGNC:19767],NADH:ubiquinone oxidoreductase subunit A5 [Source:HGNC Symbol;Acc:HGNC:7688]
14	16601104	16752900	626	151797	ENSCAFT00000003009,ENSCAFT00000049748	CDK14,CDK14	cyclin-dependent kinase 14 [Source:HGNC Symbol;Acc:HGNC:8883],cyclin-dependent kinase 14 [Source:HGNC Symbol;Acc:HGNC:8883]
14	18417489	18687025	926	269537	ENSCAFT00000003170,ENSCAFT00000042056,ENSCAFT00000003175	CDK6,N/A,SAMD9L	cyclin-dependent kinase 6 [Source:HGNC Symbol;Acc:HGNC:1777],N/A,sterile alpha motif domain containing 9-like [Source:HGNC Symbol;Acc:HGNC:1349]
14	22860725	23296592	1584	435868	ENSCAFT00000044493,ENSCAFT00000003498,ENSCAFT00000044570,ENSCAFT00000003515,ENSCAFT00000003525,ENSCAFT00000048081	C1GALT1,C1GALT1,COL28A1,MIOS,GLCCI1,N/A	core 1 synthase, glycoprotein-N-acetylgalactosamine 3-beta-galactosyltransferase 1 [Source:HGNC Symbol;Acc:HGNC:24337],core 1 synthase, glycoprotein-N-acetylgalactosamine 3-beta-galactosyltransferase 1 [Source:HGNC Symbol;Acc:HGNC:24337],collagen, type XXVIII, alpha 1 [Source:HGNC Symbol;Acc:HGNC:22442],missing oocyte, meiosis regulator, homolog (Drosophila) [Source:HGNC Symbol;Acc:HGNC:21905],gl…
14	34709392	35337849	2169	628458	ENSCAFT00000004202,ENSCAFT00000032922	ABCB5,N/A	ATP binding cassette subfamily B member 5 [Source:HGNC Symbol;Acc:HGNC:46],N/A
14	35339206	35934604	2763	595399	ENSCAFT00000004209,ENSCAFT00000046357,ENSCAFT00000004311,ENSCAFT00000004334	SP4,DNAH11,DNAH11,CDCA7L	Sp4 transcription factor [Source:HGNC Symbol;Acc:HGNC:11209],dynein, axonemal, heavy chain 11 [Source:HGNC Symbol;Acc:HGNC:2942],dynein, axonemal, heavy chain 11 [Source:HGNC Symbol;Acc:HGNC:2942],cell division cycle associated 7-like [Source:HGNC Symbol;Acc:HGNC:30777]
14	35935341	36340806	1948	405466	ENSCAFT00000004336,ENSCAFT00000004338,ENSCAFT00000034060,ENSCAFT00000015320	N/A,RAPGEF5,N/A,N/A	N/A,Rap guanine nucleotide exchange factor 5 [Source:HGNC Symbol;Acc:HGNC:16862],N/A,N/A
14	36340939	36501105	650	160167	ENSCAFT00000004340	IL6	interleukin 6 [Source:HGNC Symbol;Acc:HGNC:6018]
14	36502668	36811654	1187	308987	ENSCAFT00000050114,ENSCAFT00000004343,ENSCAFT00000040903,ENSCAFT00000004345,ENSCAFT00000004353,ENSCAFT00000033830,ENSCAFT00000040438,ENSCAFT00000004354,ENSCAFT00000004375	TOMM7,N/A,SNORD93,N/A,FAM126A,N/A,N/A,MYEOV2,KLHL7	translocase of outer mitochondrial membrane 7 homolog (yeast) [Source:HGNC Symbol;Acc:HGNC:21648],N/A,small nucleolar RNA, C/D box 93 [Source:HGNC Symbol;Acc:HGNC:32755],N/A,family with sequence similarity 126 member A [Source:HGNC Symbol;Acc:HGNC:24587],N/A,N/A,myeloma overexpressed 2 [Source:HGNC Symbol;Acc:HGNC:21314],kelch like family member 7 [Source:HGNC Symbol;Acc:HGNC:15646]
14	37521791	37943902	1578	422112	ENSCAFT00000039076,ENSCAFT00000004474	N/A,NPY	N/A,neuropeptide Y [Source:HGNC Symbol;Acc:HGNC:7955]
14	37945663	38229098	1149	283436	ENSCAFT00000041476,ENSCAFT00000004508,ENSCAFT00000004515	N/A,MPP6,DFNA5	N/A,membrane protein, palmitoylated 6 [Source:HGNC Symbol;Acc:HGNC:18167],deafness, autosomal dominant 5 [Source:HGNC Symbol;Acc:HGNC:2810]
14	38229155	38899342	3381	670188	ENSCAFT00000004515,ENSCAFT00000004566,ENSCAFT00000004564,ENSCAFT00000004569,ENSCAFT00000049403,ENSCAFT00000004575,ENSCAFT00000044212,ENSCAFT00000004579,ENSCAFT00000042037	DFNA5,OSBPL3,OSBPL3,CYCS,C7ORF31,C7ORF31,N/A,NPVF,AL391559.1	deafness, autosomal dominant 5 [Source:HGNC Symbol;Acc:HGNC:2810],oxysterol binding protein like 3 [Source:HGNC Symbol;Acc:HGNC:16370],oxysterol binding protein like 3 [Source:HGNC Symbol;Acc:HGNC:16370],cytochrome c, somatic [Source:HGNC Symbol;Acc:HGNC:19986],chromosome 7 open reading frame 31 [Source:HGNC Symbol;Acc:HGNC:21722],chromosome 7 open reading frame 31 [Source:HGNC Symbol;Acc:HGNC:21…
14	38899354	39102370	815	203017	ENSCAFT00000034215,ENSCAFT00000041348	RNU6-482P,N/A	RNA, U6 small nuclear 482, pseudogene [Source:HGNC Symbol;Acc:HGNC:47445],N/A
14	39102401	39478345	1484	375945	ENSCAFT00000032654,ENSCAFT00000040404,ENSCAFT00000004584	MIR148A,N/A,NFE2L3	microRNA 148a [Source:HGNC Symbol;Acc:HGNC:31535],N/A,nuclear factor, erythroid 2 like 3 [Source:HGNC Symbol;Acc:HGNC:7783]
14	39479008	39999651	2112	520644	ENSCAFT00000004584,ENSCAFT00000004622,ENSCAFT00000004613,ENSCAFT00000004632,ENSCAFT00000044061,ENSCAFT00000004676	NFE2L3,HNRNPA2B1,HNRNPA2B1,CBX3,SNX10,SKAP2	nuclear factor, erythroid 2 like 3 [Source:HGNC Symbol;Acc:HGNC:7783],heterogeneous nuclear ribonucleoprotein A2/B1 [Source:HGNC Symbol;Acc:HGNC:5033],heterogeneous nuclear ribonucleoprotein A2/B1 [Source:HGNC Symbol;Acc:HGNC:5033],chromobox 3 [Source:HGNC Symbol;Acc:HGNC:1553],sorting nexin 10 [Source:HGNC Symbol;Acc:HGNC:14974],src kinase associated phosphoprotein 2 [Source:HGNC Symbol;Acc:HGNC…
14	40507812	40787537	964	279726	ENSCAFT00000004777,ENSCAFT00000033910,ENSCAFT00000049140	HIBADH,RNU6-994P,HIBADH	3-hydroxyisobutyrate dehydrogenase [Source:HGNC Symbol;Acc:HGNC:4907],RNA, U6 small nuclear 994, pseudogene [Source:HGNC Symbol;Acc:HGNC:47957],3-hydroxyisobutyrate dehydrogenase [Source:HGNC Symbol;Acc:HGNC:4907]
14	40788279	41143116	1461	354838	ENSCAFT00000004812,ENSCAFT00000004815,ENSCAFT00000004816	TAX1BP1,TAX1BP1,JAZF1	Tax1 (human T-cell leukemia virus type I) binding protein 1 [Source:HGNC Symbol;Acc:HGNC:11575],Tax1 (human T-cell leukemia virus type I) binding protein 1 [Source:HGNC Symbol;Acc:HGNC:11575],JAZF zinc finger 1 [Source:HGNC Symbol;Acc:HGNC:28917]
14	41143992	42142926	3532	998935	ENSCAFT00000004816,ENSCAFT00000042205,ENSCAFT00000004831,ENSCAFT00000042631,ENSCAFT00000004835,ENSCAFT00000004847,ENSCAFT00000004848	JAZF1,N/A,CREB5,N/A,TRIL,CPVL,CPVL	JAZF zinc finger 1 [Source:HGNC Symbol;Acc:HGNC:28917],N/A,cAMP responsive element binding protein 5 [Source:HGNC Symbol;Acc:HGNC:16844],N/A,TLR4 interactor with leucine-rich repeats [Source:HGNC Symbol;Acc:HGNC:22200],carboxypeptidase, vitellogenic-like [Source:HGNC Symbol;Acc:HGNC:14399],carboxypeptidase, vitellogenic-like [Source:HGNC Symbol;Acc:HGNC:14399]
14	42143019	42891581	3005	748563	ENSCAFT00000004847,ENSCAFT00000004848,ENSCAFT00000037549,ENSCAFT00000050098,ENSCAFT00000004882,ENSCAFT00000004884,ENSCAFT00000048562,ENSCAFT00000046479,ENSCAFT00000004895,ENSCAFT00000004902,ENSCAFT00000004922,ENSCAFT00000004919	CPVL,CPVL,CHN2,WIPF3,N/A,WIPF3,TUG1_2,WIPF3,FKBP14,FKBP14,PLEKHA8,PLEKHA8	carboxypeptidase, vitellogenic-like [Source:HGNC Symbol;Acc:HGNC:14399],carboxypeptidase, vitellogenic-like [Source:HGNC Symbol;Acc:HGNC:14399],chimerin 2 [Source:HGNC Symbol;Acc:HGNC:1944],WAS/WASL interacting protein family member 3 [Source:HGNC Symbol;Acc:HGNC:22004],N/A,WAS/WASL interacting protein family member 3 [Source:HGNC Symbol;Acc:HGNC:22004],Taurine upregulated gene 1 conserved region…
14	42891674	43842569	3196	950896	ENSCAFT00000004928,ENSCAFT00000042475,ENSCAFT00000004933,ENSCAFT00000004939,ENSCAFT00000004953,ENSCAFT00000004972,ENSCAFT00000004974,ENSCAFT00000004976,ENSCAFT00000004994,ENSCAFT00000005013,ENSCAFT00000005018	MTURN,SNORD2,NOD1,GGCT,RP4-777O23.3,GARS,CRHR2,FAM188B,AQP1,RP5-877J2.1,GHRHR,ADCYAP1R1,ADCYAP1R1	maturin, neural progenitor differentiation regulator homolog (Xenopus) [Source:HGNC Symbol;Acc:HGNC:25457],Small nucleolar RNA SNORD2 [Source:RFAM;Acc:RF01299],nucleotide binding oligomerization domain containing 1 [Source:HGNC Symbol;Acc:HGNC:16390],gamma-glutamylcyclotransferase [Source:HGNC Symbol;Acc:HGNC:21705],N/A,glycyl-tRNA synthetase [Source:HGNC Symbol;Acc:HGNC:4162],corticotropin relea…
14	43886757	44139862	1322	253106	ENSCAFT00000005020,ENSCAFT00000005026,ENSCAFT00000005024	NEUROD6,CCDC129,CCDC129	neuronal differentiation 6 [Source:HGNC Symbol;Acc:HGNC:13804],coiled-coil domain containing 129 [Source:HGNC Symbol;Acc:HGNC:27363],coiled-coil domain containing 129 [Source:HGNC Symbol;Acc:HGNC:27363]
14	46751946	47047774	1388	295829	ENSCAFT00000005108,ENSCAFT00000045176,ENSCAFT00000005112,ENSCAFT00000045311,ENSCAFT00000047819	DPY19L1,DPY19L2,DPY19L2,DPY19L2,TBX20	dpy-19-like 1 (C. elegans) [Source:HGNC Symbol;Acc:HGNC:22205],dpy-19-like 2 (C. elegans) [Source:HGNC Symbol;Acc:HGNC:19414],dpy-19-like 2 (C. elegans) [Source:HGNC Symbol;Acc:HGNC:19414],dpy-19-like 2 (C. elegans) [Source:HGNC Symbol;Acc:HGNC:19414],T-box 20 [Source:HGNC Symbol;Acc:HGNC:11598]
14	47047790	47789047	3142	741258	ENSCAFT00000005122,ENSCAFT00000005136,ENSCAFT00000005169,ENSCAFT00000005183,ENSCAFT00000005188	N/A,HERPUD2,SEPT7,EEPD1,KIAA0895	N/A,HERPUD family member 2 [Source:HGNC Symbol;Acc:HGNC:21915],septin 7 [Source:HGNC Symbol;Acc:HGNC:1717],endonuclease/exonuclease/phosphatase family domain containing 1 [Source:HGNC Symbol;Acc:HGNC:22223],KIAA0895 [Source:HGNC Symbol;Acc:HGNC:22206]
14	47789205	48839909	5083	1050705	ENSCAFT00000005188,ENSCAFT00000005209,ENSCAFT00000046661,ENSCAFT00000005222,ENSCAFT00000005255	KIAA0895,ANLN,AOAH,AOAH,ELMO1	KIAA0895 [Source:HGNC Symbol;Acc:HGNC:22206],anillin actin binding protein [Source:HGNC Symbol;Acc:HGNC:14082],acyloxyacyl hydrolase [Source:HGNC Symbol;Acc:HGNC:548],acyloxyacyl hydrolase [Source:HGNC Symbol;Acc:HGNC:548],engulfment and cell motility 1 [Source:HGNC Symbol;Acc:HGNC:16286]
14	48839944	49053705	855	213762	ENSCAFT00000005269,ENSCAFT00000005270,ENSCAFT00000045344	GPR141,THAP5,DNAJB9	G protein-coupled receptor 141 [Source:HGNC Symbol;Acc:HGNC:19997],THAP domain containing 5 [Source:HGNC Symbol;Acc:HGNC:23188],DnaJ heat shock protein family (Hsp40) member B9 [Source:HGNC Symbol;Acc:HGNC:6968]
14	49150041	49451607	1116	301567	ENSCAFT00000042404	N/A	N/A
14	49451851	50181126	3844	729276
14	50181220	51528529	4635	1347310	ENSCAFT00000005275,ENSCAFT00000032876,ENSCAFT00000005281,ENSCAFT00000005282,ENSCAFT00000005304,ENSCAFT00000005307	LDHA,RN7SKP128,LRRN3,IMMP2L,DOCK4,N/A	lactate dehydrogenase A [Source:HGNC Symbol;Acc:HGNC:6535],RNA, 7SK small nuclear pseudogene 128 [Source:HGNC Symbol;Acc:HGNC:45852],leucine rich repeat neuronal 3 [Source:HGNC Symbol;Acc:HGNC:17200],inner mitochondrial membrane peptidase subunit 2 [Source:HGNC Symbol;Acc:HGNC:14598],dedicator of cytokinesis 4 [Source:HGNC Symbol;Acc:HGNC:19192],N/A
14	51528775	52371167	2960	842393	ENSCAFT00000005304,ENSCAFT00000005312,ENSCAFT00000005325,ENSCAFT00000005327,ENSCAFT00000049245,ENSCAFT00000005330,ENSCAFT00000044822	DOCK4,ZNF277,IFRD1,LSMEM1,TMEM168,TMEM168,C7ORF60	dedicator of cytokinesis 4 [Source:HGNC Symbol;Acc:HGNC:19192],zinc finger protein 277 [Source:HGNC Symbol;Acc:HGNC:13070],interferon-related developmental regulator 1 [Source:HGNC Symbol;Acc:HGNC:5456],leucine-rich single-pass membrane protein 1 [Source:HGNC Symbol;Acc:HGNC:22036],transmembrane protein 168 [Source:HGNC Symbol;Acc:HGNC:25826],transmembrane protein 168 [Source:HGNC Symbol;Acc:HGNC…
14	52371612	52630859	940	259248	ENSCAFT00000044822,ENSCAFT00000005336,ENSCAFT00000046296,ENSCAFT00000043826	C7ORF60,GPR85,N/A,N/A	chromosome 7 open reading frame 60 [Source:HGNC Symbol;Acc:HGNC:26475],G protein-coupled receptor 85 [Source:HGNC Symbol;Acc:HGNC:4536],N/A,N/A
14	54530131	54722386	779	192256
14	55193947	56770926	5895	1576980	ENSCAFT00000005456,ENSCAFT00000038024,ENSCAFT00000005459,ENSCAFT00000048990,ENSCAFT00000044066,ENSCAFT00000005462,ENSCAFT00000049462,ENSCAFT00000005469,ENSCAFT00000034082,ENSCAFT00000005472,ENSCAFT00000005483,ENSCAFT00000042726,ENSCAFT00000048659,ENSCAFT00000047999,ENSCAFT00000005511,ENSCAFT00000005518,ENSCAFT00000047010,ENSCAFT00000005522,ENSCAFT00000042166	TES,TES,CAV2,CAV2,N/A,CAV1,MET,MET,N/A,CAPZA2,ST7,RNU6-651P,WNT2,ASZ1,ASZ1,CFTR,CTTNBP2,CTTNBP2,N/A	testin LIM domain protein [Source:HGNC Symbol;Acc:HGNC:14620],testin LIM domain protein [Source:HGNC Symbol;Acc:HGNC:14620],caveolin 2 [Source:HGNC Symbol;Acc:HGNC:1528],caveolin 2 [Source:HGNC Symbol;Acc:HGNC:1528],N/A,caveolin 1 [Source:HGNC Symbol;Acc:HGNC:1527],MET proto-oncogene, receptor tyrosine kinase [Source:HGNC Symbol;Acc:HGNC:7029],MET proto-oncogene, receptor tyrosine kinase [Source:…
14	56771060	57463095	4178	692036	ENSCAFT00000005525,ENSCAFT00000034225,ENSCAFT00000048286,ENSCAFT00000005533,ENSCAFT00000042526	N/A,N/A,N/A,ANKRD7,N/A	N/A,N/A,N/A,ankyrin repeat domain 7 [Source:HGNC Symbol;Acc:HGNC:18588],N/A
14	57524727	58129995	3679	605269
14	58461128	58661283	1155	200156	ENSCAFT00000021890	KCND2	potassium channel, voltage gated Shal related subfamily D, member 2 [Source:HGNC Symbol;Acc:HGNC:6238]
14	58730690	58962608	1345	231919	ENSCAFT00000005565,ENSCAFT00000005587	KCND2,TSPAN12	potassium channel, voltage gated Shal related subfamily D, member 2 [Source:HGNC Symbol;Acc:HGNC:6238],tetraspanin 12 [Source:HGNC Symbol;Acc:HGNC:21641]
14	58969730	59300395	1884	330666	ENSCAFT00000005587,ENSCAFT00000036128,ENSCAFT00000005605,ENSCAFT00000005616,ENSCAFT00000034235	TSPAN12,N/A,ING3,CPED1,RNU4-81P	tetraspanin 12 [Source:HGNC Symbol;Acc:HGNC:21641],N/A,inhibitor of growth family member 3 [Source:HGNC Symbol;Acc:HGNC:14587],cadherin-like and PC-esterase domain containing 1 [Source:HGNC Symbol;Acc:HGNC:26159],RNA, U4 small nuclear 81, pseudogene [Source:HGNC Symbol;Acc:HGNC:47017]
14	59300472	59902136	3843	601665	ENSCAFT00000005616,ENSCAFT00000005620,ENSCAFT00000005627,ENSCAFT00000041848,ENSCAFT00000045335,ENSCAFT00000005646	CPED1,WNT16,FAM3C,RN7SKP277,PTPRZ1,PTPRZ1	cadherin-like and PC-esterase domain containing 1 [Source:HGNC Symbol;Acc:HGNC:26159],wingless-type MMTV integration site family member 16 [Source:HGNC Symbol;Acc:HGNC:16267],family with sequence similarity 3 member C [Source:HGNC Symbol;Acc:HGNC:18664],RNA, 7SK small nuclear pseudogene 277 [Source:HGNC Symbol;Acc:HGNC:46001],protein tyrosine phosphatase, receptor-type, Z polypeptide 1 [Source:HG…
14	59902421	60402854	2244	500434	ENSCAFT00000045335,ENSCAFT00000005646,ENSCAFT00000045610,ENSCAFT00000005673,ENSCAFT00000005713,ENSCAFT00000042098	PTPRZ1,PTPRZ1,AASS,AASS,CADPS2,SCARNA20,SCARNA20,SCARNA20,SCARNA20,SCARNA20,SCARNA20,SCARNA20	protein tyrosine phosphatase, receptor-type, Z polypeptide 1 [Source:HGNC Symbol;Acc:HGNC:9685],protein tyrosine phosphatase, receptor-type, Z polypeptide 1 [Source:HGNC Symbol;Acc:HGNC:9685],aminoadipate-semialdehyde synthase [Source:HGNC Symbol;Acc:HGNC:17366],aminoadipate-semialdehyde synthase [Source:HGNC Symbol;Acc:HGNC:17366],Ca++-dependent secretion activator 2 [Source:HGNC Symbol;Acc:HGNC…
14	60403199	60593811	1351	190613	ENSCAFT00000005713	CADPS2	Ca++-dependent secretion activator 2 [Source:HGNC Symbol;Acc:HGNC:16018]
15	7812609	21290706	35134	13478098	ENSCAFT00000048078,ENSCAFT00000047022,ENSCAFT00000005895,ENSCAFT00000005882,ENSCAFT00000048955,ENSCAFT00000043579,ENSCAFT00000005906,ENSCAFT00000005910,ENSCAFT00000005915,ENSCAFT00000005923,ENSCAFT00000005941,ENSCAFT00000005958,ENSCAFT00000005976,ENSCAFT00000032788,ENSCAFT00000044080,ENSCAFT00000005998,ENSCAFT00000006000,ENSCAFT00000048947,ENSCAFT00000006009,ENSCAFT00000006015,ENSCAFT00000006021,…	CSMD2,N/A,HMGB4,CSMD2,CSMD2,GPT2,GPT2,C16ORF87,MYLK3,ORC6,VPS35,SHCBP1,ZYG11B,N/A,COA7,FAM159A,GPX7,ZCCHC11,ZCCHC11,PRPF38A,ORC1,CC2D1B,ZFYVE9,ZFYVE9,N/A,BTF3L4,TXNDC12,KTI12,RAB3B,N/A,NRDC,NRDC,MIR761,OSBPL9,EPS15,TTC39A,RNF11,C1ORF185,CDKN2C,FAF1,N/A,FAF1,DMRTA2,N/A,ELAVL4,ELAVL4,BEND5,BEND5,BEND5,BEND5,SPATA6,SLC5A9,SLC5A9,TRABD2B,FOXE3,CMPK1,STIL,N/A,TAL1,PDZK1IP1,CYP4X1,CYP4X1,CYP4A11,CYP4A2…	CUB and Sushi multiple domains 2 [Source:HGNC Symbol;Acc:HGNC:19290],N/A,high mobility group box 4 [Source:HGNC Symbol;Acc:HGNC:24954],CUB and Sushi multiple domains 2 [Source:HGNC Symbol;Acc:HGNC:19290],CUB and Sushi multiple domains 2 [Source:HGNC Symbol;Acc:HGNC:19290],glutamic pyruvate transaminase (alanine aminotransferase) 2 [Source:HGNC Symbol;Acc:HGNC:18062],glutamic pyruvate transaminase…
15	21771635	21772244	4	610
15	21928312	22535236	1730	606925	ENSCAFT00000009301,ENSCAFT00000022264,ENSCAFT00000009302,ENSCAFT00000046909,ENSCAFT00000009326	SYT1,FKBP3,PAWR,PPP1R12A,PPP1R12A	synaptotagmin 1 [Source:HGNC Symbol;Acc:HGNC:11509],FK506 binding protein 3 [Source:HGNC Symbol;Acc:HGNC:3719],PRKC, apoptosis, WT1, regulator [Source:HGNC Symbol;Acc:HGNC:8614],protein phosphatase 1 regulatory subunit 12A [Source:HGNC Symbol;Acc:HGNC:7618],protein phosphatase 1 regulatory subunit 12A [Source:HGNC Symbol;Acc:HGNC:7618]
15	22763579	23049033	958	285455	ENSCAFT00000045388,ENSCAFT00000009346,ENSCAFT00000009347,ENSCAFT00000040584,ENSCAFT00000009349	PTPRQ,PTPRQ,PTPRQ,N/A,MYF6	protein tyrosine phosphatase, receptor type, Q [Source:HGNC Symbol;Acc:HGNC:9679],protein tyrosine phosphatase, receptor type, Q [Source:HGNC Symbol;Acc:HGNC:9679],protein tyrosine phosphatase, receptor type, Q [Source:HGNC Symbol;Acc:HGNC:9679],N/A,myogenic factor 6 [Source:HGNC Symbol;Acc:HGNC:7566]
15	24180420	24712557	1406	532138	ENSCAFT00000036738,ENSCAFT00000009540,ENSCAFT00000047195,ENSCAFT00000042569,ENSCAFT00000009546	CCDC59,METTL25,METTL25,SNORA25,SNORA25,SNORA25,TMTC2	coiled-coil domain containing 59 [Source:HGNC Symbol;Acc:HGNC:25005],methyltransferase like 25 [Source:HGNC Symbol;Acc:HGNC:26228],methyltransferase like 25 [Source:HGNC Symbol;Acc:HGNC:26228],Small nucleolar RNA SNORA25 [Source:RFAM;Acc:RF00402],Small nucleolar RNA SNORA25 [Source:RFAM;Acc:RF00402],Small nucleolar RNA SNORA25 [Source:RFAM;Acc:RF00402],transmembrane and tetratricopeptide repeat c…
15	25229762	25584370	1355	354609	ENSCAFT00000041776	N/A	N/A
15	26163325	31476182	16915	5312858	ENSCAFT00000048439,ENSCAFT00000009614,ENSCAFT00000044280,ENSCAFT00000044438,ENSCAFT00000041553,ENSCAFT00000009642,ENSCAFT00000035808,ENSCAFT00000009648,ENSCAFT00000009653,ENSCAFT00000048087,ENSCAFT00000034993,ENSCAFT00000009662,ENSCAFT00000040619,ENSCAFT00000009670,ENSCAFT00000009677,ENSCAFT00000009731,ENSCAFT00000009762,ENSCAFT00000009836,ENSCAFT00000014071,ENSCAFT00000009854,ENSCAFT00000009861,…	SLC6A15,SLC6A15,TSPAN19,LRRIQ1,N/A,ALX1,RASSF9,NTS,MGAT4C,N/A,N/A,N/A,N/A,C12ORF50,C12ORF29,CEP290,CEP290,TMTC3,N/A,KITLG,N/A,DUSP6,N/A,POC1B,POC1B,N/A,ATP2B1,ATP2B1,ATP2B1,RNU6-272P	solute carrier family 6 (neutral amino acid transporter), member 15 [Source:HGNC Symbol;Acc:HGNC:13621],solute carrier family 6 (neutral amino acid transporter), member 15 [Source:HGNC Symbol;Acc:HGNC:13621],tetraspanin 19 [Source:HGNC Symbol;Acc:HGNC:31886],leucine-rich repeats and IQ motif containing 1 [Source:HGNC Symbol;Acc:HGNC:25708],N/A,ALX homeobox 1 [Source:HGNC Symbol;Acc:HGNC:1494],Ras…
15	31872441	32007129	506	134689	ENSCAFT00000009945,ENSCAFT00000009950	DCN,ATP5H	decorin [Source:HGNC Symbol;Acc:HGNC:2705],ATP synthase, H+ transporting, mitochondrial Fo complex subunit D [Source:HGNC Symbol;Acc:HGNC:845]
15	32949383	32949861	4	479
15	33108059	33875507	2255	767449	ENSCAFT00000042136,ENSCAFT00000044773,ENSCAFT00000009971,ENSCAFT00000042336,ENSCAFT00000009975,ENSCAFT00000043991,ENSCAFT00000009993,ENSCAFT00000047158,ENSCAFT00000009997	N/A,EEA1,EEA1,N/A,N/A,NUDT4,N/A,MRPL42,SOCS2	N/A,early endosome antigen 1 [Source:HGNC Symbol;Acc:HGNC:3185],early endosome antigen 1 [Source:HGNC Symbol;Acc:HGNC:3185],N/A,N/A,nudix hydrolase 4 [Source:HGNC Symbol;Acc:HGNC:8051],N/A,mitochondrial ribosomal protein L42 [Source:HGNC Symbol;Acc:HGNC:14493],suppressor of cytokine signaling 2 [Source:HGNC Symbol;Acc:HGNC:19382]
15	34174313	37545375	9360	3371063	ENSCAFT00000010032,ENSCAFT00000040792,ENSCAFT00000042860,ENSCAFT00000010057,ENSCAFT00000010061,ENSCAFT00000049643,ENSCAFT00000045478,ENSCAFT00000010062,ENSCAFT00000010109,ENSCAFT00000010215,ENSCAFT00000046550,ENSCAFT00000046737,ENSCAFT00000010240,ENSCAFT00000050138,ENSCAFT00000032739,ENSCAFT00000010287,ENSCAFT00000010282,ENSCAFT00000010298,ENSCAFT00000010306,ENSCAFT00000010328,ENSCAFT00000010335,…	PLXNC1,AC092832.1,PLXNC1,CEP83,TMCC3,TMCC3,TMCC3,NDUFA12,NR2C1,FGD6,FGD6,VEZT,VEZT,VEZT,MIR331,METAP2,METAP2,USP44,USP44,NTN4,SNRPF,CCDC38,CCDC38,N/A,AMDHD1,HAL,LTA4H,N/A,ELK3,CDK17,N/A,N/A,N/A,CFAP54,CFAP54,N/A,NEDD1,N/A,RNU2-56P,MIR1251,RMST_2,RMST_3,RMST_4,RMST_5,RMST_6,RMST_7,RMST_8,MIR135A2,RMST_10,RNA5SP251	plexin C1 [Source:HGNC Symbol;Acc:HGNC:9106],N/A,plexin C1 [Source:HGNC Symbol;Acc:HGNC:9106],centrosomal protein 83kDa [Source:HGNC Symbol;Acc:HGNC:17966],transmembrane and coiled-coil domain family 3 [Source:HGNC Symbol;Acc:HGNC:29199],transmembrane and coiled-coil domain family 3 [Source:HGNC Symbol;Acc:HGNC:29199],transmembrane and coiled-coil domain family 3 [Source:HGNC Symbol;Acc:HGNC:2919…
15	37734086	42250727	13794	4516642	ENSCAFT00000042609,ENSCAFT00000010545,ENSCAFT00000044163,ENSCAFT00000010563,ENSCAFT00000045784,ENSCAFT00000040657,ENSCAFT00000010567,ENSCAFT00000049144,ENSCAFT00000044849,ENSCAFT00000010576,ENSCAFT00000040667,ENSCAFT00000010724,ENSCAFT00000010743,ENSCAFT00000036534,ENSCAFT00000010764,ENSCAFT00000036018,ENSCAFT00000010792,ENSCAFT00000010797,ENSCAFT00000010817,ENSCAFT00000010820,ENSCAFT00000010882,…	N/A,TMPO,SLC25A3,SLC25A3,SLC25A3,SNORA53,IKBIP,APAF1,APAF1,APAF1,N/A,ANKS1B,N/A,N/A,N/A,N/A,UHRF1BP1L,N/A,ACTR6,COX6C,SCYL2,SLC17A8,NR1H4,NR1H4,N/A,GAS2L3,GAS2L3,ANO4,SLC5A8,UTP20,ARL1,SPIC,MYBPC1,MYBPC1,CHPT1,CHPT1,N/A,GNPTAB,GNPTAB,DRAM1,CCDC53,NUP37,RN7SKP204,PARPBP,PMCH,IGF1,IGF1,PAH,ASCL1,N/A,STAB2,STAB2	N/A,thymopoietin [Source:HGNC Symbol;Acc:HGNC:11875],solute carrier family 25 (mitochondrial carrier; phosphate carrier), member 3 [Source:HGNC Symbol;Acc:HGNC:10989],solute carrier family 25 (mitochondrial carrier; phosphate carrier), member 3 [Source:HGNC Symbol;Acc:HGNC:10989],solute carrier family 25 (mitochondrial carrier; phosphate carrier), member 3 [Source:HGNC Symbol;Acc:HGNC:10989],smal…
15	42445509	50891810	32385	8446302	ENSCAFT00000011910,ENSCAFT00000050012,ENSCAFT00000011934,ENSCAFT00000011954,ENSCAFT00000011972,ENSCAFT00000011975,ENSCAFT00000050062,ENSCAFT00000012062,ENSCAFT00000033484,ENSCAFT00000042981,ENSCAFT00000012110,ENSCAFT00000012112,ENSCAFT00000049744,ENSCAFT00000012170,ENSCAFT00000012205,ENSCAFT00000012270,ENSCAFT00000012281,ENSCAFT00000044136,ENSCAFT00000012297,ENSCAFT00000012324,ENSCAFT00000012329,…	HSP90B1,C12ORF73,TDG,GLT8D2,HCFC2,HCFC2,NFYB,SMARCA5,N/A,N/A,HHIP,ANAPC10,ABCE1,ABCE1,OTUD4,SMAD1,SMAD1,MMAA,MMAA,ZNF827,ZNF827,N/A,N/A,LSM6,SLC10A7,POU4F2,TTC29,N/A,RNU6-1160P,EDNRA,TMEM184C,PRMT9,ARHGAP10,ARHGAP10,NR3C2,N/A,N/A,N/A,N/A,DCLK2,LRBA,LRBA,MAB21L2,MIR512-1,MIR512-2,MIR513A1,MIR513B,MIR513C,MIR511,MIR513A2,N/A,SNORD73B,SNORD73A,SH3D19,SH3D19,N/A,PRSS48,PRSS48,N/A,ATP5J2,FAM160A1,FAM1…	heat shock protein 90kDa beta family member 1 [Source:HGNC Symbol;Acc:HGNC:12028],chromosome 12 open reading frame 73 [Source:HGNC Symbol;Acc:HGNC:34450],thymine DNA glycosylase [Source:HGNC Symbol;Acc:HGNC:11700],glycosyltransferase 8 domain containing 2 [Source:HGNC Symbol;Acc:HGNC:24890],host cell factor C2 [Source:HGNC Symbol;Acc:HGNC:24972],host cell factor C2 [Source:HGNC Symbol;Acc:HGNC:24…
15	51151335	51151349	4	15
15	51491400	51494698	26	3299	ENSCAFT00000044594	RNF175	ring finger protein 175 [Source:HGNC Symbol;Acc:HGNC:27735]
15	52658784	52658916	11	133
15	52887031	53160714	1959	273684	ENSCAFT00000013471	MAP9	microtubule associated protein 9 [Source:HGNC Symbol;Acc:HGNC:26118]
15	53709110	53709388	9	279
15	54009756	54015922	30	6167
15	54175936	54212984	184	37049	ENSCAFT00000046751,ENSCAFT00000013648	PDGFC,PDGFC	platelet derived growth factor C [Source:HGNC Symbol;Acc:HGNC:8801],platelet derived growth factor C [Source:HGNC Symbol;Acc:HGNC:8801]
15	54936645	55015083	455	78439
15	55338032	58210698	14906	2872667	ENSCAFT00000045012,ENSCAFT00000013757,ENSCAFT00000037502,ENSCAFT00000013759,ENSCAFT00000045820,ENSCAFT00000013786,ENSCAFT00000013803,ENSCAFT00000013815,ENSCAFT00000013820,ENSCAFT00000009323,ENSCAFT00000013877,ENSCAFT00000033545,ENSCAFT00000033850,ENSCAFT00000013937,ENSCAFT00000042417,ENSCAFT00000042447,ENSCAFT00000042424	FAM198B,TMEM144,RXFP1,RXFP1,C4ORF46,ETFDH,PPID,FNIP2,C4ORF45,N/A,RAPGEF2,N/A,RNU1-18P,FSTL5,RN7SKP97,RN7SKP298,N/A,RNU6-270P	family with sequence similarity 198 member B [Source:HGNC Symbol;Acc:HGNC:25312],transmembrane protein 144 [Source:HGNC Symbol;Acc:HGNC:25633],relaxin/insulin-like family peptide receptor 1 [Source:HGNC Symbol;Acc:HGNC:19718],relaxin/insulin-like family peptide receptor 1 [Source:HGNC Symbol;Acc:HGNC:19718],chromosome 4 open reading frame 46 [Source:HGNC Symbol;Acc:HGNC:27320],electron-transferri…
15	58393674	59403846	5702	1010173	ENSCAFT00000013937,ENSCAFT00000003970,ENSCAFT00000034987,ENSCAFT00000033722	FSTL5,N/A,MIR147B,N/A	follistatin-like 5 [Source:HGNC Symbol;Acc:HGNC:21386],N/A,microRNA 147b [Source:HGNC Symbol;Acc:HGNC:33655],N/A
15	59705415	59707249	49	1835
15	60329484	60330625	12	1142
15	60771727	60771980	8	254
15	61662640	61838686	1111	176047	ENSCAFT00000014157	TLL1	tolloid like 1 [Source:HGNC Symbol;Acc:HGNC:11843]
15	62009815	62009962	4	148
15	62182023	62182594	4	572
15	62416454	62817758	4877	401305	ENSCAFT00000048119,ENSCAFT00000014213	SPOCK3,SPOCK3	sparc/osteonectin, cwcv and kazal-like domains proteoglycan (testican) 3 [Source:HGNC Symbol;Acc:HGNC:13565],sparc/osteonectin, cwcv and kazal-like domains proteoglycan (testican) 3 [Source:HGNC Symbol;Acc:HGNC:13565]
15	63396690	63884687	3117	487998	ENSCAFT00000014264,ENSCAFT00000014279,ENSCAFT00000033520,ENSCAFT00000044956,ENSCAFT00000014321,ENSCAFT00000045360,ENSCAFT00000043781,ENSCAFT00000045148	ANXA10,FKBP3,RNU6-620P,DDX60,DDX60,N/A,N/A,N/A	annexin A10 [Source:HGNC Symbol;Acc:HGNC:534],FK506 binding protein 3 [Source:HGNC Symbol;Acc:HGNC:3719],RNA, U6 small nuclear 620, pseudogene [Source:HGNC Symbol;Acc:HGNC:47583],DEAD (Asp-Glu-Ala-Asp) box polypeptide 60 [Source:HGNC Symbol;Acc:HGNC:25942],DEAD (Asp-Glu-Ala-Asp) box polypeptide 60 [Source:HGNC Symbol;Acc:HGNC:25942],N/A,N/A,N/A
15	64173533	64190956	220	17424
16	5872632	6030480	693	157849	ENSCAFT00000005658,ENSCAFT00000043748,ENSCAFT00000045742,ENSCAFT00000005659	OR6B1,OR2F2,AC004853.1,OR2F1,OR2F1,AC004853.1,OR2F2,AC004853.1,OR2F1,OR2F2	olfactory receptor family 6 subfamily B member 1 [Source:HGNC Symbol;Acc:HGNC:8354],olfactory receptor family 2 subfamily F member 2 [Source:HGNC Symbol;Acc:HGNC:8247],N/A,olfactory receptor family 2 subfamily F member 1 (gene/pseudogene) [Source:HGNC Symbol;Acc:HGNC:8246],olfactory receptor family 2 subfamily F member 1 (gene/pseudogene) [Source:HGNC Symbol;Acc:HGNC:8246],N/A,olfactory receptor …
16	6766561	7036444	1189	269884	ENSCAFT00000023000,ENSCAFT00000038795,ENSCAFT00000047017,ENSCAFT00000022998,ENSCAFT00000038370,ENSCAFT00000045917,ENSCAFT00000006121,ENSCAFT00000042808,ENSCAFT00000048209,ENSCAFT00000038354,ENSCAFT00000047863,ENSCAFT00000042775,ENSCAFT00000006131,ENSCAFT00000006128,ENSCAFT00000045407,ENSCAFT00000049466,ENSCAFT00000006138,ENSCAFT00000006142,ENSCAFT00000044779,ENSCAFT00000006145,ENSCAFT00000006152,…	TRBC1,TRBC2,TRBC2,TRBC1,TRBV20OR9-2,TRBV20-1,PRSS3,PRSS1,PRSS2,TRBV27,TRBV25-1,TRBV16,TRBV16,TRBV15,TRBV12-4,TRBV12-3,TRBV12-5,TRBV10-3,TRBV10-1,TRBV10-2,TRBV10-3,TRBV10-2,TRBV10-1,TRBV10-3,TRBV10-2,TRBV10-1,TRBV7-1,TRBV7-6,TRBV7-9,TRBV7-3,TRBV7-7,TRBV7-2,TRBV7-4,TRBV4-1,TRBV4-2,TRBV3-1,N/A,N/A,PRSS58,PRSS58,N/A,N/A,N/A,N/A	T cell receptor beta constant 1 [Source:HGNC Symbol;Acc:HGNC:12156],T cell receptor beta constant 2 [Source:HGNC Symbol;Acc:HGNC:12157],T cell receptor beta constant 2 [Source:HGNC Symbol;Acc:HGNC:12157],T cell receptor beta constant 1 [Source:HGNC Symbol;Acc:HGNC:12156],T cell receptor beta variable 20/OR9-2 (non-functional) [Source:HGNC Symbol;Acc:HGNC:12197],T cell receptor beta variable 20-1 …
16	7469778	7830610	1267	360833	ENSCAFT00000006250,ENSCAFT00000006253,ENSCAFT00000006263,ENSCAFT00000034315,ENSCAFT00000006264	WEE2,KIAA1147,AGK,N/A,TMEM178B	WEE1 homolog 2 (S. pombe) [Source:HGNC Symbol;Acc:HGNC:19684],KIAA1147 [Source:HGNC Symbol;Acc:HGNC:29472],acylglycerol kinase [Source:HGNC Symbol;Acc:HGNC:21869],N/A,transmembrane protein 178B [Source:HGNC Symbol;Acc:HGNC:44112]
16	11554616	11811929	880	257314	ENSCAFT00000034899,ENSCAFT00000046539	MIR490,N/A	microRNA 490 [Source:HGNC Symbol;Acc:HGNC:32075],N/A
16	11922402	12079469	702	157068
16	15569507	15867450	1350	297944	ENSCAFT00000007917,ENSCAFT00000007943	PRKAG2,GALNTL5	protein kinase, AMP-activated, gamma 2 non-catalytic subunit [Source:HGNC Symbol;Acc:HGNC:9386],polypeptide N-acetylgalactosaminyltransferase-like 5 [Source:HGNC Symbol;Acc:HGNC:21725]
16	16838287	17086073	855	247787	ENSCAFT00000008036	PRDX3	peroxiredoxin 3 [Source:HGNC Symbol;Acc:HGNC:9354]
16	17086696	17287959	1105	201264
16	17488403	17965895	2170	477493	ENSCAFT00000008117	DPP6	dipeptidyl-peptidase 6 [Source:HGNC Symbol;Acc:HGNC:3010]
16	18229553	18501196	933	271644	ENSCAFT00000008171,ENSCAFT00000041284,ENSCAFT00000008172,ENSCAFT00000038643,ENSCAFT00000008175,ENSCAFT00000038577	INSIG1,N/A,EN2,CNPY1,CNPY1,RBM33	insulin induced gene 1 [Source:HGNC Symbol;Acc:HGNC:6083],N/A,engrailed homeobox 2 [Source:HGNC Symbol;Acc:HGNC:3343],canopy FGF signaling regulator 1 [Source:HGNC Symbol;Acc:HGNC:27786],canopy FGF signaling regulator 1 [Source:HGNC Symbol;Acc:HGNC:27786],RNA binding motif protein 33 [Source:HGNC Symbol;Acc:HGNC:27223]
16	18965623	19137891	819	172269
16	19731406	20430237	2697	698832	ENSCAFT00000008339,ENSCAFT00000040289,ENSCAFT00000049151,ENSCAFT00000049020,ENSCAFT00000032622,ENSCAFT00000042143,ENSCAFT00000007691	DNAJB6,N/A,N/A,PTPRN2,MIR153-2,RN7SKP157,N/A	DnaJ heat shock protein family (Hsp40) member B6 [Source:HGNC Symbol;Acc:HGNC:14888],N/A,N/A,protein tyrosine phosphatase, receptor type, N polypeptide 2 [Source:HGNC Symbol;Acc:HGNC:9677],microRNA 153-2 [Source:HGNC Symbol;Acc:HGNC:31540],RNA, 7SK small nuclear pseudogene 157 [Source:HGNC Symbol;Acc:HGNC:45881],N/A
16	20912335	21062670	938	150336	ENSCAFT00000008433,ENSCAFT00000008482	ESYT2,VIPR2	extended synaptotagmin-like protein 2 [Source:HGNC Symbol;Acc:HGNC:22211],vasoactive intestinal peptide receptor 2 [Source:HGNC Symbol;Acc:HGNC:12695]
16	21264961	21502225	874	237265	ENSCAFT00000008557	PSD3	pleckstrin and Sec7 domain containing 3 [Source:HGNC Symbol;Acc:HGNC:19093]
16	21504255	22077529	2132	573275	ENSCAFT00000008557,ENSCAFT00000008570,ENSCAFT00000045772	PSD3,UBE2E1,N/A	pleckstrin and Sec7 domain containing 3 [Source:HGNC Symbol;Acc:HGNC:19093],ubiquitin conjugating enzyme E2E 1 [Source:HGNC Symbol;Acc:HGNC:12477],N/A
16	22077602	22285900	1005	208299	ENSCAFT00000008575,ENSCAFT00000008579,ENSCAFT00000008601	KRT18,SH2D4A,CSGALNACT1	keratin 18, type I [Source:HGNC Symbol;Acc:HGNC:6430],SH2 domain containing 4A [Source:HGNC Symbol;Acc:HGNC:26102],chondroitin sulfate N-acetylgalactosaminyltransferase 1 [Source:HGNC Symbol;Acc:HGNC:24290]
16	22286543	22482155	686	195613	ENSCAFT00000008601	CSGALNACT1	chondroitin sulfate N-acetylgalactosaminyltransferase 1 [Source:HGNC Symbol;Acc:HGNC:24290]
16	22514959	22729253	961	214295	ENSCAFT00000008646,ENSCAFT00000008654,ENSCAFT00000032857,ENSCAFT00000044872	INTS10,HGSNAT,RNU6-1088P,POMK	integrator complex subunit 10 [Source:HGNC Symbol;Acc:HGNC:25548],heparan-alpha-glucosaminide N-acetyltransferase [Source:HGNC Symbol;Acc:HGNC:26527],RNA, U6 small nuclear 1088, pseudogene [Source:HGNC Symbol;Acc:HGNC:48051],protein-O-mannose kinase [Source:HGNC Symbol;Acc:HGNC:26267]
16	23778701	24032688	1148	253988	ENSCAFT00000009199,ENSCAFT00000009208,ENSCAFT00000009193,ENSCAFT00000040855,ENSCAFT00000009228	ANK1,NKX6-3,ANK1,AC113133.1,GPAT4	ankyrin 1 [Source:HGNC Symbol;Acc:HGNC:492],NK6 homeobox 3 [Source:HGNC Symbol;Acc:HGNC:26328],ankyrin 1 [Source:HGNC Symbol;Acc:HGNC:492],N/A,glycerol-3-phosphate acyltransferase 4 [Source:HGNC Symbol;Acc:HGNC:20880]
16	24516147	24807624	995	291478	ENSCAFT00000009247	ZMAT4	zinc finger, matrin-type 4 [Source:HGNC Symbol;Acc:HGNC:25844]
16	24807828	24987988	627	180161	ENSCAFT00000009247	ZMAT4	zinc finger, matrin-type 4 [Source:HGNC Symbol;Acc:HGNC:25844]
16	24988190	25142501	765	154312	ENSCAFT00000033865	N/A	N/A
16	25262101	25450365	688	188265	ENSCAFT00000009250,ENSCAFT00000047778,ENSCAFT00000009261	IDO2,N/A,IDO1	indoleamine 2,3-dioxygenase 2 [Source:HGNC Symbol;Acc:HGNC:27269],N/A,indoleamine 2,3-dioxygenase 1 [Source:HGNC Symbol;Acc:HGNC:6059]
16	27618527	28397218	3391	778692	ENSCAFT00000010037,ENSCAFT00000010058,ENSCAFT00000037068,ENSCAFT00000042893,ENSCAFT00000044860	ERLIN2,ZNF703,EXOC3,KCNU1,KCNU1	ER lipid raft associated 2 [Source:HGNC Symbol;Acc:HGNC:1356],zinc finger protein 703 [Source:HGNC Symbol;Acc:HGNC:25883],exocyst complex component 3 [Source:HGNC Symbol;Acc:HGNC:30378],potassium channel, subfamily U, member 1 [Source:HGNC Symbol;Acc:HGNC:18867],potassium channel, subfamily U, member 1 [Source:HGNC Symbol;Acc:HGNC:18867]
16	28833524	29931334	4915	1097811	ENSCAFT00000010155,ENSCAFT00000041467	UNC5D,RNU6-197P,RNU6-77P	unc-5 netrin receptor D [Source:HGNC Symbol;Acc:HGNC:18634],RNA, U6 small nuclear 197, pseudogene [Source:HGNC Symbol;Acc:HGNC:47160],RNA, U6 small nuclear 77, pseudogene [Source:HGNC Symbol;Acc:HGNC:42567]
16	30336193	30666907	1751	330715
16	30670895	30988445	1344	317551
16	31160677	32030735	3316	870059	ENSCAFT00000010214,ENSCAFT00000049795,ENSCAFT00000038853,ENSCAFT00000010244,ENSCAFT00000010249,ENSCAFT00000041351,ENSCAFT00000010294,ENSCAFT00000010293,ENSCAFT00000010302	TTI2,MAK16,MAK16,FUT10,CLIC1,RN7SKP120,NRG1,NRG1,NRG1	TELO2 interacting protein 2 [Source:HGNC Symbol;Acc:HGNC:26262],MAK16 homolog [Source:HGNC Symbol;Acc:HGNC:13703],MAK16 homolog [Source:HGNC Symbol;Acc:HGNC:13703],fucosyltransferase 10 (alpha (1,3) fucosyltransferase) [Source:HGNC Symbol;Acc:HGNC:19234],chloride intracellular channel 1 [Source:HGNC Symbol;Acc:HGNC:2062],RNA, 7SK small nuclear pseudogene 120 [Source:HGNC Symbol;Acc:HGNC:45844],ne…
16	32030870	32712044	2864	681175
16	33485438	33687397	774	201960	ENSCAFT00000039009,ENSCAFT00000010405,ENSCAFT00000010425,ENSCAFT00000010446,ENSCAFT00000010462	TEX15,TEX15,PPP2CB,UBXN8,GSR	testis expressed 15 [Source:HGNC Symbol;Acc:HGNC:11738],testis expressed 15 [Source:HGNC Symbol;Acc:HGNC:11738],protein phosphatase 2, catalytic subunit, beta isozyme [Source:HGNC Symbol;Acc:HGNC:9300],UBX domain protein 8 [Source:HGNC Symbol;Acc:HGNC:30307],glutathione reductase [Source:HGNC Symbol;Acc:HGNC:4623]
16	34050661	34238994	711	188334	ENSCAFT00000043334,ENSCAFT00000010508,ENSCAFT00000010527,ENSCAFT00000049546,ENSCAFT00000050030,ENSCAFT00000010541,ENSCAFT00000049053,ENSCAFT00000010596	N/A,SMS,DCTN6,DCTN6,MBOAT4,LEPROTL1,SARAF,N/A	N/A,spermine synthase [Source:HGNC Symbol;Acc:HGNC:11123],dynactin subunit 6 [Source:HGNC Symbol;Acc:HGNC:16964],dynactin subunit 6 [Source:HGNC Symbol;Acc:HGNC:16964],membrane bound O-acyltransferase domain containing 4 [Source:HGNC Symbol;Acc:HGNC:32311],leptin receptor overlapping transcript-like 1 [Source:HGNC Symbol;Acc:HGNC:6555],store-operated calcium entry-associated regulatory factor [So…
16	34283568	35912690	6019	1629123	ENSCAFT00000010621,ENSCAFT00000038743,ENSCAFT00000042883,ENSCAFT00000046908,ENSCAFT00000010746,ENSCAFT00000042095,ENSCAFT00000042745,ENSCAFT00000010750,ENSCAFT00000010754,ENSCAFT00000049478,ENSCAFT00000010765,ENSCAFT00000048948,ENSCAFT00000039437	N/A,N/A,DUSP4,N/A,TNKS,N/A,N/A,PPP1R3B,ERI1,MFHAS1,MFHAS1,N/A,N/A	N/A,N/A,dual specificity phosphatase 4 [Source:HGNC Symbol;Acc:HGNC:3070],N/A,tankyrase, TRF1-interacting ankyrin-related ADP-ribose polymerase [Source:HGNC Symbol;Acc:HGNC:11941],N/A,N/A,protein phosphatase 1 regulatory subunit 3B [Source:HGNC Symbol;Acc:HGNC:14942],exoribonuclease 1 [Source:HGNC Symbol;Acc:HGNC:23994],malignant fibrous histiocytoma amplified sequence 1 [Source:HGNC Symbol;Acc:H…
16	35912763	36177322	1220	264560	ENSCAFT00000010865,ENSCAFT00000049525	SGK223,SGK223	Tyrosine-protein kinase SgK223 [Source:UniProtKB/Swiss-Prot;Acc:Q86YV5],Tyrosine-protein kinase SgK223 [Source:UniProtKB/Swiss-Prot;Acc:Q86YV5]
16	36852051	37030237	613	178187	ENSCAFT00000010911,ENSCAFT00000010912	DLC1,C8ORF48	DLC1 Rho GTPase activating protein [Source:HGNC Symbol;Acc:HGNC:2897],chromosome 8 open reading frame 48 [Source:HGNC Symbol;Acc:HGNC:26345]
16	37167667	38279558	5061	1111892	ENSCAFT00000010944,ENSCAFT00000032697	SGCZ,MIR383	sarcoglycan zeta [Source:HGNC Symbol;Acc:HGNC:14075],microRNA 383 [Source:HGNC Symbol;Acc:HGNC:31876]
16	38279753	38455696	714	175944
16	38785985	39155773	1386	369789	ENSCAFT00000010967,ENSCAFT00000040280	TUSC3,RNA5SP60	tumor suppressor candidate 3 [Source:HGNC Symbol;Acc:HGNC:30242],RNA, 5S ribosomal pseudogene 60 [Source:HGNC Symbol;Acc:HGNC:42837]
16	40126473	40732669	2052	606197	ENSCAFT00000011008,ENSCAFT00000011033,ENSCAFT00000045171,ENSCAFT00000014459,ENSCAFT00000011052,ENSCAFT00000011068,ENSCAFT00000038933,ENSCAFT00000011103	FGF20,MICU3,MICU3,ZDHHC2,ZDHHC2,CNOT7,VPS37A,MTMR7	fibroblast growth factor 20 [Source:HGNC Symbol;Acc:HGNC:3677],mitochondrial calcium uptake family member 3 [Source:HGNC Symbol;Acc:HGNC:27820],mitochondrial calcium uptake family member 3 [Source:HGNC Symbol;Acc:HGNC:27820],zinc finger, DHHC-type containing 2 [Source:HGNC Symbol;Acc:HGNC:18469],zinc finger, DHHC-type containing 2 [Source:HGNC Symbol;Acc:HGNC:18469],CCR4-NOT transcription complex…
16	40866900	41378649	2021	511750	ENSCAFT00000011153,ENSCAFT00000011162,ENSCAFT00000011227,ENSCAFT00000039471,ENSCAFT00000011233,ENSCAFT00000041811,ENSCAFT00000044602,ENSCAFT00000045357,ENSCAFT00000011424,ENSCAFT00000048084,ENSCAFT00000011516,ENSCAFT00000011437,ENSCAFT00000043251	SLC7A2,PDGFRL,MTUS1,MTUS1,N/A,RNU6-1318P,RNU6-245P,RNU6-760P,FGL1,N/A,PCM1,PCM1,ASAH1,FRG1,FRG1	solute carrier family 7 (cationic amino acid transporter, y+ system), member 2 [Source:HGNC Symbol;Acc:HGNC:11060],platelet-derived growth factor receptor-like [Source:HGNC Symbol;Acc:HGNC:8805],microtubule associated tumor suppressor 1 [Source:HGNC Symbol;Acc:HGNC:29789],microtubule associated tumor suppressor 1 [Source:HGNC Symbol;Acc:HGNC:29789],N/A,RNA, U6 small nuclear 1318, pseudogene [Sour…
16	41782491	42468135	2631	685645	ENSCAFT00000043478	N/A	N/A
16	42573677	42894670	1334	320994	ENSCAFT00000044610,ENSCAFT00000034099	RNU6-46P,N/A	RNA, U6 small nuclear 46, pseudogene [Source:HGNC Symbol;Acc:HGNC:34290],N/A
16	42900227	43335943	1863	435717	ENSCAFT00000011588,ENSCAFT00000011597,ENSCAFT00000039075,ENSCAFT00000045769,ENSCAFT00000041044	TRIML1,TRIML2,ZFP42,ZFP42,RNU6ATAC21P	tripartite motif family like 1 [Source:HGNC Symbol;Acc:HGNC:26698],tripartite motif family like 2 [Source:HGNC Symbol;Acc:HGNC:26378],ZFP42 zinc finger protein [Source:HGNC Symbol;Acc:HGNC:30949],ZFP42 zinc finger protein [Source:HGNC Symbol;Acc:HGNC:30949],RNA, U6atac small nuclear 21, pseudogene [Source:HGNC Symbol;Acc:HGNC:46920]
16	43507466	43966136	2085	458671
16	43966556	44409175	2088	442620	ENSCAFT00000011726	FAT1	FAT atypical cadherin 1 [Source:HGNC Symbol;Acc:HGNC:3595]
16	44412324	44571950	670	159627	ENSCAFT00000011775,ENSCAFT00000011815,ENSCAFT00000044947,ENSCAFT00000011851,ENSCAFT00000038160	F11,KLKB1,N/A,CYP4V2,FAM149A	coagulation factor XI [Source:HGNC Symbol;Acc:HGNC:3529],kallikrein B1 [Source:HGNC Symbol;Acc:HGNC:6371],N/A,cytochrome P450 family 4 subfamily V member 2 [Source:HGNC Symbol;Acc:HGNC:23198],family with sequence similarity 149 member A [Source:HGNC Symbol;Acc:HGNC:24527]
16	48015094	48684430	3804	669337	ENSCAFT00000041999	RN7SKP13	RNA, 7SK small nuclear pseudogene 13 [Source:HGNC Symbol;Acc:HGNC:45737]
16	48685112	48994108	1561	308997
16	48998444	50338599	5702	1340156
16	50338630	50682556	1376	343927	ENSCAFT00000040187	N/A	N/A
16	51216897	51530643	1359	313747
16	51662299	51966794	1704	304496
16	54694340	54934701	2076	240362
16	54978141	55169382	1873	191242	ENSCAFT00000013889,ENSCAFT00000013885	CSMD1,CSMD1	CUB and Sushi multiple domains 1 [Source:HGNC Symbol;Acc:HGNC:14026],CUB and Sushi multiple domains 1 [Source:HGNC Symbol;Acc:HGNC:14026]
16	55210803	55370642	1535	159840	ENSCAFT00000013889,ENSCAFT00000013885	CSMD1,CSMD1	CUB and Sushi multiple domains 1 [Source:HGNC Symbol;Acc:HGNC:14026],CUB and Sushi multiple domains 1 [Source:HGNC Symbol;Acc:HGNC:14026]
16	55543541	55816678	2029	273138	ENSCAFT00000013889,ENSCAFT00000040343,ENSCAFT00000041899	CSMD1,RNU6-243P,RNU6-715P,N/A	CUB and Sushi multiple domains 1 [Source:HGNC Symbol;Acc:HGNC:14026],RNA, U6 small nuclear 243, pseudogene [Source:HGNC Symbol;Acc:HGNC:47206],RNA, U6 small nuclear 715, pseudogene [Source:HGNC Symbol;Acc:HGNC:47678],N/A
16	55980012	56305778	2233	325767	ENSCAFT00000034175	RNU1-32P	RNA, U1 small nuclear 32, pseudogene [Source:HGNC Symbol;Acc:HGNC:48374]
16	56944267	57129317	915	185051
17	1741210	2243117	1759	501908	ENSCAFT00000005219,ENSCAFT00000005225,ENSCAFT00000045927,ENSCAFT00000041740,ENSCAFT00000044124,ENSCAFT00000005229,ENSCAFT00000005233,ENSCAFT00000045173,ENSCAFT00000005235,ENSCAFT00000005258,ENSCAFT00000005263,ENSCAFT00000045628	TSSC1,TRAPPC12,ADI1,N/A,RNASEH1,RP13-512J5.1,RNASEH1,RP13-512J5.1,RPS7,COLEC11,COLEC11,ALLC,DCDC2C,DCDC2C	tumor suppressing subtransferable candidate 1 [Source:HGNC Symbol;Acc:HGNC:12383],trafficking protein particle complex 12 [Source:HGNC Symbol;Acc:HGNC:24284],acireductone dioxygenase 1 [Source:HGNC Symbol;Acc:HGNC:30576],N/A,ribonuclease H1 [Source:HGNC Symbol;Acc:HGNC:18466],N/A,ribonuclease H1 [Source:HGNC Symbol;Acc:HGNC:18466],N/A,ribosomal protein S7 [Source:HGNC Symbol;Acc:HGNC:10440],colle…
17	2652508	2856012	762	203505
17	7839887	10389180	10094	2549294	ENSCAFT00000005602,ENSCAFT00000005606,ENSCAFT00000044709,ENSCAFT00000005709,ENSCAFT00000040369,ENSCAFT00000005733,ENSCAFT00000050023,ENSCAFT00000005749,ENSCAFT00000005762,ENSCAFT00000005826,ENSCAFT00000047663,ENSCAFT00000042172,ENSCAFT00000049200,ENSCAFT00000042389,ENSCAFT00000005850,ENSCAFT00000005862,ENSCAFT00000005864	C2ORF50,PQLC3,PQLC3,ROCK2,RNU6-882P,E2F6,N/A,N/A,NTSR2,LPIN1,N/A,N/A,TRIB2,RNU6-276P,N/A,N/A,N/A	chromosome 2 open reading frame 50 [Source:HGNC Symbol;Acc:HGNC:26324],PQ loop repeat containing 3 [Source:HGNC Symbol;Acc:HGNC:28503],PQ loop repeat containing 3 [Source:HGNC Symbol;Acc:HGNC:28503],Rho-associated, coiled-coil containing protein kinase 2 [Source:HGNC Symbol;Acc:HGNC:10252],RNA, U6 small nuclear 882, pseudogene [Source:HGNC Symbol;Acc:HGNC:47845],E2F transcription factor 6 [Source…
17	10389407	10844985	1655	455579	ENSCAFT00000005868,ENSCAFT00000042358	FAM84A,N/A	family with sequence similarity 84 member A [Source:HGNC Symbol;Acc:HGNC:20743],N/A
17	10845017	11673425	2908	828409	ENSCAFT00000005893,ENSCAFT00000005890,ENSCAFT00000005957,ENSCAFT00000005967	NBAS,NBAS,DDX1,N/A	neuroblastoma amplified sequence [Source:HGNC Symbol;Acc:HGNC:15625],neuroblastoma amplified sequence [Source:HGNC Symbol;Acc:HGNC:15625],DEAD (Asp-Glu-Ala-Asp) box helicase 1 [Source:HGNC Symbol;Acc:HGNC:2734],N/A
17	11720592	12046122	1177	325531	ENSCAFT00000005970	MYCN	v-myc avian myelocytomatosis viral oncogene neuroblastoma derived homolog [Source:HGNC Symbol;Acc:HGNC:7559]
17	12117875	12511917	1620	394043	ENSCAFT00000005984,ENSCAFT00000045498	FAM49A,N/A	family with sequence similarity 49 member A [Source:HGNC Symbol;Acc:HGNC:25373],N/A
17	12578140	13034624	1637	456485	ENSCAFT00000046579,ENSCAFT00000049308	RAD51AP2,RAD51AP2	RAD51 associated protein 2 [Source:HGNC Symbol;Acc:HGNC:34417],RAD51 associated protein 2 [Source:HGNC Symbol;Acc:HGNC:34417]
17	13213195	13499697	1274	286503	ENSCAFT00000006025,ENSCAFT00000006026,ENSCAFT00000006030	GEN1,MSGN1,N/A	GEN1, Holliday junction 5' flap endonuclease [Source:HGNC Symbol;Acc:HGNC:26881],mesogenin 1 [Source:HGNC Symbol;Acc:HGNC:14907],N/A
17	13615449	13876486	997	261038	ENSCAFT00000040363,ENSCAFT00000047911,ENSCAFT00000006066,ENSCAFT00000049111,ENSCAFT00000041752	N/A,RDH14,NT5C1B,NT5C1B-RDH14,NT5C1B,NT5C1B-RDH14,RNU6-443P	N/A,retinol dehydrogenase 14 (all-trans/9-cis/11-cis) [Source:HGNC Symbol;Acc:HGNC:19979],5'-nucleotidase, cytosolic IB [Source:HGNC Symbol;Acc:HGNC:17818],NT5C1B-RDH14 readthrough [Source:HGNC Symbol;Acc:HGNC:38831],5'-nucleotidase, cytosolic IB [Source:HGNC Symbol;Acc:HGNC:17818],NT5C1B-RDH14 readthrough [Source:HGNC Symbol;Acc:HGNC:38831],RNA, U6 small nuclear 443, pseudogene [Source:HGNC Symb…
17	13877992	14356414	1704	478423
17	14356587	15009160	2333	652574	ENSCAFT00000045827,ENSCAFT00000006069,ENSCAFT00000043726,ENSCAFT00000035983,ENSCAFT00000006134,ENSCAFT00000006127	OSR1,OSR1,N/A,TTC32,WDR35,WDR35	odd-skipped related transciption factor 1 [Source:HGNC Symbol;Acc:HGNC:8111],odd-skipped related transciption factor 1 [Source:HGNC Symbol;Acc:HGNC:8111],N/A,tetratricopeptide repeat domain 32 [Source:HGNC Symbol;Acc:HGNC:32954],WD repeat domain 35 [Source:HGNC Symbol;Acc:HGNC:29250],WD repeat domain 35 [Source:HGNC Symbol;Acc:HGNC:29250]
17	16520767	16704815	730	184049
17	19234526	19430619	696	196094	ENSCAFT00000006556,ENSCAFT00000006641	DNAJC27,EFR3B	DnaJ heat shock protein family (Hsp40) member C27 [Source:HGNC Symbol;Acc:HGNC:30290],EFR3 homolog B [Source:HGNC Symbol;Acc:HGNC:29155]
17	22829149	23114445	1140	285297	ENSCAFT00000008480,ENSCAFT00000036452,ENSCAFT00000008526,ENSCAFT00000008540	FAM179A,C2ORF71,CLIP4,ALK	family with sequence similarity 179 member A [Source:HGNC Symbol;Acc:HGNC:33715],chromosome 2 open reading frame 71 [Source:HGNC Symbol;Acc:HGNC:34383],CAP-Gly domain containing linker protein family member 4 [Source:HGNC Symbol;Acc:HGNC:26108],anaplastic lymphoma receptor tyrosine kinase [Source:HGNC Symbol;Acc:HGNC:427]
17	23274554	23441412	817	166859	ENSCAFT00000008540	ALK	anaplastic lymphoma receptor tyrosine kinase [Source:HGNC Symbol;Acc:HGNC:427]
17	23442031	23744716	1328	302686	ENSCAFT00000008540,ENSCAFT00000040340	ALK,N/A	anaplastic lymphoma receptor tyrosine kinase [Source:HGNC Symbol;Acc:HGNC:427],N/A
17	23744872	23906423	662	161552	ENSCAFT00000034224,ENSCAFT00000049956	RN7SKP206,YPEL5	RNA, 7SK small nuclear pseudogene 206 [Source:HGNC Symbol;Acc:HGNC:45930],yippee like 5 [Source:HGNC Symbol;Acc:HGNC:18329]
17	24381093	25016329	3212	635237	ENSCAFT00000008568,ENSCAFT00000049166,ENSCAFT00000008578,ENSCAFT00000040861,ENSCAFT00000008583,ENSCAFT00000046667,ENSCAFT00000008624,ENSCAFT00000047701,ENSCAFT00000009127,ENSCAFT00000049815	CAPN13,GALNT14,GALNT14,N/A,CAPN14,CAPN14,EHD3,XDH,XDH,SRD5A2	calpain 13 [Source:HGNC Symbol;Acc:HGNC:16663],polypeptide N-acetylgalactosaminyltransferase 14 [Source:HGNC Symbol;Acc:HGNC:22946],polypeptide N-acetylgalactosaminyltransferase 14 [Source:HGNC Symbol;Acc:HGNC:22946],N/A,calpain 14 [Source:HGNC Symbol;Acc:HGNC:16664],calpain 14 [Source:HGNC Symbol;Acc:HGNC:16664],EH domain containing 3 [Source:HGNC Symbol;Acc:HGNC:3244],xanthine dehydrogenase [So…
17	25491114	25663222	655	172109	ENSCAFT00000009276,ENSCAFT00000009279,ENSCAFT00000009352,ENSCAFT00000047924	YIPF4,COX7B,COX7B2,BIRC6,BIRC6	Yip1 domain family member 4 [Source:HGNC Symbol;Acc:HGNC:28145],cytochrome c oxidase subunit VIIb [Source:HGNC Symbol;Acc:HGNC:2291],cytochrome c oxidase subunit VIIb2 [Source:HGNC Symbol;Acc:HGNC:24381],baculoviral IAP repeat containing 6 [Source:HGNC Symbol;Acc:HGNC:13516],baculoviral IAP repeat containing 6 [Source:HGNC Symbol;Acc:HGNC:13516]
17	25891782	27336300	5644	1444519	ENSCAFT00000009448,ENSCAFT00000009462,ENSCAFT00000048367,ENSCAFT00000009470,ENSCAFT00000009476	LTBP1,RASGRP3,FAM98A,FAM98A,N/A	latent transforming growth factor beta binding protein 1 [Source:HGNC Symbol;Acc:HGNC:6714],RAS guanyl releasing protein 3 (calcium and DAG-regulated) [Source:HGNC Symbol;Acc:HGNC:14545],family with sequence similarity 98 member A [Source:HGNC Symbol;Acc:HGNC:24520],family with sequence similarity 98 member A [Source:HGNC Symbol;Acc:HGNC:24520],N/A
17	27477647	27641134	743	163488
17	27641781	27914357	1073	272577
17	27914749	28191970	1112	277222
17	28288361	28811693	1775	523333
17	31597156	31856211	989	259056	ENSCAFT00000010440,ENSCAFT00000010448	TMEM178A,THUMPD2	transmembrane protein 178A [Source:HGNC Symbol;Acc:HGNC:28517],THUMP domain containing 2 [Source:HGNC Symbol;Acc:HGNC:14890]
17	31973531	32805481	3467	831951	ENSCAFT00000036363,ENSCAFT00000036362,ENSCAFT00000010451	SLC8A1,SLC8A1,SLC8A1	solute carrier family 8 (sodium/calcium exchanger), member 1 [Source:HGNC Symbol;Acc:HGNC:11068],solute carrier family 8 (sodium/calcium exchanger), member 1 [Source:HGNC Symbol;Acc:HGNC:11068],solute carrier family 8 (sodium/calcium exchanger), member 1 [Source:HGNC Symbol;Acc:HGNC:11068]
17	32805943	33325754	1910	519812	ENSCAFT00000010453	MRPS14	mitochondrial ribosomal protein S14 [Source:HGNC Symbol;Acc:HGNC:14049]
17	34113276	35307335	4122	1194060	ENSCAFT00000010542,ENSCAFT00000010557,ENSCAFT00000038120,ENSCAFT00000010560,ENSCAFT00000034599,ENSCAFT00000010571,ENSCAFT00000010601,ENSCAFT00000010914,ENSCAFT00000010919,ENSCAFT00000035917,ENSCAFT00000035800,ENSCAFT00000010955,ENSCAFT00000011010,ENSCAFT00000011043,ENSCAFT00000011137,ENSCAFT00000011175,ENSCAFT00000044330,ENSCAFT00000046910,ENSCAFT00000044045,ENSCAFT00000048125,ENSCAFT00000011298,…	MTA3,ARID5A,NEURL3,NEURL3,RNU5B-6P,RNU5F-6P,ITPRIPL1,NCAPH,CIAO1,TMEM127,STARD7,DUSP2,ADRA2B,GPAT2,FAHD2A,FAHD2B,KCNIP3,PROM2,AC092835.2,N/A,ZNF2,ZNF514,MRPS5,MAL,MALL,NPHP1,NPHP1,RNU6-1150P,RNU6-725P,N/A,BUB1,BUB1,N/A,ACOXL,ACOXL	metastasis associated 1 family member 3 [Source:HGNC Symbol;Acc:HGNC:23784],AT-rich interaction domain 5A [Source:HGNC Symbol;Acc:HGNC:17361],neuralized E3 ubiquitin protein ligase 3 [Source:HGNC Symbol;Acc:HGNC:25162],neuralized E3 ubiquitin protein ligase 3 [Source:HGNC Symbol;Acc:HGNC:25162],RNA, U5B small nuclear 6, pseudogene [Source:HGNC Symbol;Acc:HGNC:34186],RNA, U5F small nuclear 6, pseu…
17	35519826	35671260	559	151435	ENSCAFT00000049359,ENSCAFT00000011341,ENSCAFT00000002445,ENSCAFT00000045409	ACOXL,ACOXL,N/A,BCL2L11	acyl-CoA oxidase-like [Source:HGNC Symbol;Acc:HGNC:25621],acyl-CoA oxidase-like [Source:HGNC Symbol;Acc:HGNC:25621],N/A,BCL2-like 11 (apoptosis facilitator) [Source:HGNC Symbol;Acc:HGNC:994]
17	35671303	35994864	1478	323562	ENSCAFT00000011362	N/A	N/A
17	35995084	37117057	3780	1121974	ENSCAFT00000035694,ENSCAFT00000011397,ENSCAFT00000046433,ENSCAFT00000049014,ENSCAFT00000011439,ENSCAFT00000036194,ENSCAFT00000011449,ENSCAFT00000043190,ENSCAFT00000011460,ENSCAFT00000011466,ENSCAFT00000011475,ENSCAFT00000045348,ENSCAFT00000011487,ENSCAFT00000034129,ENSCAFT00000011494,ENSCAFT00000011504,ENSCAFT00000011572,ENSCAFT00000011592,ENSCAFT00000011601,ENSCAFT00000036810,ENSCAFT00000045928,…	N/A,ANAPC1,ANAPC1,MERTK,MERTK,TMEM87B,TMEM87B,FBLN7,FBLN7,ZC3H8,ZC3H6,N/A,TTL,RNU6-32P,POLR1B,CHCHD5,SLC20A1,CD24,CKAP2L,CKAP2L,IL1A,IL1A,IL1A,IL1B,IL37,IL37	N/A,anaphase promoting complex subunit 1 [Source:HGNC Symbol;Acc:HGNC:19988],anaphase promoting complex subunit 1 [Source:HGNC Symbol;Acc:HGNC:19988],MER proto-oncogene, tyrosine kinase [Source:HGNC Symbol;Acc:HGNC:7027],MER proto-oncogene, tyrosine kinase [Source:HGNC Symbol;Acc:HGNC:7027],transmembrane protein 87B [Source:HGNC Symbol;Acc:HGNC:25913],transmembrane protein 87B [Source:HGNC Symbol…
17	37210337	37443058	897	232722	ENSCAFT00000011651,ENSCAFT00000043065,ENSCAFT00000046276,ENSCAFT00000011686,ENSCAFT00000011697,ENSCAFT00000011704,ENSCAFT00000042054	IL1RN,IL1RN,PSD4,PSD4,PAX8,PAX8,SNORA72	interleukin 1 receptor antagonist [Source:HGNC Symbol;Acc:HGNC:6000],interleukin 1 receptor antagonist [Source:HGNC Symbol;Acc:HGNC:6000],pleckstrin and Sec7 domain containing 4 [Source:HGNC Symbol;Acc:HGNC:19096],pleckstrin and Sec7 domain containing 4 [Source:HGNC Symbol;Acc:HGNC:19096],paired box 8 [Source:HGNC Symbol;Acc:HGNC:8622],paired box 8 [Source:HGNC Symbol;Acc:HGNC:8622],Small nucleol…
17	37849265	38027253	1025	177989	ENSCAFT00000011840,ENSCAFT00000011846	EIF2AK3,TEX37	eukaryotic translation initiation factor 2 alpha kinase 3 [Source:HGNC Symbol;Acc:HGNC:3255],testis expressed 37 [Source:HGNC Symbol;Acc:HGNC:26341]
17	38029233	38196633	864	167401	ENSCAFT00000043061,ENSCAFT00000045700,ENSCAFT00000011875	FOXI3,FOXI3,THNSL2	forkhead box I3 [Source:HGNC Symbol;Acc:HGNC:35123],forkhead box I3 [Source:HGNC Symbol;Acc:HGNC:35123],threonine synthase-like 2 [Source:HGNC Symbol;Acc:HGNC:25602]
17	38196789	38492857	1228	296069	ENSCAFT00000011875,ENSCAFT00000011880,ENSCAFT00000011926,ENSCAFT00000011940,ENSCAFT00000043462,ENSCAFT00000011949,ENSCAFT00000036611,ENSCAFT00000011952,ENSCAFT00000035958	THNSL2,FABP1,SMYD1,KRCC1,N/A,CD8B,CD8B,CD8A,RMND5A	threonine synthase-like 2 [Source:HGNC Symbol;Acc:HGNC:25602],fatty acid binding protein 1, liver [Source:HGNC Symbol;Acc:HGNC:3555],SET and MYND domain containing 1 [Source:HGNC Symbol;Acc:HGNC:20986],lysine-rich coiled-coil 1 [Source:HGNC Symbol;Acc:HGNC:28039],N/A,CD8b molecule [Source:HGNC Symbol;Acc:HGNC:1707],CD8b molecule [Source:HGNC Symbol;Acc:HGNC:1707],CD8a molecule [Source:HGNC Symbol…
17	40001085	40325742	1518	324658	ENSCAFT00000012570,ENSCAFT00000049228,ENSCAFT00000012576,ENSCAFT00000042149,ENSCAFT00000012661,ENSCAFT00000012666	TMSB10,TRABD2A,TRABD2A,N/A,DNAH6,DNAH6	thymosin beta 10 [Source:HGNC Symbol;Acc:HGNC:11879],TraB domain containing 2A [Source:HGNC Symbol;Acc:HGNC:27013],TraB domain containing 2A [Source:HGNC Symbol;Acc:HGNC:27013],N/A,dynein, axonemal, heavy chain 6 [Source:HGNC Symbol;Acc:HGNC:2951],dynein, axonemal, heavy chain 6 [Source:HGNC Symbol;Acc:HGNC:2951]
17	40325943	40810201	2672	484259	ENSCAFT00000012666,ENSCAFT00000012800	DNAH6,SUCLG1	dynein, axonemal, heavy chain 6 [Source:HGNC Symbol;Acc:HGNC:2951],succinate-CoA ligase, alpha subunit [Source:HGNC Symbol;Acc:HGNC:11449]
17	40810590	41125641	1765	315052
17	41125922	41416516	1674	290595
17	41416552	41727774	1825	311223
17	41730707	42008327	1756	277621	ENSCAFT00000042295	N/A	N/A
17	42054679	42754769	3885	700091	ENSCAFT00000047598,ENSCAFT00000041538,ENSCAFT00000041735	DLG3,N/A,RN7SKP226	discs, large homolog 3 (Drosophila) [Source:HGNC Symbol;Acc:HGNC:2902],N/A,RNA, 7SK small nuclear pseudogene 226 [Source:HGNC Symbol;Acc:HGNC:45950]
17	42889782	43189064	1246	299283	ENSCAFT00000000445	N/A	N/A
17	43295599	43451323	629	155725
17	43525976	43778029	853	252054	ENSCAFT00000047084,ENSCAFT00000012888	CTNNA2,N/A	catenin alpha 2 [Source:HGNC Symbol;Acc:HGNC:2510],N/A
17	43778569	44009750	1243	231182	ENSCAFT00000012896	LRRTM1	leucine rich repeat transmembrane neuronal 1 [Source:HGNC Symbol;Acc:HGNC:19408]
17	45150866	45315989	723	165124
17	45316380	45594519	1710	278140
17	45609255	45788469	911	179215	ENSCAFT00000033510	N/A	N/A
17	49493595	49695100	704	201506	ENSCAFT00000014029,ENSCAFT00000047622,ENSCAFT00000014033,ENSCAFT00000049259,ENSCAFT00000014048,ENSCAFT00000014122,ENSCAFT00000014170,ENSCAFT00000014190,ENSCAFT00000046319	ALMS1,ALMS1,EAPP,EGR4,FBXO41,N/A,PRADC1,SMYD5,NOTO	ALMS1, centrosome and basal body associated protein [Source:HGNC Symbol;Acc:HGNC:428],ALMS1, centrosome and basal body associated protein [Source:HGNC Symbol;Acc:HGNC:428],E2F-associated phosphoprotein [Source:HGNC Symbol;Acc:HGNC:19312],early growth response 4 [Source:HGNC Symbol;Acc:HGNC:3241],F-box protein 41 [Source:HGNC Symbol;Acc:HGNC:29409],N/A,protease-associated domain containing 1 [Sour…
17	50333375	50673174	1409	339800	ENSCAFT00000014280,ENSCAFT00000014289,ENSCAFT00000014311	EXOC6B,EXOC6B,CYP26B1	exocyst complex component 6B [Source:HGNC Symbol;Acc:HGNC:17085],exocyst complex component 6B [Source:HGNC Symbol;Acc:HGNC:17085],cytochrome P450 family 26 subfamily B member 1 [Source:HGNC Symbol;Acc:HGNC:20581]
17	50673399	51320518	2502	647120	ENSCAFT00000033638,ENSCAFT00000034303,ENSCAFT00000049149,ENSCAFT00000014361,ENSCAFT00000014433,ENSCAFT00000041686	RNU2-62P,N/A,DYSF,DYSF,ZNF638,RNU6-251P	RNA, U2 small nuclear 62, pseudogene [Source:HGNC Symbol;Acc:HGNC:48555],N/A,dysferlin [Source:HGNC Symbol;Acc:HGNC:3097],dysferlin [Source:HGNC Symbol;Acc:HGNC:3097],zinc finger protein 638 [Source:HGNC Symbol;Acc:HGNC:17894],RNA, U6 small nuclear 251, pseudogene [Source:HGNC Symbol;Acc:HGNC:47214]
17	51360264	51517253	725	156990	ENSCAFT00000044689,ENSCAFT00000014460	NAGK,PAIP2B	N-acetylglucosamine kinase [Source:HGNC Symbol;Acc:HGNC:17174],poly(A) binding protein interacting protein 2B [Source:HGNC Symbol;Acc:HGNC:29200]
17	51522997	51978598	1640	455602	ENSCAFT00000014659,ENSCAFT00000049992,ENSCAFT00000014688,ENSCAFT00000014707,ENSCAFT00000014713,ENSCAFT00000042770,ENSCAFT00000014726,ENSCAFT00000014735,ENSCAFT00000014801,ENSCAFT00000047235,ENSCAFT00000014855,ENSCAFT00000048046,ENSCAFT00000014885	PHTF1,RSBN1,RSBN1,PTPN22,BCL2L15,BCL2L15,AP4B1,DCLRE1B,HIPK1,HIPK1,OLFML3,SYT6,SYT6	putative homeodomain transcription factor 1 [Source:HGNC Symbol;Acc:HGNC:8939],round spermatid basic protein 1 [Source:HGNC Symbol;Acc:HGNC:25642],round spermatid basic protein 1 [Source:HGNC Symbol;Acc:HGNC:25642],protein tyrosine phosphatase, non-receptor type 22 (lymphoid) [Source:HGNC Symbol;Acc:HGNC:9652],BCL2-like 15 [Source:HGNC Symbol;Acc:HGNC:33624],BCL2-like 15 [Source:HGNC Symbol;Acc:H…
17	52505823	52701214	945	195392	ENSCAFT00000015367,ENSCAFT00000047445,ENSCAFT00000046783,ENSCAFT00000015417,ENSCAFT00000049904,ENSCAFT00000046894,ENSCAFT00000015425,ENSCAFT00000015447	N/A,SYCP1,SYCP1,SYCP1,SYCP1,N/A,TSHB,TSPAN2	N/A,synaptonemal complex protein 1 [Source:HGNC Symbol;Acc:HGNC:11487],synaptonemal complex protein 1 [Source:HGNC Symbol;Acc:HGNC:11487],synaptonemal complex protein 1 [Source:HGNC Symbol;Acc:HGNC:11487],synaptonemal complex protein 1 [Source:HGNC Symbol;Acc:HGNC:11487],N/A,thyroid stimulating hormone, beta [Source:HGNC Symbol;Acc:HGNC:12372],tetraspanin 2 [Source:HGNC Symbol;Acc:HGNC:20659]
17	52706439	53020401	1301	313963	ENSCAFT00000015447,ENSCAFT00000015453	TSPAN2,NGF	tetraspanin 2 [Source:HGNC Symbol;Acc:HGNC:20659],nerve growth factor (beta polypeptide) [Source:HGNC Symbol;Acc:HGNC:7808]
17	53021079	53194359	864	173281	ENSCAFT00000035308	VANGL1	VANGL planar cell polarity protein 1 [Source:HGNC Symbol;Acc:HGNC:15512]
17	53195142	53472934	1386	277793	ENSCAFT00000035308,ENSCAFT00000015508,ENSCAFT00000015511	VANGL1,CASQ2,NHLH2	VANGL planar cell polarity protein 1 [Source:HGNC Symbol;Acc:HGNC:15512],calsequestrin 2 [Source:HGNC Symbol;Acc:HGNC:1513],nescient helix-loop-helix 2 [Source:HGNC Symbol;Acc:HGNC:7818]
17	53502026	54821630	6933	1319605	ENSCAFT00000015530,ENSCAFT00000015535,ENSCAFT00000015536,ENSCAFT00000049162,ENSCAFT00000015555,ENSCAFT00000015556,ENSCAFT00000015585,ENSCAFT00000015610,ENSCAFT00000036880,ENSCAFT00000046956,ENSCAFT00000048982,ENSCAFT00000015624,ENSCAFT00000015640,ENSCAFT00000015647,ENSCAFT00000015649,ENSCAFT00000015662,ENSCAFT00000035797,ENSCAFT00000015692	SLC22A15,MAB21L3,N/A,ATP1A1,ATP1A1,CD58,IGSF3,CD2,PTGFRN,PTGFRN,CD101,CD101,TTF2,TRIM45,N/A,VTCN1,VTCN1,MAN1A2	solute carrier family 22 member 15 [Source:HGNC Symbol;Acc:HGNC:20301],mab-21-like 3 (C. elegans) [Source:HGNC Symbol;Acc:HGNC:26787],N/A,ATPase, Na+/K+ transporting, alpha 1 polypeptide [Source:HGNC Symbol;Acc:HGNC:799],ATPase, Na+/K+ transporting, alpha 1 polypeptide [Source:HGNC Symbol;Acc:HGNC:799],CD58 molecule [Source:HGNC Symbol;Acc:HGNC:1688],immunoglobulin superfamily member 3 [Source:HG…
17	54823112	55691066	3981	867955	ENSCAFT00000015692,ENSCAFT00000015694,ENSCAFT00000048165,ENSCAFT00000015722,ENSCAFT00000047929,ENSCAFT00000043971,ENSCAFT00000015791,ENSCAFT00000015854,ENSCAFT00000040639,ENSCAFT00000040102	MAN1A2,FAM46C,N/A,GDAP2,GDAP2,WDR3,WDR3,SPAG17,SNOU2-30,SNOU2_19	mannosidase, alpha, class 1A, member 2 [Source:HGNC Symbol;Acc:HGNC:6822],family with sequence similarity 46 member C [Source:HGNC Symbol;Acc:HGNC:24712],N/A,ganglioside induced differentiation associated protein 2 [Source:HGNC Symbol;Acc:HGNC:18010],ganglioside induced differentiation associated protein 2 [Source:HGNC Symbol;Acc:HGNC:18010],WD repeat domain 3 [Source:HGNC Symbol;Acc:HGNC:12755],…
17	55691257	55850151	751	158895
17	55850241	56032603	653	182363
17	56984016	57193914	916	209899	ENSCAFT00000017040,ENSCAFT00000016889,ENSCAFT00000017086,ENSCAFT00000044733,ENSCAFT00000017227	NOTCH2,NOTCH2,SEC22B,PDE4DIP,PDE4DIP	notch 2 [Source:HGNC Symbol;Acc:HGNC:7882],notch 2 [Source:HGNC Symbol;Acc:HGNC:7882],SEC22 homolog B, vesicle trafficking protein (gene/pseudogene) [Source:HGNC Symbol;Acc:HGNC:10700],phosphodiesterase 4D interacting protein [Source:HGNC Symbol;Acc:HGNC:15580],phosphodiesterase 4D interacting protein [Source:HGNC Symbol;Acc:HGNC:15580]
17	57194057	57383572	772	189516	ENSCAFT00000044733,ENSCAFT00000017227,ENSCAFT00000040120	PDE4DIP,PDE4DIP,N/A	phosphodiesterase 4D interacting protein [Source:HGNC Symbol;Acc:HGNC:15580],phosphodiesterase 4D interacting protein [Source:HGNC Symbol;Acc:HGNC:15580],N/A
17	57771234	57959524	637	188291	ENSCAFT00000017488,ENSCAFT00000045846,ENSCAFT00000017559	CHD1L,N/A,N/A	chromodomain helicase DNA binding protein 1-like [Source:HGNC Symbol;Acc:HGNC:1916],N/A,N/A
17	57959639	58383808	1906	424170	ENSCAFT00000035401,ENSCAFT00000042291,ENSCAFT00000017579,ENSCAFT00000040309,ENSCAFT00000017603,ENSCAFT00000017606	N/A,N/A,BCL9,N/A,ACP6,GJA5	N/A,N/A,B-cell CLL/lymphoma 9 [Source:HGNC Symbol;Acc:HGNC:1008],N/A,acid phosphatase 6, lysophosphatidic [Source:HGNC Symbol;Acc:HGNC:29609],gap junction protein alpha 5 [Source:HGNC Symbol;Acc:HGNC:4279]
17	63288475	63597670	1762	309196	ENSCAFT00000044397,ENSCAFT00000021670	HERC5,KCND3	HECT and RLD domain containing E3 ubiquitin protein ligase 5 [Source:HGNC Symbol;Acc:HGNC:24368],potassium channel, voltage gated Shal related subfamily D, member 3 [Source:HGNC Symbol;Acc:HGNC:6239]
18	2284488	2760582	1651	476095	ENSCAFT00000005532	COBL	cordon-bleu WH2 repeat protein [Source:HGNC Symbol;Acc:HGNC:22199]
18	6698403	7549800	3161	851398	ENSCAFT00000048268,ENSCAFT00000047249,ENSCAFT00000005626,ENSCAFT00000033403,ENSCAFT00000046058,ENSCAFT00000005634,ENSCAFT00000005654	HECW1,HECW1,HECW1,N/A,HECW1,MRPL32,C7ORF25	HECT, C2 and WW domain containing E3 ubiquitin protein ligase 1 [Source:HGNC Symbol;Acc:HGNC:22195],HECT, C2 and WW domain containing E3 ubiquitin protein ligase 1 [Source:HGNC Symbol;Acc:HGNC:22195],HECT, C2 and WW domain containing E3 ubiquitin protein ligase 1 [Source:HGNC Symbol;Acc:HGNC:22195],N/A,HECT, C2 and WW domain containing E3 ubiquitin protein ligase 1 [Source:HGNC Symbol;Acc:HGNC:22…
18	13506887	13932801	1547	425915	ENSCAFT00000006384,ENSCAFT00000043957	PIK3CG,CCDC71L	phosphatidylinositol-4,5-bisphosphate 3-kinase catalytic subunit gamma [Source:HGNC Symbol;Acc:HGNC:8978],coiled-coil domain containing 71-like [Source:HGNC Symbol;Acc:HGNC:26685]
18	14027268	14291624	1057	264357	ENSCAFT00000006388,ENSCAFT00000006403,ENSCAFT00000049425,ENSCAFT00000034587	N/A,NAMPT,NAMPT,N/A	N/A,nicotinamide phosphoribosyltransferase [Source:HGNC Symbol;Acc:HGNC:30092],nicotinamide phosphoribosyltransferase [Source:HGNC Symbol;Acc:HGNC:30092],N/A
18	16313193	17068666	2594	755474	ENSCAFT00000047394,ENSCAFT00000039321,ENSCAFT00000006666,ENSCAFT00000006730,ENSCAFT00000048654,ENSCAFT00000006754,ENSCAFT00000006800,ENSCAFT00000006689,ENSCAFT00000006810,ENSCAFT00000006813,ENSCAFT00000006850	RELN,RELN,N/A,SLC26A5,SLC26A5,PSMC2,DNAJC2,PMPCB,NAPEPLD,ARMC10,FBXL13	reelin [Source:HGNC Symbol;Acc:HGNC:9957],reelin [Source:HGNC Symbol;Acc:HGNC:9957],N/A,solute carrier family 26 (anion exchanger), member 5 [Source:HGNC Symbol;Acc:HGNC:9359],solute carrier family 26 (anion exchanger), member 5 [Source:HGNC Symbol;Acc:HGNC:9359],proteasome 26S subunit, ATPase 2 [Source:HGNC Symbol;Acc:HGNC:9548],DnaJ heat shock protein family (Hsp40) member C2 [Source:HGNC Symbo…
18	18071671	18362589	1060	290919	ENSCAFT00000049514,ENSCAFT00000007010,ENSCAFT00000049139	MAGI2,MAGI2,N/A	membrane associated guanylate kinase, WW and PDZ domain containing 2 [Source:HGNC Symbol;Acc:HGNC:18957],membrane associated guanylate kinase, WW and PDZ domain containing 2 [Source:HGNC Symbol;Acc:HGNC:18957],N/A
18	20494469	20907184	1865	412716	ENSCAFT00000010317	SEMA3C	sema domain, immunoglobulin domain (Ig), short basic domain, secreted, (semaphorin) 3C [Source:HGNC Symbol;Acc:HGNC:10725]
18	20907385	21339137	1751	431753	ENSCAFT00000010288	HGF	hepatocyte growth factor (hepapoietin A; scatter factor) [Source:HGNC Symbol;Acc:HGNC:4893]
18	21899827	22063463	586	163637	ENSCAFT00000010276,ENSCAFT00000041247	CACNA2D1,RN7SKP156	calcium channel, voltage-dependent, alpha 2/delta subunit 1 [Source:HGNC Symbol;Acc:HGNC:1399],RNA, 7SK small nuclear pseudogene 156 [Source:HGNC Symbol;Acc:HGNC:45880]
18	22252621	22732798	1825	480178	ENSCAFT00000010157	PCLO	piccolo presynaptic cytomatrix protein [Source:HGNC Symbol;Acc:HGNC:13406]
18	22735091	22924309	862	189219	ENSCAFT00000010102	SEMA3E	sema domain, immunoglobulin domain (Ig), short basic domain, secreted, (semaphorin) 3E [Source:HGNC Symbol;Acc:HGNC:10727]
18	22924687	23299181	1348	374495	ENSCAFT00000010102	SEMA3E	sema domain, immunoglobulin domain (Ig), short basic domain, secreted, (semaphorin) 3E [Source:HGNC Symbol;Acc:HGNC:10727]
18	28267048	28555191	1223	288144
18	28556420	29373015	3659	816596	ENSCAFT00000010899	LRRC4C	leucine rich repeat containing 4C [Source:HGNC Symbol;Acc:HGNC:29317]
18	29373374	30222678	3280	849305	ENSCAFT00000010910,ENSCAFT00000010935,ENSCAFT00000042274	SRP14,EAPP,RNU6-475P	signal recognition particle 14kDa [Source:HGNC Symbol;Acc:HGNC:11299],E2F-associated phosphoprotein [Source:HGNC Symbol;Acc:HGNC:19312],RNA, U6 small nuclear 475, pseudogene [Source:HGNC Symbol;Acc:HGNC:47438]
18	30597725	30913148	1806	315424
18	30917361	31361189	2271	443829
18	31363791	31519491	811	155701
18	32051623	32352928	1256	301306	ENSCAFT00000011003,ENSCAFT00000011015	LDLRAD3,TRIM44	low density lipoprotein receptor class A domain containing 3 [Source:HGNC Symbol;Acc:HGNC:27046],tripartite motif containing 44 [Source:HGNC Symbol;Acc:HGNC:19016]
18	32404235	32708697	1201	304463	ENSCAFT00000043784,ENSCAFT00000011041,ENSCAFT00000039743,ENSCAFT00000047100,ENSCAFT00000011054	FJX1,PAMR1,SLC1A2,SLC1A2,SLC1A2	four jointed box 1 [Source:HGNC Symbol;Acc:HGNC:17166],peptidase domain containing associated with muscle regeneration 1 [Source:HGNC Symbol;Acc:HGNC:24554],solute carrier family 1 (glial high affinity glutamate transporter), member 2 [Source:HGNC Symbol;Acc:HGNC:10940],solute carrier family 1 (glial high affinity glutamate transporter), member 2 [Source:HGNC Symbol;Acc:HGNC:10940],solute carrier…
18	32711380	33331414	2562	620035	ENSCAFT00000043407,ENSCAFT00000011067,ENSCAFT00000011070,ENSCAFT00000011083,ENSCAFT00000042078,ENSCAFT00000011099,ENSCAFT00000048527	CD44,CD44,CD44,PDHX,N/A,APIP,EHF	CD44 molecule (Indian blood group) [Source:HGNC Symbol;Acc:HGNC:1681],CD44 molecule (Indian blood group) [Source:HGNC Symbol;Acc:HGNC:1681],CD44 molecule (Indian blood group) [Source:HGNC Symbol;Acc:HGNC:1681],pyruvate dehydrogenase complex component X [Source:HGNC Symbol;Acc:HGNC:21350],N/A,APAF1 interacting protein [Source:HGNC Symbol;Acc:HGNC:17581],ets homologous factor [Source:HGNC Symbol;Ac…
18	33331484	34380541	3778	1049058	ENSCAFT00000044102,ENSCAFT00000011132,ENSCAFT00000011146,ENSCAFT00000011214,ENSCAFT00000011428,ENSCAFT00000035016,ENSCAFT00000011286,ENSCAFT00000011405,ENSCAFT00000048322,ENSCAFT00000011480,ENSCAFT00000044159,ENSCAFT00000042901,ENSCAFT00000011539,ENSCAFT00000044036,ENSCAFT00000045084,ENSCAFT00000041403,ENSCAFT00000011605	ELF5,ELF5,CAT,ABTB2,LMO2,N/A,NAT10,CAPRIN1,N/A,FBXO3,CD59,C11ORF91,KIAA1549L,KIAA1549L,HIPK3,N/A,HIPK3	E74-like factor 5 (ets domain transcription factor) [Source:HGNC Symbol;Acc:HGNC:3320],E74-like factor 5 (ets domain transcription factor) [Source:HGNC Symbol;Acc:HGNC:3320],catalase [Source:HGNC Symbol;Acc:HGNC:1516],ankyrin repeat and BTB (POZ) domain containing 2 [Source:HGNC Symbol;Acc:HGNC:23842],LIM domain only 2 [Source:HGNC Symbol;Acc:HGNC:6642],N/A,N-acetyltransferase 10 (GCN5-related) […
18	34905631	35105528	698	199898	ENSCAFT00000044660,ENSCAFT00000011756,ENSCAFT00000047338,ENSCAFT00000011822,ENSCAFT00000011914	CCDC73,CCDC73,CCDC73,EIF3M,WT1	coiled-coil domain containing 73 [Source:HGNC Symbol;Acc:HGNC:23261],coiled-coil domain containing 73 [Source:HGNC Symbol;Acc:HGNC:23261],coiled-coil domain containing 73 [Source:HGNC Symbol;Acc:HGNC:23261],eukaryotic translation initiation factor 3 subunit M [Source:HGNC Symbol;Acc:HGNC:24460],Wilms tumor 1 [Source:HGNC Symbol;Acc:HGNC:12796]
18	35107906	35282397	747	174492	ENSCAFT00000011914	WT1	Wilms tumor 1 [Source:HGNC Symbol;Acc:HGNC:12796]
18	35518831	37306765	6484	1787935	ENSCAFT00000047952,ENSCAFT00000012029,ENSCAFT00000012031,ENSCAFT00000012036,ENSCAFT00000048394,ENSCAFT00000012039,ENSCAFT00000012042,ENSCAFT00000045770,ENSCAFT00000012047,ENSCAFT00000012051,ENSCAFT00000046911,ENSCAFT00000012072,ENSCAFT00000040835,ENSCAFT00000046478,ENSCAFT00000039281,ENSCAFT00000039116,ENSCAFT00000012108,ENSCAFT00000033149,ENSCAFT00000012113,ENSCAFT00000012141,ENSCAFT00000012167,…	ELP4,ELP4,IMMP1L,ELP4,N/A,N/A,N/A,N/A,N/A,DCDC1,DCDC1,MPPED2,N/A,ARL14EP,N/A,N/A,OR10V1,N/A,N/A,PATL1,OSBP,N/A,OR4D9,OR4D11,OR4D10,N/A,OR4D6,OR5A1	elongator acetyltransferase complex subunit 4 [Source:HGNC Symbol;Acc:HGNC:1171],elongator acetyltransferase complex subunit 4 [Source:HGNC Symbol;Acc:HGNC:1171],inner mitochondrial membrane peptidase subunit 1 [Source:HGNC Symbol;Acc:HGNC:26317],elongator acetyltransferase complex subunit 4 [Source:HGNC Symbol;Acc:HGNC:1171],N/A,N/A,N/A,N/A,N/A,doublecortin domain containing 1 [Source:HGNC Symbo…
18	37722244	38020172	1801	297929	ENSCAFT00000012294,ENSCAFT00000012301,ENSCAFT00000012313,ENSCAFT00000012317,ENSCAFT00000044192,ENSCAFT00000012328,ENSCAFT00000044097,ENSCAFT00000042844	CNTF,ZFP91-CNTF,ZFP91,LPXN,OR5B21,N/A,OR5B3,N/A,OR5B2	ciliary neurotrophic factor [Source:HGNC Symbol;Acc:HGNC:2169],ZFP91-CNTF readthrough (NMD candidate) [Source:HGNC Symbol;Acc:HGNC:33441],ZFP91 zinc finger protein [Source:HGNC Symbol;Acc:HGNC:14983],leupaxin [Source:HGNC Symbol;Acc:HGNC:14061],olfactory receptor family 5 subfamily B member 21 [Source:HGNC Symbol;Acc:HGNC:19616],N/A,olfactory receptor family 5 subfamily B member 3 [Source:HGNC Sy…
18	38053294	38335172	1371	281879	ENSCAFT00000044001,ENSCAFT00000034687,ENSCAFT00000044132,ENSCAFT00000012347,ENSCAFT00000012351,ENSCAFT00000039659,ENSCAFT00000012355,ENSCAFT00000012357,ENSCAFT00000012360,ENSCAFT00000012363,ENSCAFT00000012370	N/A,N/A,N/A,OR10Q1,OR10W1,OR10Q1,OR9Q1,OR9Q1,N/A,OR9I1,OR6Q1,OR6Q1	N/A,N/A,N/A,olfactory receptor family 10 subfamily Q member 1 [Source:HGNC Symbol;Acc:HGNC:15134],olfactory receptor family 10 subfamily W member 1 [Source:HGNC Symbol;Acc:HGNC:15139],olfactory receptor family 10 subfamily Q member 1 [Source:HGNC Symbol;Acc:HGNC:15134],olfactory receptor family 9 subfamily Q member 1 [Source:HGNC Symbol;Acc:HGNC:14724],olfactory receptor family 9 subfamily Q memb…
18	38335252	38721558	1345	386307	ENSCAFT00000043573,ENSCAFT00000046798,ENSCAFT00000012414,ENSCAFT00000044807,ENSCAFT00000045723,ENSCAFT00000012435,ENSCAFT00000012440,ENSCAFT00000012470,ENSCAFT00000012481,ENSCAFT00000012491,ENSCAFT00000032572,ENSCAFT00000012508,ENSCAFT00000038474,ENSCAFT00000012518,ENSCAFT00000012524,ENSCAFT00000044609,ENSCAFT00000012561,ENSCAFT00000046001,ENSCAFT00000043306	N/A,CTNND1,CTNND1,BTBD18,BTBD18,TMX2-CTNND1,TMX2,MED19,CTNND1,CLP1,YPEL4,MIR130A,SERPING1,UBE2L6,SMTNL1,TIMM10,N/A,SLC43A1,SLC43A1,RTN4RL2	N/A,catenin delta 1 [Source:HGNC Symbol;Acc:HGNC:2515],catenin delta 1 [Source:HGNC Symbol;Acc:HGNC:2515],BTB (POZ) domain containing 18 [Source:HGNC Symbol;Acc:HGNC:37214],BTB (POZ) domain containing 18 [Source:HGNC Symbol;Acc:HGNC:37214],TMX2-CTNND1 readthrough (NMD candidate) [Source:HGNC Symbol;Acc:HGNC:41992],thioredoxin-related transmembrane protein 2 [Source:HGNC Symbol;Acc:HGNC:30739],med…
18	38721686	39317203	2319	595518	ENSCAFT00000012585,ENSCAFT00000012610,ENSCAFT00000012662,ENSCAFT00000049552,ENSCAFT00000012707,ENSCAFT00000012712,ENSCAFT00000012719,ENSCAFT00000045183,ENSCAFT00000045227,ENSCAFT00000012749,ENSCAFT00000012753,ENSCAFT00000012757,ENSCAFT00000012759,ENSCAFT00000012764,ENSCAFT00000039053,ENSCAFT00000012775,ENSCAFT00000012785,ENSCAFT00000012790	SLC43A3,RP11-872D17.8,PRG3,P2RX3,SSRP1,SSRP1,TNKS1BP1,APLNR,LRRC55,N/A,OR5G3,N/A,N/A,N/A,OR9G4,N/A,OR9G1,N/A,OR9G1	solute carrier family 43 member 3 [Source:HGNC Symbol;Acc:HGNC:17466],N/A,proteoglycan 3 [Source:HGNC Symbol;Acc:HGNC:9363],purinergic receptor P2X, ligand gated ion channel, 3 [Source:HGNC Symbol;Acc:HGNC:8534],structure specific recognition protein 1 [Source:HGNC Symbol;Acc:HGNC:11327],structure specific recognition protein 1 [Source:HGNC Symbol;Acc:HGNC:11327],tankyrase 1 binding protein 1 [So…
18	39317392	39481396	975	164005	ENSCAFT00000012792,ENSCAFT00000012794,ENSCAFT00000012797,ENSCAFT00000012805,ENSCAFT00000012815,ENSCAFT00000012819,ENSCAFT00000038110,ENSCAFT00000038109,ENSCAFT00000038094,ENSCAFT00000037947,ENSCAFT00000037336,ENSCAFT00000037334,ENSCAFT00000037330,ENSCAFT00000012831	N/A,OR5AR1,OR5AR1,OR5AP2,N/A,OR5M1,OR5M10,N/A,N/A,OR5M11,N/A,OR5M8,N/A,OR5M3,OR5M9,N/A	N/A,olfactory receptor family 5 subfamily AR member 1 (gene/pseudogene) [Source:HGNC Symbol;Acc:HGNC:15260],Olfactory receptor 5AR1 [Source:UniProtKB/Swiss-Prot;Acc:Q8NGP9],olfactory receptor family 5 subfamily AP member 2 [Source:HGNC Symbol;Acc:HGNC:15258],N/A,olfactory receptor family 5 subfamily M member 1 [Source:HGNC Symbol;Acc:HGNC:8352],olfactory receptor family 5 subfamily M member 10 [S…
18	39690630	39976967	2079	286338	ENSCAFT00000012871,ENSCAFT00000012902,ENSCAFT00000039336,ENSCAFT00000039333,ENSCAFT00000012879,ENSCAFT00000047375,ENSCAFT00000042327,ENSCAFT00000012890,ENSCAFT00000012891,ENSCAFT00000039440,ENSCAFT00000039340,ENSCAFT00000044577,ENSCAFT00000048815,ENSCAFT00000045049	OR5T2,N/A,N/A,N/A,OR8H1,OR8H2,OR8H3,N/A,RNU1-35P,RNU1-73P,N/A,OR5AS1,OR5F1,N/A,OR10AG1,N/A,OR5I1	olfactory receptor family 5 subfamily T member 2 [Source:HGNC Symbol;Acc:HGNC:15296],N/A,N/A,N/A,olfactory receptor family 8 subfamily H member 1 [Source:HGNC Symbol;Acc:HGNC:14824],olfactory receptor family 8 subfamily H member 2 [Source:HGNC Symbol;Acc:HGNC:15308],olfactory receptor family 8 subfamily H member 3 [Source:HGNC Symbol;Acc:HGNC:15309],N/A,RNA, U1 small nuclear 35, pseudogene [Sourc…
18	39984510	40185070	1561	200561	ENSCAFT00000038585,ENSCAFT00000012934,ENSCAFT00000012939,ENSCAFT00000012940,ENSCAFT00000045513,ENSCAFT00000043325,ENSCAFT00000043976,ENSCAFT00000012947,ENSCAFT00000012949,ENSCAFT00000041712,ENSCAFT00000012952,ENSCAFT00000012968	OR5I1,OR5W2,N/A,N/A,OR5L1,OR5L1,OR5L2,OR5L1,OR5L2,OR5L1,OR5L2,OR5L1,OR5L1,OR5D18,OR5D14,N/A,N/A,N/A	olfactory receptor family 5 subfamily I member 1 [Source:HGNC Symbol;Acc:HGNC:8347],olfactory receptor family 5 subfamily W member 2 [Source:HGNC Symbol;Acc:HGNC:15299],N/A,N/A,olfactory receptor family 5 subfamily L member 1 (gene/pseudogene) [Source:HGNC Symbol;Acc:HGNC:8350],Olfactory receptor 5L1 [Source:UniProtKB/Swiss-Prot;Acc:Q8NGL2],olfactory receptor family 5 subfamily L member 2 [Source…
18	41263290	41423711	900	160422	ENSCAFT00000049540,ENSCAFT00000044095,ENSCAFT00000013092,ENSCAFT00000043989	N/A,OR4C46,OR4C13,OR4C12,N/A	N/A,olfactory receptor family 4 subfamily C member 46 [Source:HGNC Symbol;Acc:HGNC:31271],olfactory receptor family 4 subfamily C member 13 [Source:HGNC Symbol;Acc:HGNC:15169],olfactory receptor family 4 subfamily C member 12 [Source:HGNC Symbol;Acc:HGNC:15168],N/A
18	41426036	41909337	2075	483302	ENSCAFT00000013102,ENSCAFT00000013096,ENSCAFT00000037935,ENSCAFT00000013103,ENSCAFT00000013100,ENSCAFT00000044785,ENSCAFT00000013112,ENSCAFT00000013154,ENSCAFT00000048676,ENSCAFT00000013186,ENSCAFT00000042706	OR4S1,N/A,OR4X1,OR4X1,OR4X2,OR4X2,N/A,OR4B1,N/A,PTPRJ,PTPRJ,NUP160,N/A	olfactory receptor family 4 subfamily S member 1 [Source:HGNC Symbol;Acc:HGNC:14705],N/A,olfactory receptor family 4 subfamily X member 1 (gene/pseudogene) [Source:HGNC Symbol;Acc:HGNC:14854],olfactory receptor family 4 subfamily X member 1 (gene/pseudogene) [Source:HGNC Symbol;Acc:HGNC:14854],Olfactory receptor 4X2 [Source:UniProtKB/Swiss-Prot;Acc:Q8NGF9],olfactory receptor family 4 subfamily X …
18	43587723	44153427	2362	565705	ENSCAFT00000045070,ENSCAFT00000014931,ENSCAFT00000014942,ENSCAFT00000014952,ENSCAFT00000046520	SLC35C1,CHST1,SYT13,N/A,N/A	solute carrier family 35 (GDP-fucose transporter), member C1 [Source:HGNC Symbol;Acc:HGNC:20197],carbohydrate (keratan sulfate Gal-6) sulfotransferase 1 [Source:HGNC Symbol;Acc:HGNC:1969],synaptotagmin 13 [Source:HGNC Symbol;Acc:HGNC:14962],N/A,N/A
18	44280571	44968165	3301	687595	ENSCAFT00000038367,ENSCAFT00000038365,ENSCAFT00000014979,ENSCAFT00000045154,ENSCAFT00000015021,ENSCAFT00000033541,ENSCAFT00000015028	TP53I11,TP53I11,TSPAN18,CD82,CD82,N/A,ALX4	tumor protein p53 inducible protein 11 [Source:HGNC Symbol;Acc:HGNC:16842],tumor protein p53 inducible protein 11 [Source:HGNC Symbol;Acc:HGNC:16842],tetraspanin 18 [Source:HGNC Symbol;Acc:HGNC:20660],CD82 molecule [Source:HGNC Symbol;Acc:HGNC:6210],CD82 molecule [Source:HGNC Symbol;Acc:HGNC:6210],N/A,ALX homeobox 4 [Source:HGNC Symbol;Acc:HGNC:450]
18	46960776	47111684	723	150909	ENSCAFT00000016316,ENSCAFT00000016436,ENSCAFT00000043088	CARS,OSBPL5,OSBPL5	cysteinyl-tRNA synthetase [Source:HGNC Symbol;Acc:HGNC:1493],oxysterol binding protein like 5 [Source:HGNC Symbol;Acc:HGNC:16392],oxysterol binding protein like 5 [Source:HGNC Symbol;Acc:HGNC:16392]
18	47272759	47475139	1148	202381	ENSCAFT00000016530,ENSCAFT00000016563,ENSCAFT00000047047,ENSCAFT00000016587,ENSCAFT00000016614,ENSCAFT00000016593	NADSYN1,DHCR7,N/A,N/A,SHANK2,SHANK2	NAD synthetase 1 [Source:HGNC Symbol;Acc:HGNC:29832],7-dehydrocholesterol reductase [Source:HGNC Symbol;Acc:HGNC:2860],N/A,N/A,SH3 and multiple ankyrin repeat domains 2 [Source:HGNC Symbol;Acc:HGNC:14295],SH3 and multiple ankyrin repeat domains 2 [Source:HGNC Symbol;Acc:HGNC:14295]
18	47606995	47768386	946	161392	ENSCAFT00000016614,ENSCAFT00000016593	SHANK2,SHANK2	SH3 and multiple ankyrin repeat domains 2 [Source:HGNC Symbol;Acc:HGNC:14295],SH3 and multiple ankyrin repeat domains 2 [Source:HGNC Symbol;Acc:HGNC:14295]
18	47768654	47970935	1070	202282	ENSCAFT00000016614,ENSCAFT00000016593,ENSCAFT00000016647	SHANK2,SHANK2,CTTN	SH3 and multiple ankyrin repeat domains 2 [Source:HGNC Symbol;Acc:HGNC:14295],SH3 and multiple ankyrin repeat domains 2 [Source:HGNC Symbol;Acc:HGNC:14295],cortactin [Source:HGNC Symbol;Acc:HGNC:3338]
18	48077965	48384958	1573	306994	ENSCAFT00000038674,ENSCAFT00000016979,ENSCAFT00000016991	FADD,ANO1,FGF3	Fas associated via death domain [Source:HGNC Symbol;Acc:HGNC:3573],anoctamin 1, calcium activated chloride channel [Source:HGNC Symbol;Acc:HGNC:21625],fibroblast growth factor 3 [Source:HGNC Symbol;Acc:HGNC:3681]
18	48385332	49030632	2597	645301	ENSCAFT00000016991,ENSCAFT00000045803,ENSCAFT00000017003,ENSCAFT00000017021,ENSCAFT00000017023,ENSCAFT00000017062,ENSCAFT00000048790,ENSCAFT00000017067	FGF3,FGF4,FGF19,ORAOV1,CCND1,TPCN2,MTL5,MRGPRF	fibroblast growth factor 3 [Source:HGNC Symbol;Acc:HGNC:3681],fibroblast growth factor 4 [Source:HGNC Symbol;Acc:HGNC:3682],fibroblast growth factor 19 [Source:HGNC Symbol;Acc:HGNC:3675],oral cancer overexpressed 1 [Source:HGNC Symbol;Acc:HGNC:17589],cyclin D1 [Source:HGNC Symbol;Acc:HGNC:1582],two pore segment channel 2 [Source:HGNC Symbol;Acc:HGNC:20820],metallothionein-like 5, testis-specific …
18	51408036	51818335	1401	410300	ENSCAFT00000021051,ENSCAFT00000044414,ENSCAFT00000046317,ENSCAFT00000021075,ENSCAFT00000038960,ENSCAFT00000021133,ENSCAFT00000021080,ENSCAFT00000021124,ENSCAFT00000021166,ENSCAFT00000021198,ENSCAFT00000021250,ENSCAFT00000021287,ENSCAFT00000021299,ENSCAFT00000021355,ENSCAFT00000043667,ENSCAFT00000021366,ENSCAFT00000021378,ENSCAFT00000021416,ENSCAFT00000045477,ENSCAFT00000021515,ENSCAFT00000042945,…	SNX32,SNX32,N/A,OVOL1,AP5B1,KAT5,RNASEH2C,KAT5,RELA,SIPA1,PCNXL3,MAP3K11,KCNK7,EHBP1L1,EHBP1L1,FAM89B,SSSCA1,LTBP3,LTBP3,SCYL1,SCYL1,MALAT1,NEAT1_3,NEAT1_2,NEAT1_1,FRMD8,SLC25A45	sorting nexin 32 [Source:HGNC Symbol;Acc:HGNC:26423],sorting nexin 32 [Source:HGNC Symbol;Acc:HGNC:26423],N/A,ovo-like zinc finger 1 [Source:HGNC Symbol;Acc:HGNC:8525],adaptor related protein complex 5, beta 1 subunit [Source:HGNC Symbol;Acc:HGNC:25104],K(lysine) acetyltransferase 5 [Source:HGNC Symbol;Acc:HGNC:5275],ribonuclease H2 subunit C [Source:HGNC Symbol;Acc:HGNC:24116],K(lysine) acetyltr…
18	51821015	52141939	1266	320925	ENSCAFT00000021608,ENSCAFT00000021664,ENSCAFT00000021663,ENSCAFT00000021666,ENSCAFT00000021706,ENSCAFT00000047104,ENSCAFT00000021788,ENSCAFT00000021965,ENSCAFT00000048625,ENSCAFT00000022084,ENSCAFT00000022088,ENSCAFT00000011274,ENSCAFT00000049659,ENSCAFT00000022140,ENSCAFT00000022152,ENSCAFT00000022171,ENSCAFT00000044322,ENSCAFT00000022153,ENSCAFT00000022182,ENSCAFT00000004178	TIGD3,DPF2,DPF2,CDC42EP2,POLA2,N/A,N/A,CAPN1,SPDYC,SYVN1,MRPL49,FAU,ZNHIT2,TM7SF2,VPS51,ZFPL1,TMEM262,TMEM262,CDCA5,CDCA5	tigger transposable element derived 3 [Source:HGNC Symbol;Acc:HGNC:18334],D4, zinc and double PHD fingers family 2 [Source:HGNC Symbol;Acc:HGNC:9964],D4, zinc and double PHD fingers family 2 [Source:HGNC Symbol;Acc:HGNC:9964],CDC42 effector protein (Rho GTPase binding) 2 [Source:HGNC Symbol;Acc:HGNC:16263],polymerase (DNA directed), alpha 2, accessory subunit [Source:HGNC Symbol;Acc:HGNC:30073],N…
18	52589724	53085678	1889	495955	ENSCAFT00000022875,ENSCAFT00000022914,ENSCAFT00000023114,ENSCAFT00000022937,ENSCAFT00000047089,ENSCAFT00000022953,ENSCAFT00000022969,ENSCAFT00000022976,ENSCAFT00000022996,ENSCAFT00000038705,ENSCAFT00000038335,ENSCAFT00000047129,ENSCAFT00000023123,ENSCAFT00000023132,ENSCAFT00000023140,ENSCAFT00000023135,ENSCAFT00000045865,ENSCAFT00000023141,ENSCAFT00000023150,ENSCAFT00000023164,ENSCAFT00000023225,…	RPS6KA4,CCDC88B,PLCB3,PLCB3,TRPT1,TRMT112,ESRRA,KCNK4,GPR137,GPR137,BAD,PLCB3,PPP1R14B,FKBP2,DNAJC4,VEGFB,VEGFB,DNAJC4,NUDT22,TRPT1,FERMT3,STIP1,MACROD1,MACROD1,FLRT1,OTUB1,AP000721.4,COX8A,NAA40	ribosomal protein S6 kinase, 90kDa, polypeptide 4 [Source:HGNC Symbol;Acc:HGNC:10433],coiled-coil domain containing 88B [Source:HGNC Symbol;Acc:HGNC:26757],phospholipase C beta 3 [Source:HGNC Symbol;Acc:HGNC:9056],phospholipase C beta 3 [Source:HGNC Symbol;Acc:HGNC:9056],tRNA phosphotransferase 1 [Source:HGNC Symbol;Acc:HGNC:20316],tRNA methyltransferase 11-2 homolog (S. cerevisiae) [Source:HGNC …
18	53086056	53480753	1387	394698	ENSCAFT00000023470,ENSCAFT00000023891,ENSCAFT00000023875,ENSCAFT00000023897,ENSCAFT00000023901,ENSCAFT00000023904,ENSCAFT00000047041,ENSCAFT00000023909,ENSCAFT00000043047,ENSCAFT00000023930,ENSCAFT00000008352,ENSCAFT00000042780,ENSCAFT00000023935,ENSCAFT00000043503,ENSCAFT00000023951,ENSCAFT00000023960,ENSCAFT00000049424,ENSCAFT00000043133,ENSCAFT00000023965	RCOR2,MARK2,MARK2,C11ORF84,N/A,C11ORF95,N/A,RTN3,RTN3,ATL3,MRPL33,PLA2G16,PLA2G16,PLA2G16,RARRES3,LGALS12,LGALS12,HRASLS5,HRASLS5	REST corepressor 2 [Source:HGNC Symbol;Acc:HGNC:27455],MAP/microtubule affinity-regulating kinase 2 [Source:HGNC Symbol;Acc:HGNC:3332],MAP/microtubule affinity-regulating kinase 2 [Source:HGNC Symbol;Acc:HGNC:3332],chromosome 11 open reading frame 84 [Source:HGNC Symbol;Acc:HGNC:25115],N/A,chromosome 11 open reading frame 95 [Source:HGNC Symbol;Acc:HGNC:28449],N/A,reticulon 3 [Source:HGNC Symbol;…
18	54111573	54276243	902	164671	ENSCAFT00000048755,ENSCAFT00000025133,ENSCAFT00000037342,ENSCAFT00000025143	AHNAK,SCGB1A1,SCGB1A1,ASRGL1	AHNAK nucleoprotein [Source:HGNC Symbol;Acc:HGNC:347],secretoglobin, family 1A, member 1 (uteroglobin) [Source:HGNC Symbol;Acc:HGNC:12523],secretoglobin, family 1A, member 1 (uteroglobin) [Source:HGNC Symbol;Acc:HGNC:12523],asparaginase like 1 [Source:HGNC Symbol;Acc:HGNC:16448]
18	54426355	54668969	1177	242615	ENSCAFT00000049088,ENSCAFT00000025200,ENSCAFT00000025216,ENSCAFT00000025225,ENSCAFT00000049710,ENSCAFT00000025326,ENSCAFT00000025448,ENSCAFT00000002293,ENSCAFT00000025353	N/A,N/A,BEST1,RAB3IL1,N/A,FADS3,FADS2,N/A,FADS1	N/A,N/A,bestrophin 1 [Source:HGNC Symbol;Acc:HGNC:12703],RAB3A interacting protein (rabin3)-like 1 [Source:HGNC Symbol;Acc:HGNC:9780],N/A,fatty acid desaturase 3 [Source:HGNC Symbol;Acc:HGNC:3576],fatty acid desaturase 2 [Source:HGNC Symbol;Acc:HGNC:3575],N/A,fatty acid desaturase 1 [Source:HGNC Symbol;Acc:HGNC:3574]
18	54680894	55203380	2248	522487	ENSCAFT00000049322,ENSCAFT00000025492,ENSCAFT00000043815,ENSCAFT00000048525,ENSCAFT00000025505,ENSCAFT00000025580,ENSCAFT00000025578,ENSCAFT00000039450,ENSCAFT00000025607,ENSCAFT00000046459,ENSCAFT00000025637,ENSCAFT00000038324,ENSCAFT00000025657,ENSCAFT00000025666,ENSCAFT00000025670,ENSCAFT00000025714,ENSCAFT00000049486,ENSCAFT00000025824,ENSCAFT00000025852,ENSCAFT00000025849,ENSCAFT00000044932,…	FEN1,MYRF,MYRF,MYRF,DAGLA,SYT7,SYT7,LRRC10B,PPP1R32,RP11-286N22.8,SDHAF2,CPSF7,CPSF7,TMEM216,TMEM216,CYB561A3,TKFC,DDB1,DDB1,VWCE,VWCE,VWCE,PGA4,PGA5,PGA3,N/A,N/A,N/A,SLC15A3	flap structure-specific endonuclease 1 [Source:HGNC Symbol;Acc:HGNC:3650],myelin regulatory factor [Source:HGNC Symbol;Acc:HGNC:1181],myelin regulatory factor [Source:HGNC Symbol;Acc:HGNC:1181],myelin regulatory factor [Source:HGNC Symbol;Acc:HGNC:1181],diacylglycerol lipase, alpha [Source:HGNC Symbol;Acc:HGNC:1165],synaptotagmin 7 [Source:HGNC Symbol;Acc:HGNC:11514],synaptotagmin 7 [Source:HGNC …
18	55203642	55632711	2495	429070	ENSCAFT00000025986,ENSCAFT00000025889,ENSCAFT00000025910,ENSCAFT00000038823,ENSCAFT00000025972,ENSCAFT00000026016,ENSCAFT00000046717,ENSCAFT00000026060,ENSCAFT00000026080,ENSCAFT00000026081,ENSCAFT00000049879,ENSCAFT00000026084,ENSCAFT00000049640,ENSCAFT00000044712	SLC15A3,VPS37C,CD5,CD5,CD6,TMEM132A,TMEM109,PRPF19,PTGDR2,CCDC86,MS4A10,MS4A15,N/A,N/A	solute carrier family 15 (oligopeptide transporter), member 3 [Source:HGNC Symbol;Acc:HGNC:18068],vacuolar protein sorting 37 homolog C (S. cerevisiae) [Source:HGNC Symbol;Acc:HGNC:26097],CD5 molecule [Source:HGNC Symbol;Acc:HGNC:1685],CD5 molecule [Source:HGNC Symbol;Acc:HGNC:1685],CD6 molecule [Source:HGNC Symbol;Acc:HGNC:1691],transmembrane protein 132A [Source:HGNC Symbol;Acc:HGNC:31092],tran…
19	11400196	11584655	842	184460
19	14745565	14982337	799	236773
19	14987212	15141417	778	154206	ENSCAFT00000033661,ENSCAFT00000044027	N/A,N/A	N/A,N/A
19	15357997	15729933	1514	371937
19	15923834	16269258	1392	345425
19	16882949	17312739	1621	429791	ENSCAFT00000042486,ENSCAFT00000006378,ENSCAFT00000006393,ENSCAFT00000041055	N/A,SPRY1,SPATA5,N/A	N/A,sprouty RTK signaling antagonist 1 [Source:HGNC Symbol;Acc:HGNC:11269],spermatogenesis associated 5 [Source:HGNC Symbol;Acc:HGNC:18119],N/A
19	17317955	17502524	620	184570	ENSCAFT00000006393,ENSCAFT00000006396,ENSCAFT00000006398	SPATA5,NUDT6,FGF2	spermatogenesis associated 5 [Source:HGNC Symbol;Acc:HGNC:18119],nudix hydrolase 6 [Source:HGNC Symbol;Acc:HGNC:8053],fibroblast growth factor 2 (basic) [Source:HGNC Symbol;Acc:HGNC:3676]
19	18522964	19281129	2822	758166	ENSCAFT00000006671,ENSCAFT00000045091,ENSCAFT00000006675,ENSCAFT00000040465,ENSCAFT00000006679,ENSCAFT00000006685,ENSCAFT00000048175,ENSCAFT00000048889,ENSCAFT00000043900,ENSCAFT00000006708,ENSCAFT00000041522	QRFPR,QRFPR,TNIP3,N/A,NDNF,ATP5H,PRDM5,SET,SETSIP,PRDM5,PRDM5,N/A	pyroglutamylated RFamide peptide receptor [Source:HGNC Symbol;Acc:HGNC:15565],pyroglutamylated RFamide peptide receptor [Source:HGNC Symbol;Acc:HGNC:15565],TNFAIP3 interacting protein 3 [Source:HGNC Symbol;Acc:HGNC:19315],N/A,neuron-derived neurotrophic factor [Source:HGNC Symbol;Acc:HGNC:26256],ATP synthase, H+ transporting, mitochondrial Fo complex subunit D [Source:HGNC Symbol;Acc:HGNC:845],PR…
19	21352659	21673106	2132	320448	ENSCAFT00000006776	N/A	N/A
19	21859328	21859413	11	86
19	22116311	22946535	2223	830225	ENSCAFT00000006781,ENSCAFT00000006844,ENSCAFT00000006901,ENSCAFT00000047734,ENSCAFT00000033222,ENSCAFT00000049457,ENSCAFT00000006910,ENSCAFT00000006918,ENSCAFT00000041402,ENSCAFT00000006951,ENSCAFT00000006945	HS6ST1,UGGT1,SAP130,SAP130,N/A,N/A,AMMECR1L,POLR2D,N/A,N/A,WDR33	heparan sulfate 6-O-sulfotransferase 1 [Source:HGNC Symbol;Acc:HGNC:5201],UDP-glucose glycoprotein glucosyltransferase 1 [Source:HGNC Symbol;Acc:HGNC:15663],Sin3A associated protein 130kDa [Source:HGNC Symbol;Acc:HGNC:29813],Sin3A associated protein 130kDa [Source:HGNC Symbol;Acc:HGNC:29813],N/A,N/A,AMMECR1 like [Source:HGNC Symbol;Acc:HGNC:28658],polymerase (RNA) II (DNA directed) polypeptide D …
19	23354359	23403670	297	49312	ENSCAFT00000007320	CYP27C1	cytochrome P450 family 27 subfamily C member 1 [Source:HGNC Symbol;Acc:HGNC:33480]
19	23587803	23588076	5	274
19	23792371	23819554	224	27184	ENSCAFT00000048780	N/A	N/A
19	23997725	23997767	4	43
19	24158399	24320691	855	162293
19	24645264	25303660	2172	658397	ENSCAFT00000041798	Y_RNA,Y_RNA,RNY3P15,Y_RNA,Y_RNA,Y_RNA,Y_RNA,Y_RNA,Y_RNA,Y_RNA,Y_RNA,Y_RNA,Y_RNA,RNY3P16,Y_RNA,Y_RNA,Y_RNA,Y_RNA,Y_RNA,Y_RNA,Y_RNA,Y_RNA,Y_RNA,Y_RNA,Y_RNA,Y_RNA,Y_RNA,Y_RNA,Y_RNA,Y_RNA,Y_RNA,Y_RNA,Y_RNA,Y_RNA,Y_RNA,Y_RNA,Y_RNA,Y_RNA,Y_RNA,Y_RNA,Y_RNA,Y_RNA,Y_RNA	Y RNA [Source:RFAM;Acc:RF00019],Y RNA [Source:RFAM;Acc:RF00019],RNA, Ro-associated Y3 pseudogene 15 [Source:HGNC Symbol;Acc:HGNC:50890],Y RNA [Source:RFAM;Acc:RF00019],Y RNA [Source:RFAM;Acc:RF00019],Y RNA [Source:RFAM;Acc:RF00019],Y RNA [Source:RFAM;Acc:RF00019],Y RNA [Source:RFAM;Acc:RF00019],Y RNA [Source:RFAM;Acc:RF00019],Y RNA [Source:RFAM;Acc:RF00019],Y RNA [Source:RFAM;Acc:RF00019],Y RNA […
19	25870312	25890137	115	19826	ENSCAFT00000007551	CNTNAP5	contactin associated protein-like 5 [Source:HGNC Symbol;Acc:HGNC:18748]
19	26682359	26687311	20	4953
19	27148646	27148670	5	25
19	27394387	27547300	666	152914
19	27748922	27876633	572	127712
19	28263738	28328302	369	64565
19	28488351	30130425	5230	1642075	ENSCAFT00000007586,ENSCAFT00000044914,ENSCAFT00000041594,ENSCAFT00000047299,ENSCAFT00000007674,ENSCAFT00000041125,ENSCAFT00000007736,ENSCAFT00000034439,ENSCAFT00000007784,ENSCAFT00000041996,ENSCAFT00000007793,ENSCAFT00000007808,ENSCAFT00000007812,ENSCAFT00000042393,ENSCAFT00000007825,ENSCAFT00000049397,ENSCAFT00000046341,ENSCAFT00000007849	NIFK,NIFK,N/A,CLASP1,CLASP1,RNU4ATAC,TFCP2L1,N/A,GLI2,N/A,INHBB,RALB,TMEM185B,AC010209.1,AC016706.1,EPB41L5,EPB41L5,EPB41L5,PTPN4	nucleolar protein interacting with the FHA domain of MKI67 [Source:HGNC Symbol;Acc:HGNC:17838],nucleolar protein interacting with the FHA domain of MKI67 [Source:HGNC Symbol;Acc:HGNC:17838],N/A,cytoplasmic linker associated protein 1 [Source:HGNC Symbol;Acc:HGNC:17088],cytoplasmic linker associated protein 1 [Source:HGNC Symbol;Acc:HGNC:17088],RNA, U4atac small nuclear (U12-dependent splicing) [S…
19	30531135	34029260	16036	3498126	ENSCAFT00000008486,ENSCAFT00000007870,ENSCAFT00000007872,ENSCAFT00000049728,ENSCAFT00000007873,ENSCAFT00000007875,ENSCAFT00000007886,ENSCAFT00000007890,ENSCAFT00000007904,ENSCAFT00000007902,ENSCAFT00000048402,ENSCAFT00000007908,ENSCAFT00000007911,ENSCAFT00000034981,ENSCAFT00000033172,ENSCAFT00000042122,ENSCAFT00000042864,ENSCAFT00000007941,ENSCAFT00000041194,ENSCAFT00000007958,ENSCAFT00000034063,…	SCTR,TMEM37,DBI,DBI,DBI,C2ORF76,STEAP3,C1QL2,MARCO,MARCO,EN1,N/A,N/A,N/A,N/A,N/A,INSIG2,CCDC93,RNU4-39P,DDX18,N/A,RNA5SP356,N/A,DPP10,N/A	secretin receptor [Source:HGNC Symbol;Acc:HGNC:10608],transmembrane protein 37 [Source:HGNC Symbol;Acc:HGNC:18216],diazepam binding inhibitor (GABA receptor modulator, acyl-CoA binding protein) [Source:HGNC Symbol;Acc:HGNC:2690],diazepam binding inhibitor (GABA receptor modulator, acyl-CoA binding protein) [Source:HGNC Symbol;Acc:HGNC:2690],diazepam binding inhibitor (GABA receptor modulator, acy…
19	34194650	35612148	6413	1417499	ENSCAFT00000008010,ENSCAFT00000046558,ENSCAFT00000049312,ENSCAFT00000008023,ENSCAFT00000008024,ENSCAFT00000008026,ENSCAFT00000008032	ACTR3,ACTR3,NDUFC1,SLC35F5,N/A,GPR39,LYPD1	ARP3 actin-related protein 3 homolog (yeast) [Source:HGNC Symbol;Acc:HGNC:170],ARP3 actin-related protein 3 homolog (yeast) [Source:HGNC Symbol;Acc:HGNC:170],NADH:ubiquinone oxidoreductase subunit C1 [Source:HGNC Symbol;Acc:HGNC:7705],solute carrier family 35 member F5 [Source:HGNC Symbol;Acc:HGNC:23617],N/A,G protein-coupled receptor 39 [Source:HGNC Symbol;Acc:HGNC:4496],LY6/PLAUR domain contain…
19	35863066	39821365	15973	3958300	ENSCAFT00000008040,ENSCAFT00000034613,ENSCAFT00000041433,ENSCAFT00000033709,ENSCAFT00000008054,ENSCAFT00000008057,ENSCAFT00000046902,ENSCAFT00000008072,ENSCAFT00000047797,ENSCAFT00000008092,ENSCAFT00000008096,ENSCAFT00000008098,ENSCAFT00000008124,ENSCAFT00000043032,ENSCAFT00000008142,ENSCAFT00000008144,ENSCAFT00000049687,ENSCAFT00000008201,ENSCAFT00000032639,ENSCAFT00000008219,ENSCAFT00000042293,…	NCKAP5,RNU6-1096P,RNU6-600P,RNU6-421P,N/A,MGAT5,TMEM163,ACMSD,ACMSD,N/A,CCNT2,CCNT2,MAP3K19,RAB3GAP1,RAB3GAP1,ZRANB3,N/A,RNU6-348P,R3HDM1,MIR128-1,UBXN4,N/A,LCT,MCM6,N/A,SNORD12,DARS,CXCR4	NCK-associated protein 5 [Source:HGNC Symbol;Acc:HGNC:29847],RNA, U6 small nuclear 1096, pseudogene [Source:HGNC Symbol;Acc:HGNC:48059],RNA, U6 small nuclear 600, pseudogene [Source:HGNC Symbol;Acc:HGNC:47563],RNA, U6 small nuclear 421, pseudogene [Source:HGNC Symbol;Acc:HGNC:47384],N/A,mannosyl (alpha-1,6-)-glycoprotein beta-1,6-N-acetyl-glucosaminyltransferase [Source:HGNC Symbol;Acc:HGNC:7049]…
19	40055970	40056051	11	82
19	40330602	41773307	6142	1442706	ENSCAFT00000030198,ENSCAFT00000008347,ENSCAFT00000043359,ENSCAFT00000008380,ENSCAFT00000008390	N/A,HNMT,SPOPL,SPOPL,NXPH2	N/A,histamine N-methyltransferase [Source:HGNC Symbol;Acc:HGNC:5028],speckle type POZ protein like [Source:HGNC Symbol;Acc:HGNC:27934],speckle type POZ protein like [Source:HGNC Symbol;Acc:HGNC:27934],neurexophilin 2 [Source:HGNC Symbol;Acc:HGNC:8076]
19	42376828	43314774	5262	937947	ENSCAFT00000008738,ENSCAFT00000008728,ENSCAFT00000008758,ENSCAFT00000047139	LRP1B,LRP1B,N/A,N/A	LDL receptor related protein 1B [Source:HGNC Symbol;Acc:HGNC:6693],LDL receptor related protein 1B [Source:HGNC Symbol;Acc:HGNC:6693],N/A,N/A
19	43500615	44949045	7134	1448431	ENSCAFT00000008738,ENSCAFT00000008728,ENSCAFT00000008788,ENSCAFT00000037983,ENSCAFT00000043960,ENSCAFT00000043413,ENSCAFT00000033057	LRP1B,LRP1B,N/A,N/A,N/A,N/A,N/A	LDL receptor related protein 1B [Source:HGNC Symbol;Acc:HGNC:6693],LDL receptor related protein 1B [Source:HGNC Symbol;Acc:HGNC:6693],N/A,N/A,N/A,N/A,N/A
19	45867083	45867105	5	23
19	46304199	46656676	1186	352478	ENSCAFT00000008867,ENSCAFT00000043867,ENSCAFT00000043144	ZEB2,ZEB2_AS1_3,ZEB2_AS1_4	zinc finger E-box binding homeobox 2 [Source:HGNC Symbol;Acc:HGNC:14881],ZEB2 antisense RNA 1 conserved region 3 [Source:RFAM;Acc:RF01986],ZEB2 antisense RNA 1 conserved region 4 [Source:RFAM;Acc:RF01987]
19	46892469	46892484	4	16
19	47048338	50348052	15209	3299715	ENSCAFT00000044377,ENSCAFT00000042452,ENSCAFT00000008888,ENSCAFT00000008905,ENSCAFT00000006550,ENSCAFT00000008908,ENSCAFT00000008917	RNU6-1045P,RNU6-894P,N/A,ACVR2A,ORC4,N/A,PRDX3,MBD5	RNA, U6 small nuclear 1045, pseudogene [Source:HGNC Symbol;Acc:HGNC:48008],RNA, U6 small nuclear 894, pseudogene [Source:HGNC Symbol;Acc:HGNC:47857],N/A,activin A receptor type IIA [Source:HGNC Symbol;Acc:HGNC:173],origin recognition complex subunit 4 [Source:HGNC Symbol;Acc:HGNC:8490],N/A,peroxiredoxin 3 [Source:HGNC Symbol;Acc:HGNC:9354],methyl-CpG binding domain protein 5 [Source:HGNC Symbol;A…
19	50636811	52245988	10059	1609178	ENSCAFT00000009048,ENSCAFT00000045428,ENSCAFT00000009064,ENSCAFT00000048139,ENSCAFT00000009067,ENSCAFT00000048968,ENSCAFT00000009076,ENSCAFT00000023283,ENSCAFT00000043676,ENSCAFT00000043479,ENSCAFT00000034193,ENSCAFT00000009095	KIF5C,LYPD6B,N/A,LYPD6,MMADHC,N/A,N/A,CRTC1,RND3,N/A,RNU6-1077P,RNU6-298P,NXF2,NXF5,NXF2B	kinesin family member 5C [Source:HGNC Symbol;Acc:HGNC:6325],LY6/PLAUR domain containing 6B [Source:HGNC Symbol;Acc:HGNC:27018],N/A,LY6/PLAUR domain containing 6 [Source:HGNC Symbol;Acc:HGNC:28751],methylmalonic aciduria (cobalamin deficiency) cblD type, with homocystinuria [Source:HGNC Symbol;Acc:HGNC:25221],N/A,N/A,CREB regulated transcription coactivator 1 [Source:HGNC Symbol;Acc:HGNC:16062],Rh…
19	52437345	52568464	1672	131120	ENSCAFT00000009096,ENSCAFT00000042919,ENSCAFT00000009102	N/A,RBM43,NMI	N/A,RNA binding motif protein 43 [Source:HGNC Symbol;Acc:HGNC:24790],N-myc and STAT interactor [Source:HGNC Symbol;Acc:HGNC:7854]
19	52863485	52927964	553	64480	ENSCAFT00000049432,ENSCAFT00000009249,ENSCAFT00000049028,ENSCAFT00000046735	NEB,NEB,NEB,NEB	nebulin [Source:HGNC Symbol;Acc:HGNC:7720],nebulin [Source:HGNC Symbol;Acc:HGNC:7720],nebulin [Source:HGNC Symbol;Acc:HGNC:7720],nebulin [Source:HGNC Symbol;Acc:HGNC:7720]
19	53272560	53351178	404	78619
20	9161813	9756733	2243	594921	ENSCAFT00000008937,ENSCAFT00000043715,ENSCAFT00000008950,ENSCAFT00000008956,ENSCAFT00000036604,ENSCAFT00000008964	RAD18,OXTR,OXTR,CAV3,SSUH2,LMCD1	RAD18, E3 ubiquitin protein ligase [Source:HGNC Symbol;Acc:HGNC:18278],oxytocin receptor [Source:HGNC Symbol;Acc:HGNC:8529],oxytocin receptor [Source:HGNC Symbol;Acc:HGNC:8529],caveolin 3 [Source:HGNC Symbol;Acc:HGNC:1529],ssu-2 homolog (C. elegans) [Source:HGNC Symbol;Acc:HGNC:24809],LIM and cysteine-rich domains 1 [Source:HGNC Symbol;Acc:HGNC:6633]
20	9801653	10162520	1774	360868
20	10162738	11305931	4327	1143194	ENSCAFT00000036019,ENSCAFT00000008998,ENSCAFT00000047660,ENSCAFT00000033489	GRM7,GRM7,AC009677.1,N/A	glutamate receptor, metabotropic 7 [Source:HGNC Symbol;Acc:HGNC:4599],glutamate receptor, metabotropic 7 [Source:HGNC Symbol;Acc:HGNC:4599],N/A,N/A
20	11724783	12138483	1643	413701	ENSCAFT00000033004,ENSCAFT00000030651,ENSCAFT00000005266	RNU6-627P,N/A,N/A	RNA, U6 small nuclear 627, pseudogene [Source:HGNC Symbol;Acc:HGNC:47590],N/A,N/A
20	12243860	12419473	687	175614
20	12419553	13132262	2491	712710	ENSCAFT00000046830,ENSCAFT00000009032,ENSCAFT00000009041,ENSCAFT00000042387,ENSCAFT00000009043,ENSCAFT00000009530,ENSCAFT00000009554,ENSCAFT00000049757,ENSCAFT00000009609	EDEM1,EDEM1,ARL8B,RNU6-462P,BHLHE40,ITPR1,ITPR1,N/A,SUMF1	ER degradation enhancer, mannosidase alpha-like 1 [Source:HGNC Symbol;Acc:HGNC:18967],ER degradation enhancer, mannosidase alpha-like 1 [Source:HGNC Symbol;Acc:HGNC:18967],ADP ribosylation factor like GTPase 8B [Source:HGNC Symbol;Acc:HGNC:25564],RNA, U6 small nuclear 462, pseudogene [Source:HGNC Symbol;Acc:HGNC:47425],basic helix-loop-helix family member e40 [Source:HGNC Symbol;Acc:HGNC:1046],in…
20	13532442	13723379	714	190938	ENSCAFT00000009620	LRRN1	leucine rich repeat neuronal 1 [Source:HGNC Symbol;Acc:HGNC:20980]
20	13724064	13938533	851	214470
20	14007778	14226939	800	219162
20	15222746	15640369	1419	417624
20	15736512	16391418	3168	654907	ENSCAFT00000046345,ENSCAFT00000009948,ENSCAFT00000042604	CNTN6,CNTN6,N/A	contactin 6 [Source:HGNC Symbol;Acc:HGNC:2176],contactin 6 [Source:HGNC Symbol;Acc:HGNC:2176],N/A
20	16394344	16733037	1426	338694	ENSCAFT00000044189	RNU6-546P	RNA, U6 small nuclear 546, pseudogene [Source:HGNC Symbol;Acc:HGNC:47509]
20	16733265	17159542	2381	426278	ENSCAFT00000047619,ENSCAFT00000044854,ENSCAFT00000010134,ENSCAFT00000033345,ENSCAFT00000037541,ENSCAFT00000019812,ENSCAFT00000040524	CHL1,CHL1,CHL1,N/A,ATP6V1E1,N/A,SNORA67,SNORA67,SNORA67,SNORA67,SNORA67	cell adhesion molecule L1-like [Source:HGNC Symbol;Acc:HGNC:1939],cell adhesion molecule L1-like [Source:HGNC Symbol;Acc:HGNC:1939],cell adhesion molecule L1-like [Source:HGNC Symbol;Acc:HGNC:1939],N/A,ATPase, H+ transporting, lysosomal 31kDa, V1 subunit E1 [Source:HGNC Symbol;Acc:HGNC:857],N/A,Small nucleolar RNA SNORA67 [Source:RFAM;Acc:RF00272],Small nucleolar RNA SNORA67 [Source:RFAM;Acc:RF00…
20	22452403	22965653	2598	513251	ENSCAFT00000010531,ENSCAFT00000043644,ENSCAFT00000010544,ENSCAFT00000010553,ENSCAFT00000010561,ENSCAFT00000036344,ENSCAFT00000010573,ENSCAFT00000010590,ENSCAFT00000043027,ENSCAFT00000010606,ENSCAFT00000010604	FRMD4B,LMOD3,LMOD3,ARL6IP5,UBA3,UBA3,TMF1,EOGT,FAM19A4,N/A,FAM19A4	FERM domain containing 4B [Source:HGNC Symbol;Acc:HGNC:24886],leiomodin 3 (fetal) [Source:HGNC Symbol;Acc:HGNC:6649],leiomodin 3 (fetal) [Source:HGNC Symbol;Acc:HGNC:6649],ADP ribosylation factor like GTPase 6 interacting protein 5 [Source:HGNC Symbol;Acc:HGNC:16937],ubiquitin-like modifier activating enzyme 3 [Source:HGNC Symbol;Acc:HGNC:12470],ubiquitin-like modifier activating enzyme 3 [Source…
20	22968026	23355380	1528	387355	ENSCAFT00000043812	FAM19A1	family with sequence similarity 19 (chemokine (C-C motif)-like), member A1 [Source:HGNC Symbol;Acc:HGNC:21587]
20	23498301	23831532	1575	333232
20	23831706	25491115	6736	1659410	ENSCAFT00000010726,ENSCAFT00000010699,ENSCAFT00000010745,ENSCAFT00000044957,ENSCAFT00000041936,ENSCAFT00000010751,ENSCAFT00000042437,ENSCAFT00000010761,ENSCAFT00000038066,ENSCAFT00000038065,ENSCAFT00000010771,ENSCAFT00000040085,ENSCAFT00000045448	SUCLG2,SUCLG2,KBTBD8,N/A,AL121865.1,N/A,U6,RNU6-837P,LRIG1,LRIG1,LRIG1,SLC25A26,SNORA64,N/A	succinate-CoA ligase, GDP-forming, beta subunit [Source:HGNC Symbol;Acc:HGNC:11450],succinate-CoA ligase, GDP-forming, beta subunit [Source:HGNC Symbol;Acc:HGNC:11450],kelch repeat and BTB (POZ) domain containing 8 [Source:HGNC Symbol;Acc:HGNC:30691],N/A,N/A,N/A,U6 spliceosomal RNA [Source:RFAM;Acc:RF00026],RNA, U6 small nuclear 837, pseudogene [Source:HGNC Symbol;Acc:HGNC:47800],leucine-rich rep…
20	25579276	25738292	787	159017	ENSCAFT00000010853	MAGI1	membrane associated guanylate kinase, WW and PDZ domain containing 1 [Source:HGNC Symbol;Acc:HGNC:946]
20	25738359	25928746	717	190388	ENSCAFT00000010853,ENSCAFT00000047818	MAGI1,MAGI1	membrane associated guanylate kinase, WW and PDZ domain containing 1 [Source:HGNC Symbol;Acc:HGNC:946],membrane associated guanylate kinase, WW and PDZ domain containing 1 [Source:HGNC Symbol;Acc:HGNC:946]
20	25928787	26233693	1370	304907	ENSCAFT00000047818,ENSCAFT00000041957	MAGI1,RNU4ATAC2P	membrane associated guanylate kinase, WW and PDZ domain containing 1 [Source:HGNC Symbol;Acc:HGNC:946],RNA, U4atac small nuclear 2, pseudogene [Source:HGNC Symbol;Acc:HGNC:39003]
20	26235033	27370360	4256	1135328	ENSCAFT00000010923,ENSCAFT00000041243,ENSCAFT00000010961,ENSCAFT00000011009,ENSCAFT00000044091,ENSCAFT00000011028,ENSCAFT00000035703	ADAMTS9,N/A,PRICKLE2,PSMD6,ATXN7,ATXN7,THOC7	ADAM metallopeptidase with thrombospondin type 1 motif 9 [Source:HGNC Symbol;Acc:HGNC:13202],N/A,prickle homolog 2 [Source:HGNC Symbol;Acc:HGNC:20340],proteasome 26S subunit, non-ATPase 6 [Source:HGNC Symbol;Acc:HGNC:9564],ataxin 7 [Source:HGNC Symbol;Acc:HGNC:10560],ataxin 7 [Source:HGNC Symbol;Acc:HGNC:10560],THO complex 7 [Source:HGNC Symbol;Acc:HGNC:29874]
20	27370481	27594069	901	223589	ENSCAFT00000035703,ENSCAFT00000011046,ENSCAFT00000042818,ENSCAFT00000044457	THOC7,C3ORF49,SNTN,SYNPR	THO complex 7 [Source:HGNC Symbol;Acc:HGNC:29874],chromosome 3 open reading frame 49 [Source:HGNC Symbol;Acc:HGNC:25190],sentan, cilia apical structure protein [Source:HGNC Symbol;Acc:HGNC:33706],synaptoporin [Source:HGNC Symbol;Acc:HGNC:16507]
20	27594101	28045351	1813	451251	ENSCAFT00000044457,ENSCAFT00000041541,ENSCAFT00000011080,ENSCAFT00000011084	SYNPR,RNU6-892P,N/A,N/A	synaptoporin [Source:HGNC Symbol;Acc:HGNC:16507],RNA, U6 small nuclear 892, pseudogene [Source:HGNC Symbol;Acc:HGNC:47855],N/A,N/A
20	28054872	28246092	663	191221	ENSCAFT00000011398	CADPS	Ca++-dependent secretion activator [Source:HGNC Symbol;Acc:HGNC:1426]
20	30083543	30743951	2566	660409	ENSCAFT00000042962,ENSCAFT00000041892,ENSCAFT00000011527	RNU6-53P,N/A,FHIT	RNA, U6 small nuclear 53, pseudogene [Source:HGNC Symbol;Acc:HGNC:42543],N/A,fragile histidine triad [Source:HGNC Symbol;Acc:HGNC:3701]
20	30744731	30940077	799	195347	ENSCAFT00000011527,ENSCAFT00000043884	FHIT,FHIT	fragile histidine triad [Source:HGNC Symbol;Acc:HGNC:3701],fragile histidine triad [Source:HGNC Symbol;Acc:HGNC:3701]
20	30940823	31201115	1247	260293	ENSCAFT00000011527	FHIT	fragile histidine triad [Source:HGNC Symbol;Acc:HGNC:3701]
20	31201724	31422641	1097	220918
20	31652517	31808506	555	155990	ENSCAFT00000041491,ENSCAFT00000011559	N/A,C3ORF67	N/A,chromosome 3 open reading frame 67 [Source:HGNC Symbol;Acc:HGNC:24763]
20	31923563	32185523	1160	261961	ENSCAFT00000011559,ENSCAFT00000043106,ENSCAFT00000011571,ENSCAFT00000011581,ENSCAFT00000035682,ENSCAFT00000047371,ENSCAFT00000011675,ENSCAFT00000011716	C3ORF67,FAM3D,FAM3D,FAM107A,FAM107A,FAM107A,ACOX2,KCTD6	chromosome 3 open reading frame 67 [Source:HGNC Symbol;Acc:HGNC:24763],family with sequence similarity 3 member D [Source:HGNC Symbol;Acc:HGNC:18665],family with sequence similarity 3 member D [Source:HGNC Symbol;Acc:HGNC:18665],family with sequence similarity 107 member A [Source:HGNC Symbol;Acc:HGNC:30827],family with sequence similarity 107 member A [Source:HGNC Symbol;Acc:HGNC:30827],family w…
20	42034071	43051241	3495	1017171	ENSCAFT00000035949,ENSCAFT00000021669,ENSCAFT00000021741,ENSCAFT00000046780,ENSCAFT00000021754,ENSCAFT00000045497,ENSCAFT00000021756,ENSCAFT00000021862,ENSCAFT00000021872,ENSCAFT00000021879,ENSCAFT00000021891,ENSCAFT00000021903,ENSCAFT00000021916,ENSCAFT00000021930,ENSCAFT00000043936,ENSCAFT00000022002,ENSCAFT00000022013,ENSCAFT00000035388,ENSCAFT00000022020,ENSCAFT00000022042,ENSCAFT00000022142,…	PRSS50,TMIE,ALS2CL,ALS2CL,LRRC2,RTP3,RTP3,LTF,CCRL2,CCR5,CCR2,CCR3,N/A,XCR1,FYCO1,FYCO1,CXCR6,CCR9,CCR9,LZTFL1,SLC6A20,SACM1L,SACM1L,LIMD1,LARS2,N/A	protease, serine 50 [Source:HGNC Symbol;Acc:HGNC:17910],transmembrane inner ear [Source:HGNC Symbol;Acc:HGNC:30800],ALS2 C-terminal like [Source:HGNC Symbol;Acc:HGNC:20605],ALS2 C-terminal like [Source:HGNC Symbol;Acc:HGNC:20605],leucine rich repeat containing 2 [Source:HGNC Symbol;Acc:HGNC:14676],receptor (chemosensory) transporter protein 3 [Source:HGNC Symbol;Acc:HGNC:15572],receptor (chemosen…
20	49569481	49845671	954	276191	ENSCAFT00000027435,ENSCAFT00000032931,ENSCAFT00000048964,ENSCAFT00000027439,ENSCAFT00000027457	N/A,RNU1-62P,ZNF709,CTD-2192J16.17,ACP5,CNN1	N/A,RNA, U1 small nuclear 62, pseudogene [Source:HGNC Symbol;Acc:HGNC:48404],zinc finger protein 709 [Source:HGNC Symbol;Acc:HGNC:20629],Zinc finger protein 709 [Source:UniProtKB/Swiss-Prot;Acc:Q8N972],acid phosphatase 5, tartrate resistant [Source:HGNC Symbol;Acc:HGNC:124],calponin 1, basic, smooth muscle [Source:HGNC Symbol;Acc:HGNC:2155]
21	8521652	8817355	1051	295704	ENSCAFT00000006866	KRT8	keratin 8, type II [Source:HGNC Symbol;Acc:HGNC:6446]
21	9760805	10082506	1186	321702	ENSCAFT00000040353,ENSCAFT00000006880	SNORA72,EBP	Small nucleolar RNA SNORA72 [Source:RFAM;Acc:RF00139],emopamil binding protein (sterol isomerase) [Source:HGNC Symbol;Acc:HGNC:3133]
21	10374330	10574584	1071	200255	ENSCAFT00000007006,ENSCAFT00000043520,ENSCAFT00000006940,ENSCAFT00000042696,ENSCAFT00000010734	TRIM64,TRIM64B,TRIM64C,TRIM64B,TRIM64,TRIM64C,FOLH1,RNU6-1018P,RNU6-504P,RNU6-780P,N/A	tripartite motif containing 64 [Source:HGNC Symbol;Acc:HGNC:14663],tripartite motif containing 64B [Source:HGNC Symbol;Acc:HGNC:37147],tripartite motif containing 64C [Source:HGNC Symbol;Acc:HGNC:37148],tripartite motif containing 64B [Source:HGNC Symbol;Acc:HGNC:37147],tripartite motif containing 64 [Source:HGNC Symbol;Acc:HGNC:14663],tripartite motif containing 64C [Source:HGNC Symbol;Acc:HGNC:…
21	10577099	10865302	1531	288204	ENSCAFT00000007026,ENSCAFT00000007027	NOX4,TYR	NADPH oxidase 4 [Source:HGNC Symbol;Acc:HGNC:7891],tyrosinase [Source:HGNC Symbol;Acc:HGNC:12442]
21	11008387	12100141	5241	1091755	ENSCAFT00000047674,ENSCAFT00000007045,ENSCAFT00000050015,ENSCAFT00000007054,ENSCAFT00000007057,ENSCAFT00000040607	GRM5,GRM5,CTSC,CTSC,RAB38,N/A	glutamate receptor, metabotropic 5 [Source:HGNC Symbol;Acc:HGNC:4597],glutamate receptor, metabotropic 5 [Source:HGNC Symbol;Acc:HGNC:4597],cathepsin C [Source:HGNC Symbol;Acc:HGNC:2528],cathepsin C [Source:HGNC Symbol;Acc:HGNC:2528],RAB38, member RAS oncogene family [Source:HGNC Symbol;Acc:HGNC:9776],N/A
21	12100191	13064423	3904	964233	ENSCAFT00000007070,ENSCAFT00000007078,ENSCAFT00000046822,ENSCAFT00000007083,ENSCAFT00000007134	TMEM135,FZD4,RNU6-1104P,PRSS23,ME3	transmembrane protein 135 [Source:HGNC Symbol;Acc:HGNC:26167],frizzled class receptor 4 [Source:HGNC Symbol;Acc:HGNC:4042],RNA, U6 small nuclear 1104, pseudogene [Source:HGNC Symbol;Acc:HGNC:48067],protease, serine 23 [Source:HGNC Symbol;Acc:HGNC:14370],malic enzyme 3, NADP(+)-dependent, mitochondrial [Source:HGNC Symbol;Acc:HGNC:6985]
21	14407632	14709610	1248	301979	ENSCAFT00000040703	N/A	N/A
21	14709692	14888606	949	178915
21	14888675	15904814	4799	1016140	ENSCAFT00000007339,ENSCAFT00000044138,ENSCAFT00000007404	DLG2,CCDC90B,CCDC90B	discs, large homolog 2 (Drosophila) [Source:HGNC Symbol;Acc:HGNC:2901],coiled-coil domain containing 90B [Source:HGNC Symbol;Acc:HGNC:28108],coiled-coil domain containing 90B [Source:HGNC Symbol;Acc:HGNC:28108]
21	15904970	16462164	2042	557195	ENSCAFT00000044138,ENSCAFT00000007404,ENSCAFT00000007388,ENSCAFT00000007385,ENSCAFT00000049924,ENSCAFT00000007424,ENSCAFT00000007438,ENSCAFT00000007446,ENSCAFT00000045002,ENSCAFT00000007459,ENSCAFT00000022397,ENSCAFT00000007463,ENSCAFT00000045653	CCDC90B,CCDC90B,ANKRD42,ANKRD42,N/A,PCF11,RAB30,DDIAS,DDIAS,PRCP,N/A,N/A,FAM181B	coiled-coil domain containing 90B [Source:HGNC Symbol;Acc:HGNC:28108],coiled-coil domain containing 90B [Source:HGNC Symbol;Acc:HGNC:28108],ankyrin repeat domain 42 [Source:HGNC Symbol;Acc:HGNC:26752],ankyrin repeat domain 42 [Source:HGNC Symbol;Acc:HGNC:26752],N/A,PCF11 cleavage and polyadenylation factor subunit [Source:HGNC Symbol;Acc:HGNC:30097],RAB30, member RAS oncogene family [Source:HGNC …
21	16547808	16826260	1221	278453
21	16854203	17071947	975	217745
21	17402251	17584395	621	182145	ENSCAFT00000007479	N/A	N/A
21	17584662	18180677	2776	596016
21	18180932	19778016	7628	1597085	ENSCAFT00000049396,ENSCAFT00000042243,ENSCAFT00000048242,ENSCAFT00000039926,ENSCAFT00000007634	N/A,N/A,N/A,MIR708,TENM4	N/A,N/A,N/A,microRNA 708 [Source:HGNC Symbol;Acc:HGNC:33654],teneurin transmembrane protein 4 [Source:HGNC Symbol;Acc:HGNC:29945]
21	19838204	20003762	554	165559	ENSCAFT00000007634	TENM4	teneurin transmembrane protein 4 [Source:HGNC Symbol;Acc:HGNC:29945]
21	21530947	21813109	972	282163	ENSCAFT00000044419,ENSCAFT00000008331,ENSCAFT00000008307,ENSCAFT00000008360,ENSCAFT00000008364,ENSCAFT00000008377,ENSCAFT00000008389	GDPD4,MYO7A,MYO7A,CAPN5,B3GNT6,ACER3,N/A	glycerophosphodiester phosphodiesterase domain containing 4 [Source:HGNC Symbol;Acc:HGNC:24849],myosin VIIA [Source:HGNC Symbol;Acc:HGNC:7606],myosin VIIA [Source:HGNC Symbol;Acc:HGNC:7606],calpain 5 [Source:HGNC Symbol;Acc:HGNC:1482],UDP-GlcNAc:betaGal beta-1,3-N-acetylglucosaminyltransferase 6 [Source:HGNC Symbol;Acc:HGNC:24141],alkaline ceramidase 3 [Source:HGNC Symbol;Acc:HGNC:16066],N/A
21	21813314	22166795	1337	353482	ENSCAFT00000008377,ENSCAFT00000008391,ENSCAFT00000008452,ENSCAFT00000008455,ENSCAFT00000008498,ENSCAFT00000008496	ACER3,TSKU,N/A,LRRC32,EMSY,EMSY	alkaline ceramidase 3 [Source:HGNC Symbol;Acc:HGNC:16066],tsukushi, small leucine rich proteoglycan [Source:HGNC Symbol;Acc:HGNC:28850],N/A,leucine rich repeat containing 32 [Source:HGNC Symbol;Acc:HGNC:4161],EMSY, BRCA2-interacting transcriptional repressor [Source:HGNC Symbol;Acc:HGNC:18071],EMSY, BRCA2-interacting transcriptional repressor [Source:HGNC Symbol;Acc:HGNC:18071]
21	25171819	25324854	515	153036	ENSCAFT00000009078,ENSCAFT00000040279,ENSCAFT00000009087	FCHSD2,RNU6-927P,FAU	FCH and double SH3 domains 2 [Source:HGNC Symbol;Acc:HGNC:29114],RNA, U6 small nuclear 927, pseudogene [Source:HGNC Symbol;Acc:HGNC:47890],Finkel-Biskis-Reilly murine sarcoma virus (FBR-MuSV) ubiquitously expressed [Source:HGNC Symbol;Acc:HGNC:3597]
21	27230971	27394013	1039	163043	ENSCAFT00000038901,ENSCAFT00000038709,ENSCAFT00000020055,ENSCAFT00000020036,ENSCAFT00000020050,ENSCAFT00000019912,ENSCAFT00000020014,ENSCAFT00000037256,ENSCAFT00000038703,ENSCAFT00000038820,ENSCAFT00000019978,ENSCAFT00000019954,ENSCAFT00000038607,ENSCAFT00000020043	OR51F2,N/A,OR51S1,N/A,N/A,OR51H1,N/A,OR51T1,N/A,N/A,N/A,OR51G2,OR51G1,OR51G1,OR51A4,OR51A2	olfactory receptor family 51 subfamily F member 2 [Source:HGNC Symbol;Acc:HGNC:15197],N/A,olfactory receptor family 51 subfamily S member 1 [Source:HGNC Symbol;Acc:HGNC:15204],N/A,N/A,olfactory receptor family 51 subfamily H member 1 [Source:HGNC Symbol;Acc:HGNC:14833],N/A,olfactory receptor family 51 subfamily T member 1 [Source:HGNC Symbol;Acc:HGNC:15205],N/A,N/A,N/A,olfactory receptor family 5…
21	27485985	27946962	3998	460978	ENSCAFT00000019842,ENSCAFT00000019838,ENSCAFT00000048095,ENSCAFT00000048273,ENSCAFT00000019702,ENSCAFT00000019809,ENSCAFT00000039787,ENSCAFT00000037243,ENSCAFT00000037238,ENSCAFT00000037236,ENSCAFT00000037231,ENSCAFT00000019792,ENSCAFT00000037228,ENSCAFT00000019557,ENSCAFT00000037217,ENSCAFT00000019559,ENSCAFT00000039230,ENSCAFT00000039227,ENSCAFT00000019547,ENSCAFT00000022908	OR52J3,OR52J3,N/A,OR52E2,N/A,N/A,N/A,N/A,N/A,N/A,N/A,N/A,N/A,N/A,N/A,N/A,N/A,N/A,N/A,N/A	olfactory receptor family 52 subfamily J member 3 [Source:HGNC Symbol;Acc:HGNC:14799],olfactory receptor family 52 subfamily J member 3 [Source:HGNC Symbol;Acc:HGNC:14799],N/A,olfactory receptor family 52 subfamily E member 2 [Source:HGNC Symbol;Acc:HGNC:14769],N/A,N/A,N/A,N/A,N/A,N/A,N/A,N/A,N/A,N/A,N/A,N/A,N/A,N/A,N/A,N/A
21	29268327	29485875	1444	217549	ENSCAFT00000042978,ENSCAFT00000010255,ENSCAFT00000010268,ENSCAFT00000010269,ENSCAFT00000010272,ENSCAFT00000010271,ENSCAFT00000039594,ENSCAFT00000010273	OR56A5,N/A,OR56A1,N/A,OR52L1,N/A,OR52L1,N/A	olfactory receptor family 56 subfamily A member 5 [Source:HGNC Symbol;Acc:HGNC:14792],N/A,olfactory receptor family 56 subfamily A member 1 [Source:HGNC Symbol;Acc:HGNC:14781],N/A,olfactory receptor family 52 subfamily L member 1 [Source:HGNC Symbol;Acc:HGNC:14785],N/A,olfactory receptor family 52 subfamily L member 1 [Source:HGNC Symbol;Acc:HGNC:14785],N/A
21	29486688	29665441	735	178754	ENSCAFT00000039033,ENSCAFT00000010323,ENSCAFT00000010283,ENSCAFT00000010285,ENSCAFT00000046689,ENSCAFT00000010334,ENSCAFT00000010338,ENSCAFT00000010340	OR52B2,FAM160A2,OR52W1,C11ORF42,CNGA4,CNGA4,CCKBR,PRKCDBP	olfactory receptor family 52 subfamily B member 2 [Source:HGNC Symbol;Acc:HGNC:15207],family with sequence similarity 160 member A2 [Source:HGNC Symbol;Acc:HGNC:25378],olfactory receptor family 52 subfamily W member 1 [Source:HGNC Symbol;Acc:HGNC:15239],chromosome 11 open reading frame 42 [Source:HGNC Symbol;Acc:HGNC:28541],cyclic nucleotide gated channel alpha 4 [Source:HGNC Symbol;Acc:HGNC:2152…
21	30653253	30894939	818	241687	ENSCAFT00000010791,ENSCAFT00000010795,ENSCAFT00000010805,ENSCAFT00000010803	ZNF215,ZNF214,NLRP14,NLRP14	zinc finger protein 215 [Source:HGNC Symbol;Acc:HGNC:13007],zinc finger protein 214 [Source:HGNC Symbol;Acc:HGNC:13006],NLR family, pyrin domain containing 14 [Source:HGNC Symbol;Acc:HGNC:22939],NLR family, pyrin domain containing 14 [Source:HGNC Symbol;Acc:HGNC:22939]
21	30972170	31464272	2590	492103	ENSCAFT00000010831,ENSCAFT00000010851,ENSCAFT00000046883,ENSCAFT00000010885,ENSCAFT00000010909,ENSCAFT00000010931,ENSCAFT00000048923,ENSCAFT00000046882,ENSCAFT00000038016,ENSCAFT00000037389,ENSCAFT00000039698,ENSCAFT00000011024	SYT9,OLFML1,PPFIBP2,PPFIBP2,CYB5R2,OVCH2,N/A,N/A,N/A,N/A,OR5P2,OR10A6,OR10A6	synaptotagmin 9 [Source:HGNC Symbol;Acc:HGNC:19265],olfactomedin like 1 [Source:HGNC Symbol;Acc:HGNC:24473],PTPRF interacting protein, binding protein 2 (liprin beta 2) [Source:HGNC Symbol;Acc:HGNC:9250],PTPRF interacting protein, binding protein 2 (liprin beta 2) [Source:HGNC Symbol;Acc:HGNC:9250],cytochrome b5 reductase 2 [Source:HGNC Symbol;Acc:HGNC:24376],ovochymase 2 (gene/pseudogene) [Sourc…
21	31476821	31978930	1994	502110	ENSCAFT00000039063,ENSCAFT00000011053,ENSCAFT00000011058,ENSCAFT00000011073,ENSCAFT00000044088,ENSCAFT00000011088,ENSCAFT00000011097,ENSCAFT00000037463,ENSCAFT00000011102	OR10A3,NLRP10,AL356585.2,EIF3F,TUB,TUB,RIC3,LMO1,STK33,STK33	olfactory receptor family 10 subfamily A member 3 [Source:HGNC Symbol;Acc:HGNC:8162],NLR family, pyrin domain containing 10 [Source:HGNC Symbol;Acc:HGNC:21464],N/A,eukaryotic translation initiation factor 3 subunit F [Source:HGNC Symbol;Acc:HGNC:3275],tubby bipartite transcription factor [Source:HGNC Symbol;Acc:HGNC:12406],tubby bipartite transcription factor [Source:HGNC Symbol;Acc:HGNC:12406],R…
21	33929775	34258149	1563	328375	ENSCAFT00000012250,ENSCAFT00000037879,ENSCAFT00000042545,ENSCAFT00000049851,ENSCAFT00000012304	CTR9,EIF4G2,SNORD97,ZBED5,N/A	CTR9 homolog, Paf1/RNA polymerase II complex component [Source:HGNC Symbol;Acc:HGNC:16850],eukaryotic translation initiation factor 4 gamma, 2 [Source:HGNC Symbol;Acc:HGNC:3297],small nucleolar RNA, C/D box 97 [Source:HGNC Symbol;Acc:HGNC:32760],zinc finger, BED-type containing 5 [Source:HGNC Symbol;Acc:HGNC:30803],N/A
21	34258195	34803765	3176	545571	ENSCAFT00000012310,ENSCAFT00000041998,ENSCAFT00000033310	GALNT18,N/A,RNU6-363P	polypeptide N-acetylgalactosaminyltransferase 18 [Source:HGNC Symbol;Acc:HGNC:30488],N/A,RNA, U6 small nuclear 363, pseudogene [Source:HGNC Symbol;Acc:HGNC:47326]
21	34804650	35105413	1101	300764	ENSCAFT00000012458,ENSCAFT00000012527,ENSCAFT00000012533	USP47,DKK3,FOLR1	ubiquitin specific peptidase 47 [Source:HGNC Symbol;Acc:HGNC:20076],dickkopf WNT signaling pathway inhibitor 3 [Source:HGNC Symbol;Acc:HGNC:2893],folate receptor 1 (adult) [Source:HGNC Symbol;Acc:HGNC:3791]
21	35105565	35564398	2485	458834	ENSCAFT00000034128,ENSCAFT00000012581,ENSCAFT00000012580,ENSCAFT00000012579,ENSCAFT00000044552,ENSCAFT00000042753,ENSCAFT00000012627,ENSCAFT00000043932	RNU5B-6P,RNU5F-6P,MICAL2,MICAL2,MICAL2,PARVA,PARVA,PARVA,N/A	RNA, U5B small nuclear 6, pseudogene [Source:HGNC Symbol;Acc:HGNC:34186],RNA, U5F small nuclear 6, pseudogene [Source:HGNC Symbol;Acc:HGNC:42523],microtubule associated monooxygenase, calponin and LIM domain containing 2 [Source:HGNC Symbol;Acc:HGNC:24693],microtubule associated monooxygenase, calponin and LIM domain containing 2 [Source:HGNC Symbol;Acc:HGNC:24693],microtubule associated monooxyg…
21	35564418	36126866	2187	562449	ENSCAFT00000012842,ENSCAFT00000012846,ENSCAFT00000012878	TEAD1,TEAD1,RASSF10	TEA domain family member 1 (SV40 transcriptional enhancer factor) [Source:HGNC Symbol;Acc:HGNC:11714],TEA domain family member 1 (SV40 transcriptional enhancer factor) [Source:HGNC Symbol;Acc:HGNC:11714],Ras association (RalGDS/AF-6) domain family (N-terminal) member 10 [Source:HGNC Symbol;Acc:HGNC:33984]
21	36621296	37538811	4062	917516	ENSCAFT00000013333,ENSCAFT00000047773,ENSCAFT00000013341,ENSCAFT00000013410,ENSCAFT00000013472	SPON1,N/A,RRAS2,COPB1,PDE3B	spondin 1, extracellular matrix protein [Source:HGNC Symbol;Acc:HGNC:11252],N/A,related RAS viral (r-ras) oncogene homolog 2 [Source:HGNC Symbol;Acc:HGNC:17271],coatomer protein complex subunit beta 1 [Source:HGNC Symbol;Acc:HGNC:2231],phosphodiesterase 3B [Source:HGNC Symbol;Acc:HGNC:8779]
21	39897932	40304499	1785	406568	ENSCAFT00000038475,ENSCAFT00000047529,ENSCAFT00000040582,ENSCAFT00000013869,ENSCAFT00000014193,ENSCAFT00000014256,ENSCAFT00000050169,ENSCAFT00000014325,ENSCAFT00000014322,ENSCAFT00000014398,ENSCAFT00000014403,ENSCAFT00000014416,ENSCAFT00000014422	NUCB2,NCR3LG1,SNORA72,KCNJ11,ABCC8,ABCC8,N/A,USH1C,USH1C,OTOG,OTOG,MYOD1,KCNC1	nucleobindin 2 [Source:HGNC Symbol;Acc:HGNC:8044],natural killer cell cytotoxicity receptor 3 ligand 1 [Source:HGNC Symbol;Acc:HGNC:42400],Small nucleolar RNA SNORA72 [Source:RFAM;Acc:RF00139],potassium channel, inwardly rectifying subfamily J, member 11 [Source:HGNC Symbol;Acc:HGNC:6257],ATP binding cassette subfamily C member 8 [Source:HGNC Symbol;Acc:HGNC:59],ATP binding cassette subfamily C m…
21	40305245	40466190	575	160946	ENSCAFT00000014422,ENSCAFT00000042688	KCNC1,N/A	potassium channel, voltage gated Shaw related subfamily C, member 1 [Source:HGNC Symbol;Acc:HGNC:6233],N/A
21	40466878	40633325	783	166448	ENSCAFT00000047037,ENSCAFT00000014485,ENSCAFT00000044400,ENSCAFT00000048753	TPH1,TPH1,SAAL1,N/A	tryptophan hydroxylase 1 [Source:HGNC Symbol;Acc:HGNC:12008],tryptophan hydroxylase 1 [Source:HGNC Symbol;Acc:HGNC:12008],serum amyloid A like 1 [Source:HGNC Symbol;Acc:HGNC:25158],N/A
21	40810653	42045296	6585	1234644	ENSCAFT00000014677,ENSCAFT00000038700,ENSCAFT00000014704,ENSCAFT00000000835,ENSCAFT00000014807,ENSCAFT00000048741,ENSCAFT00000014834,ENSCAFT00000014837,ENSCAFT00000044528,ENSCAFT00000014875,ENSCAFT00000043489,ENSCAFT00000014898,ENSCAFT00000043055,ENSCAFT00000014944,ENSCAFT00000014959,ENSCAFT00000046324,ENSCAFT00000014970,ENSCAFT00000014992,ENSCAFT00000015005,ENSCAFT00000040611,ENSCAFT00000041200,…	LDHA,LDHA,LDHC,RPL27A,TSG101,N/A,UEVLD,UEVLD,SPTY2D1,SPTY2D1,TMEM86A,IGSF22,PTPN5,PTPN5,MRGPRX3,MRGPRX4,MRGPRX1,MRGPRX2,ZDHHC13,ZDHHC13,CSRP3,E2F8,RNU12-2P,SNORA1,N/A,NAV2,SNORD45,NAV2	lactate dehydrogenase A [Source:HGNC Symbol;Acc:HGNC:6535],lactate dehydrogenase A [Source:HGNC Symbol;Acc:HGNC:6535],lactate dehydrogenase C [Source:HGNC Symbol;Acc:HGNC:6544],ribosomal protein L27a [Source:HGNC Symbol;Acc:HGNC:10329],tumor susceptibility 101 [Source:HGNC Symbol;Acc:HGNC:15971],N/A,UEV and lactate/malate dehyrogenase domains [Source:HGNC Symbol;Acc:HGNC:30866],UEV and lactate/ma…
21	42045360	42727887	3754	682528	ENSCAFT00000015573,ENSCAFT00000015561,ENSCAFT00000015579,ENSCAFT00000042537,ENSCAFT00000015592,ENSCAFT00000015613,ENSCAFT00000039249,ENSCAFT00000015664,ENSCAFT00000015919,ENSCAFT00000015944	NAV2,NAV2,DBX1,N/A,HTATIP2,PRMT3,PRMT3,SLC6A5,NELL1,N/A	neuron navigator 2 [Source:HGNC Symbol;Acc:HGNC:15997],neuron navigator 2 [Source:HGNC Symbol;Acc:HGNC:15997],developing brain homeobox 1 [Source:HGNC Symbol;Acc:HGNC:33185],N/A,HIV-1 Tat interactive protein 2 [Source:HGNC Symbol;Acc:HGNC:16637],protein arginine methyltransferase 3 [Source:HGNC Symbol;Acc:HGNC:30163],protein arginine methyltransferase 3 [Source:HGNC Symbol;Acc:HGNC:30163],solute …
21	42817473	42989939	1085	172467	ENSCAFT00000015919	NELL1	neural EGFL like 1 [Source:HGNC Symbol;Acc:HGNC:7750]
21	45861278	46032668	1203	171391	ENSCAFT00000016095,ENSCAFT00000034977	LUZP2,AL358133.1	leucine zipper protein 2 [Source:HGNC Symbol;Acc:HGNC:23206],N/A
21	47170336	47386323	1486	215988	ENSCAFT00000016128,ENSCAFT00000016140	ANO3,MUC15	anoctamin 3 [Source:HGNC Symbol;Acc:HGNC:14004],mucin 15, cell surface associated [Source:HGNC Symbol;Acc:HGNC:14956]
21	48433732	48874275	1538	440544	ENSCAFT00000034096,ENSCAFT00000016245,ENSCAFT00000016299,ENSCAFT00000042239	N/A,KIF18A,METTL15,RNU6-454P,RNU6-302P	N/A,kinesin family member 18A [Source:HGNC Symbol;Acc:HGNC:29441],methyltransferase like 15 [Source:HGNC Symbol;Acc:HGNC:26606],RNA, U6 small nuclear 454, pseudogene [Source:HGNC Symbol;Acc:HGNC:47417],RNA, U6 small nuclear 302, pseudogene [Source:HGNC Symbol;Acc:HGNC:47265]
21	49648085	50346959	4988	698875	ENSCAFT00000041385,ENSCAFT00000016301,ENSCAFT00000016385,ENSCAFT00000047166,ENSCAFT00000047040,ENSCAFT00000044241,ENSCAFT00000016414	N/A,KCNA4,FSHB,N/A,STX3,MRPL16,GIF	N/A,potassium channel, voltage gated shaker related subfamily A, member 4 [Source:HGNC Symbol;Acc:HGNC:6222],follicle stimulating hormone, beta polypeptide [Source:HGNC Symbol;Acc:HGNC:3964],N/A,syntaxin 3 [Source:HGNC Symbol;Acc:HGNC:11438],mitochondrial ribosomal protein L16 [Source:HGNC Symbol;Acc:HGNC:14476],gastric intrinsic factor [Source:HGNC Symbol;Acc:HGNC:4268]
21	50347097	50746397	3157	399301	ENSCAFT00000016414,ENSCAFT00000016435,ENSCAFT00000048436,ENSCAFT00000016459,ENSCAFT00000045322,ENSCAFT00000044504,ENSCAFT00000049214,ENSCAFT00000016472,ENSCAFT00000045507,ENSCAFT00000016479,ENSCAFT00000043607,ENSCAFT00000016482,ENSCAFT00000043057,ENSCAFT00000048977,ENSCAFT00000047179,ENSCAFT00000016488,ENSCAFT00000039220	GIF,TCN1,N/A,MS4A2,N/A,N/A,N/A,MS4A6E,MS4A6A,MS4A6A,MS4A6E,MS4A4A,MS4A4E,MS4A7,MS4A7,MS4A14,MS4A14,MS4A14,MS4A14,MS4A1	gastric intrinsic factor [Source:HGNC Symbol;Acc:HGNC:4268],transcobalamin 1 [Source:HGNC Symbol;Acc:HGNC:11652],N/A,membrane-spanning 4-domains, subfamily A, member 2 [Source:HGNC Symbol;Acc:HGNC:7316],N/A,N/A,N/A,membrane-spanning 4-domains, subfamily A, member 6E [Source:HGNC Symbol;Acc:HGNC:14285],membrane-spanning 4-domains, subfamily A, member 6A [Source:HGNC Symbol;Acc:HGNC:13375],membrane…
22	12267833	12627678	1404	359846
22	13307486	13482198	663	174713
22	14063469	14216848	658	153380
22	16105701	16258225	519	152525
22	20373020	20685911	1054	312892	ENSCAFT00000042223	AC092326.1,AC138811.1	N/A,N/A
22	20686135	21745232	4282	1059098	ENSCAFT00000040314	RNU6-424P	RNA, U6 small nuclear 424, pseudogene [Source:HGNC Symbol;Acc:HGNC:47387]
22	21745528	22761213	3774	1015686	ENSCAFT00000007948,ENSCAFT00000013248,ENSCAFT00000010798,ENSCAFT00000007954	PCDH9,N/A,ATP5G2,N/A	protocadherin 9 [Source:HGNC Symbol;Acc:HGNC:8661],N/A,ATP synthase, H+ transporting, mitochondrial Fo complex subunit C2 (subunit 9) [Source:HGNC Symbol;Acc:HGNC:842],N/A
22	22766937	23315694	2356	548758	ENSCAFT00000041550,ENSCAFT00000034176,ENSCAFT00000041121	RN7SKP42,N/A,RNU6ATAC4P,RNU6ATAC2P	RNA, 7SK small nuclear pseudogene 42 [Source:HGNC Symbol;Acc:HGNC:45766],N/A,RNA, U6atac small nuclear 4, pseudogene [Source:HGNC Symbol;Acc:HGNC:34094],RNA, U6atac small nuclear 2, pseudogene [Source:HGNC Symbol;Acc:HGNC:34092]
22	24412599	24807476	1529	394878	ENSCAFT00000007985,ENSCAFT00000007992	KLHL1,ZFAND6	kelch like family member 1 [Source:HGNC Symbol;Acc:HGNC:6352],zinc finger, AN1-type domain 6 [Source:HGNC Symbol;Acc:HGNC:30164]
22	24876284	25394670	2012	518387
22	28458985	28672007	981	213023
22	33426852	33753120	1265	326269	ENSCAFT00000045114,ENSCAFT00000048449	N/A,N/A	N/A,N/A
22	33753245	34125952	1542	372708	ENSCAFT00000040291	N/A	N/A
22	34126712	34278794	625	152083
22	34308977	34883143	2160	574167	ENSCAFT00000047568	PSMB7	proteasome subunit beta 7 [Source:HGNC Symbol;Acc:HGNC:9544]
22	34883495	35589048	3125	705554	ENSCAFT00000008501,ENSCAFT00000008503	SEC62,N/A	SEC62 homolog, preprotein translocation factor [Source:HGNC Symbol;Acc:HGNC:11846],N/A
22	35899296	36660165	2697	760870	ENSCAFT00000043385,ENSCAFT00000008518,ENSCAFT00000036885	PLAT,PLAT,SLITRK1	plasminogen activator, tissue [Source:HGNC Symbol;Acc:HGNC:9051],plasminogen activator, tissue [Source:HGNC Symbol;Acc:HGNC:9051],SLIT and NTRK like family member 1 [Source:HGNC Symbol;Acc:HGNC:20297]
22	36660413	36944914	1454	284502
22	36965061	37431057	2247	465997	ENSCAFT00000042685	N/A	N/A
22	37540969	38190029	2662	649061	ENSCAFT00000008522	SLITRK6	SLIT and NTRK like family member 6 [Source:HGNC Symbol;Acc:HGNC:23503]
22	38264112	38537931	1749	273820	ENSCAFT00000008525	ATP5H	ATP synthase, H+ transporting, mitochondrial Fo complex subunit D [Source:HGNC Symbol;Acc:HGNC:845]
22	38583787	38799512	874	215726	ENSCAFT00000008530	KPNA2	karyopherin alpha 2 (RAG cohort 1, importin alpha 1) [Source:HGNC Symbol;Acc:HGNC:6395]
22	38881078	39813239	4150	932162	ENSCAFT00000008533,ENSCAFT00000049145	SLITRK5,N/A	SLIT and NTRK like family member 5 [Source:HGNC Symbol;Acc:HGNC:20295],N/A
22	39814466	40319117	2316	504652	ENSCAFT00000033998	RNU1-146P,RNU1-64P	RNA, U1 small nuclear 146, pseudogene [Source:HGNC Symbol;Acc:HGNC:48488],RNA, U1 small nuclear 64, pseudogene [Source:HGNC Symbol;Acc:HGNC:48406]
22	40323752	40508127	950	184376
22	40508148	40800316	1573	292169	ENSCAFT00000040372,ENSCAFT00000008538	N/A,N/A	N/A,N/A
22	41072566	41360826	1488	288261	ENSCAFT00000008543	N/A	N/A
22	41362366	41951448	2285	589083
22	42721868	43060036	1150	338169	ENSCAFT00000008556,ENSCAFT00000042902	GPC5,GPC5	glypican 5 [Source:HGNC Symbol;Acc:HGNC:4453],glypican 5 [Source:HGNC Symbol;Acc:HGNC:4453]
22	43060476	43320901	1053	260426	ENSCAFT00000034425	RNU6-981P,RNU6-1261P,RNU6-701P,RNU6-644P,RNU6-919P,RNU6-1278P,RNU6-547P	RNA, U6 small nuclear 981, pseudogene [Source:HGNC Symbol;Acc:HGNC:47944],RNA, U6 small nuclear 1261, pseudogene [Source:HGNC Symbol;Acc:HGNC:48224],RNA, U6 small nuclear 701, pseudogene [Source:HGNC Symbol;Acc:HGNC:47664],RNA, U6 small nuclear 644, pseudogene [Source:HGNC Symbol;Acc:HGNC:47607],RNA, U6 small nuclear 919, pseudogene [Source:HGNC Symbol;Acc:HGNC:47882],RNA, U6 small nuclear 1278, …
22	43321106	43515738	930	194633
22	43562173	43956595	1635	394423
22	44866633	45518851	2427	652219	ENSCAFT00000008565,ENSCAFT00000043049,ENSCAFT00000040906,ENSCAFT00000037483,ENSCAFT00000008571,ENSCAFT00000040789,ENSCAFT00000008577,ENSCAFT00000008587,ENSCAFT00000046322	GPC6,GPC6,N/A,N/A,DCT,N/A,TGDS,GPR180,N/A	glypican 6 [Source:HGNC Symbol;Acc:HGNC:4454],glypican 6 [Source:HGNC Symbol;Acc:HGNC:4454],N/A,N/A,dopachrome tautomerase [Source:HGNC Symbol;Acc:HGNC:2709],N/A,TDP-glucose 4,6-dehydratase [Source:HGNC Symbol;Acc:HGNC:20324],G protein-coupled receptor 180 [Source:HGNC Symbol;Acc:HGNC:28899],N/A
22	45519265	45775566	1184	256302	ENSCAFT00000008769	ABCC4	ATP binding cassette subfamily C member 4 [Source:HGNC Symbol;Acc:HGNC:55]
22	46628668	46869437	1022	240770	ENSCAFT00000033060	N/A	N/A
22	46870893	48109035	4759	1238143	ENSCAFT00000041782,ENSCAFT00000047711,ENSCAFT00000008890,ENSCAFT00000041175,ENSCAFT00000008903,ENSCAFT00000008902,ENSCAFT00000045626,ENSCAFT00000008925	N/A,HS6ST3,OXGR1,RNU6-336P,MBNL2,MBNL2,RAP2A,N/A	N/A,heparan sulfate 6-O-sulfotransferase 3 [Source:HGNC Symbol;Acc:HGNC:19134],oxoglutarate (alpha-ketoglutarate) receptor 1 [Source:HGNC Symbol;Acc:HGNC:4531],RNA, U6 small nuclear 336, pseudogene [Source:HGNC Symbol;Acc:HGNC:47299],muscleblind-like splicing regulator 2 [Source:HGNC Symbol;Acc:HGNC:16746],muscleblind-like splicing regulator 2 [Source:HGNC Symbol;Acc:HGNC:16746],RAP2A, member of …
22	48370223	48843342	2283	473120	ENSCAFT00000009016,ENSCAFT00000009088,ENSCAFT00000009081,ENSCAFT00000045384,ENSCAFT00000043655,ENSCAFT00000009107	FARP1,STK24,STK24,RPLP2,SLC15A1,SLC15A1	FERM, ARH/RhoGEF and pleckstrin domain protein 1 [Source:HGNC Symbol;Acc:HGNC:3591],serine/threonine kinase 24 [Source:HGNC Symbol;Acc:HGNC:11403],serine/threonine kinase 24 [Source:HGNC Symbol;Acc:HGNC:11403],ribosomal protein, large, P2 [Source:HGNC Symbol;Acc:HGNC:10377],solute carrier family 15 (oligopeptide transporter), member 1 [Source:HGNC Symbol;Acc:HGNC:10920],solute carrier family 15 (…
22	48843956	49217113	1276	373158	ENSCAFT00000009311,ENSCAFT00000009334	DOCK9,N/A	dedicator of cytokinesis 9 [Source:HGNC Symbol;Acc:HGNC:14132],N/A
22	49217162	49556274	1413	339113	ENSCAFT00000009338,ENSCAFT00000009342,ENSCAFT00000042011,ENSCAFT00000009345,ENSCAFT00000009375	UBAC2,GPR18,RNU6-270P,GPR183,TM9SF2	UBA domain containing 2 [Source:HGNC Symbol;Acc:HGNC:20486],G protein-coupled receptor 18 [Source:HGNC Symbol;Acc:HGNC:4472],RNA, U6 small nuclear 270, pseudogene [Source:HGNC Symbol;Acc:HGNC:47233],G protein-coupled receptor 183 [Source:HGNC Symbol;Acc:HGNC:3128],transmembrane 9 superfamily member 2 [Source:HGNC Symbol;Acc:HGNC:11865]
22	49949782	51114680	3949	1164899	ENSCAFT00000009410,ENSCAFT00000009430,ENSCAFT00000040571,ENSCAFT00000041937,ENSCAFT00000009437,ENSCAFT00000009438,ENSCAFT00000009463,ENSCAFT00000041391,ENSCAFT00000040248,ENSCAFT00000049644,ENSCAFT00000009534	ZIC2,PCCA,RNU6-725P,RNU6-1150P,N/A,N/A,GGACT,TMTC4,RNU6-869P,SNORA72,NALCN,NALCN	Zic family member 2 [Source:HGNC Symbol;Acc:HGNC:12873],propionyl-CoA carboxylase alpha subunit [Source:HGNC Symbol;Acc:HGNC:8653],RNA, U6 small nuclear 725, pseudogene [Source:HGNC Symbol;Acc:HGNC:47688],RNA, U6 small nuclear 1150, pseudogene [Source:HGNC Symbol;Acc:HGNC:48113],N/A,N/A,gamma-glutamylamine cyclotransferase [Source:HGNC Symbol;Acc:HGNC:25100],transmembrane and tetratricopeptide re…
22	51114727	51278212	748	163486	ENSCAFT00000049644,ENSCAFT00000009534,ENSCAFT00000009555	NALCN,NALCN,ITGBL1	sodium leak channel, non selective [Source:HGNC Symbol;Acc:HGNC:19082],sodium leak channel, non selective [Source:HGNC Symbol;Acc:HGNC:19082],integrin subunit beta like 1 [Source:HGNC Symbol;Acc:HGNC:6164]
22	51278268	52068581	3274	790314	ENSCAFT00000009555,ENSCAFT00000009565,ENSCAFT00000041814,ENSCAFT00000009568,ENSCAFT00000042153	ITGBL1,FGF14,RNU6-1149P,U6,RNU6-1333P,ATP5H,SCARNA20,SCARNA20,SCARNA20,SCARNA20,SCARNA20,SCARNA20,SCARNA20	integrin subunit beta like 1 [Source:HGNC Symbol;Acc:HGNC:6164],fibroblast growth factor 14 [Source:HGNC Symbol;Acc:HGNC:3671],RNA, U6 small nuclear 1149, pseudogene [Source:HGNC Symbol;Acc:HGNC:48112],U6 spliceosomal RNA [Source:RFAM;Acc:RF00026],RNA, U6 small nuclear 1333, pseudogene [Source:HGNC Symbol;Acc:HGNC:48296],ATP synthase, H+ transporting, mitochondrial Fo complex subunit D [Source:HG…
22	52606162	52820316	1013	214155	ENSCAFT00000009699	N/A	N/A
22	52820726	53136666	1199	315941
22	53144493	53913585	3589	769093
22	53972004	54261999	1648	289996
22	54262115	56120174	9897	1858060	ENSCAFT00000042480,ENSCAFT00000034955,ENSCAFT00000040260,ENSCAFT00000009711,ENSCAFT00000044002,ENSCAFT00000037735,ENSCAFT00000042805	RNA5SP267,N/A,Y_RNA,Y_RNA,Y_RNA,Y_RNA,Y_RNA,Y_RNA,Y_RNA,Y_RNA,Y_RNA,Y_RNA,Y_RNA,EFNB2,ARGLU1,ARGLU1,ARGLU1	RNA, 5S ribosomal pseudogene 267 [Source:HGNC Symbol;Acc:HGNC:43167],N/A,Y RNA [Source:RFAM;Acc:RF00019],Y RNA [Source:RFAM;Acc:RF00019],Y RNA [Source:RFAM;Acc:RF00019],Y RNA [Source:RFAM;Acc:RF00019],Y RNA [Source:RFAM;Acc:RF00019],Y RNA [Source:RFAM;Acc:RF00019],Y RNA [Source:RFAM;Acc:RF00019],Y RNA [Source:RFAM;Acc:RF00019],Y RNA [Source:RFAM;Acc:RF00019],Y RNA [Source:RFAM;Acc:RF00019],Y RNA …
22	56132052	56688013	3236	555962	ENSCAFT00000046329	FAM155A	family with sequence similarity 155 member A [Source:HGNC Symbol;Acc:HGNC:33877]
22	56833612	56989302	821	155691	ENSCAFT00000029987,ENSCAFT00000009725	N/A,LIG4	N/A,ligase IV, DNA, ATP-dependent [Source:HGNC Symbol;Acc:HGNC:6601]
22	60724307	60915248	878	190942	ENSCAFT00000049206,ENSCAFT00000010286,ENSCAFT00000047399,ENSCAFT00000047599,ENSCAFT00000010295,ENSCAFT00000042505,ENSCAFT00000010314,ENSCAFT00000010321,ENSCAFT00000010332	ADPRHL1,DCUN1D2,DCUN1D2,N/A,TMCO3,RNU4-5P,TFDP1,TFDP3,ATP4B,GRK1	ADP-ribosylhydrolase like 1 [Source:HGNC Symbol;Acc:HGNC:21303],DCN1, defective in cullin neddylation 1, domain containing 2 [Source:HGNC Symbol;Acc:HGNC:20328],DCN1, defective in cullin neddylation 1, domain containing 2 [Source:HGNC Symbol;Acc:HGNC:20328],N/A,transmembrane and coiled-coil domains 3 [Source:HGNC Symbol;Acc:HGNC:20329],RNA, U4 small nuclear 5, pseudogene [Source:HGNC Symbol;Acc:H…
22	60921405	61074061	1010	152657	ENSCAFT00000010332,ENSCAFT00000046290,ENSCAFT00000010387	GRK1,TMEM255B,GAS6	G protein-coupled receptor kinase 1 [Source:HGNC Symbol;Acc:HGNC:10013],transmembrane protein 255B [Source:HGNC Symbol;Acc:HGNC:28297],growth arrest specific 6 [Source:HGNC Symbol;Acc:HGNC:4168]
23	4848919	5166466	1297	317548	ENSCAFT00000007615	WBSCR22	Williams Beuren syndrome chromosome region 22 [Source:HGNC Symbol;Acc:HGNC:16405]
23	5394754	5688239	1067	293486	ENSCAFT00000041655,ENSCAFT00000015929	RNU4-59P,N/A	RNA, U4 small nuclear 59, pseudogene [Source:HGNC Symbol;Acc:HGNC:46995],N/A
23	6432891	6847726	1544	414836	ENSCAFT00000007670,ENSCAFT00000041020,ENSCAFT00000043893,ENSCAFT00000043491,ENSCAFT00000007678,ENSCAFT00000036550	STAC,N/A,DCLK3,TRANK1,TRANK1,TRANK1	SH3 and cysteine rich domain [Source:HGNC Symbol;Acc:HGNC:11353],N/A,doublecortin like kinase 3 [Source:HGNC Symbol;Acc:HGNC:19005],tetratricopeptide repeat and ankyrin repeat containing 1 [Source:HGNC Symbol;Acc:HGNC:29011],tetratricopeptide repeat and ankyrin repeat containing 1 [Source:HGNC Symbol;Acc:HGNC:29011],tetratricopeptide repeat and ankyrin repeat containing 1 [Source:HGNC Symbol;Acc:…
23	8665012	9051982	1517	386971	ENSCAFT00000008168,ENSCAFT00000040197,ENSCAFT00000008174,ENSCAFT00000008176,ENSCAFT00000008181,ENSCAFT00000045861,ENSCAFT00000047411,ENSCAFT00000046656,ENSCAFT00000008186,ENSCAFT00000008188,ENSCAFT00000008190	WDR48,N/A,GORASP1,TTC21A,CSRNP1,XIRP1,STX6,CX3CR1,CCR8,SLC25A38,N/A	WD repeat domain 48 [Source:HGNC Symbol;Acc:HGNC:30914],N/A,golgi reassembly stacking protein 1 [Source:HGNC Symbol;Acc:HGNC:16769],tetratricopeptide repeat domain 21A [Source:HGNC Symbol;Acc:HGNC:30761],cysteine-serine-rich nuclear protein 1 [Source:HGNC Symbol;Acc:HGNC:14300],xin actin binding repeat containing 1 [Source:HGNC Symbol;Acc:HGNC:14301],syntaxin 6 [Source:HGNC Symbol;Acc:HGNC:11441]…
23	9052630	9506711	2018	454082	ENSCAFT00000008190,ENSCAFT00000008199,ENSCAFT00000048108,ENSCAFT00000034475,ENSCAFT00000040296,ENSCAFT00000008202,ENSCAFT00000044071,ENSCAFT00000042462,ENSCAFT00000008225,ENSCAFT00000008215	N/A,N/A,N/A,SNORA6,SNORA62,MOBP,N/A,RNU6-152P,RNU6-1026P,RNU6-890P,MYRIP,N/A	N/A,N/A,N/A,small nucleolar RNA, H/ACA box 6 [Source:HGNC Symbol;Acc:HGNC:32591],small nucleolar RNA, H/ACA box 62 [Source:HGNC Symbol;Acc:HGNC:10107],myelin-associated oligodendrocyte basic protein [Source:HGNC Symbol;Acc:HGNC:7189],N/A,RNA, U6 small nuclear 152, pseudogene [Source:HGNC Symbol;Acc:HGNC:47115],RNA, U6 small nuclear 1026, pseudogene [Source:HGNC Symbol;Acc:HGNC:47989],RNA, U6 smal…
23	9681163	9838497	551	157335	ENSCAFT00000008225,ENSCAFT00000046935	MYRIP,EIF1B	myosin VIIA and Rab interacting protein [Source:HGNC Symbol;Acc:HGNC:19156],eukaryotic translation initiation factor 1B [Source:HGNC Symbol;Acc:HGNC:30792]
23	10112321	10295155	726	182835
23	11128604	11340016	738	211413	ENSCAFT00000008413,ENSCAFT00000046874,ENSCAFT00000008449,ENSCAFT00000008446	ULK4,N/A,TRAK1,TRAK1	unc-51 like kinase 4 [Source:HGNC Symbol;Acc:HGNC:15784],N/A,trafficking protein, kinesin binding 1 [Source:HGNC Symbol;Acc:HGNC:29947],trafficking protein, kinesin binding 1 [Source:HGNC Symbol;Acc:HGNC:29947]
23	11894774	12123992	928	229219	ENSCAFT00000043008,ENSCAFT00000008631,ENSCAFT00000008633,ENSCAFT00000008635,ENSCAFT00000008650,ENSCAFT00000044320,ENSCAFT00000008652,ENSCAFT00000046915	RP4-613B23.5,HIGD1A,N/A,ACKR2,CYP8B1,ZNF662,FAM198A,FAM198A,POMGNT2	N/A,HIG1 hypoxia inducible domain family member 1A [Source:HGNC Symbol;Acc:HGNC:29527],N/A,atypical chemokine receptor 2 [Source:HGNC Symbol;Acc:HGNC:1565],cytochrome P450 family 8 subfamily B member 1 [Source:HGNC Symbol;Acc:HGNC:2653],zinc finger protein 662 [Source:HGNC Symbol;Acc:HGNC:31930],family with sequence similarity 198 member A [Source:HGNC Symbol;Acc:HGNC:24485],family with sequence …
23	14917366	15112369	689	195004	ENSCAFT00000008829	RBMS3	RNA binding motif, single stranded interacting protein 3 [Source:HGNC Symbol;Acc:HGNC:13427]
23	15147624	15344787	720	197164
23	16174790	16328303	565	153514	ENSCAFT00000008857	N/A	N/A
23	16329090	17115332	2813	786243	ENSCAFT00000008885,ENSCAFT00000049590,ENSCAFT00000043134,ENSCAFT00000048813,ENSCAFT00000009058,ENSCAFT00000009126,ENSCAFT00000040223	EOMES,EOMES,EOMES,SLC4A7,SLC4A7,NEK10,N/A	eomesodermin [Source:HGNC Symbol;Acc:HGNC:3372],eomesodermin [Source:HGNC Symbol;Acc:HGNC:3372],eomesodermin [Source:HGNC Symbol;Acc:HGNC:3372],solute carrier family 4, sodium bicarbonate cotransporter, member 7 [Source:HGNC Symbol;Acc:HGNC:11033],solute carrier family 4, sodium bicarbonate cotransporter, member 7 [Source:HGNC Symbol;Acc:HGNC:11033],NIMA-related kinase 10 [Source:HGNC Symbol;Acc:…
23	17115502	17281244	838	165743
23	17281474	17496715	1073	215242	ENSCAFT00000009132	LRRC3B	leucine rich repeat containing 3B [Source:HGNC Symbol;Acc:HGNC:28105]
23	18163350	18840007	2474	676658	ENSCAFT00000009221,ENSCAFT00000009235	TOP2B,RARB	topoisomerase (DNA) II beta [Source:HGNC Symbol;Acc:HGNC:11990],retinoic acid receptor, beta [Source:HGNC Symbol;Acc:HGNC:9865]
23	18906399	19074644	831	168246
23	21001045	21365704	1280	364660
23	21380776	21590278	832	209503	ENSCAFT00000034198,ENSCAFT00000042504	RNU6-435P,RNU6-593P,RNU6-581P	RNA, U6 small nuclear 435, pseudogene [Source:HGNC Symbol;Acc:HGNC:47398],RNA, U6 small nuclear 593, pseudogene [Source:HGNC Symbol;Acc:HGNC:47556],RNA, U6 small nuclear 581, pseudogene [Source:HGNC Symbol;Acc:HGNC:47544]
23	21731340	22231376	1861	500037	ENSCAFT00000009344,ENSCAFT00000033297	ZNF385D,RNA5SP44	zinc finger protein 385D [Source:HGNC Symbol;Acc:HGNC:26191],RNA, 5S ribosomal pseudogene 44 [Source:HGNC Symbol;Acc:HGNC:42820]
23	22231405	22479112	1034	247708
23	22479474	22654990	643	175517
23	22655210	22913745	1067	258536
23	22973873	23461834	1730	487962	ENSCAFT00000046585,ENSCAFT00000044238,ENSCAFT00000009354,ENSCAFT00000043568,ENSCAFT00000009358,ENSCAFT00000009360,ENSCAFT00000009363,ENSCAFT00000043891,ENSCAFT00000009378	N/A,SGOL1,SGOL1,KAT2B,KAT2B,PP2D1,RAB5A,EFHB,EFHB	N/A,shugoshin-like 1 (S. pombe) [Source:HGNC Symbol;Acc:HGNC:25088],shugoshin-like 1 (S. pombe) [Source:HGNC Symbol;Acc:HGNC:25088],K(lysine) acetyltransferase 2B [Source:HGNC Symbol;Acc:HGNC:8638],K(lysine) acetyltransferase 2B [Source:HGNC Symbol;Acc:HGNC:8638],protein phosphatase 2C-like domain containing 1 [Source:HGNC Symbol;Acc:HGNC:28406],RAB5A, member RAS oncogene family [Source:HGNC Symb…
23	23783643	23959679	660	176037	ENSCAFT00000009396,ENSCAFT00000042819	KCNH8,KCNH8	potassium channel, voltage gated eag related subfamily H, member 8 [Source:HGNC Symbol;Acc:HGNC:18864],potassium channel, voltage gated eag related subfamily H, member 8 [Source:HGNC Symbol;Acc:HGNC:18864]
23	23960133	25219474	4778	1259342	ENSCAFT00000009396,ENSCAFT00000033758,ENSCAFT00000009400,ENSCAFT00000033771,ENSCAFT00000009427,ENSCAFT00000041797,ENSCAFT00000046471	KCNH8,RNA5SP338,TMEM14B,TMEM14C,N/A,SATB1,N/A,N/A	potassium channel, voltage gated eag related subfamily H, member 8 [Source:HGNC Symbol;Acc:HGNC:18864],RNA, 5S ribosomal pseudogene 338 [Source:HGNC Symbol;Acc:HGNC:43238],transmembrane protein 14B [Source:HGNC Symbol;Acc:HGNC:21384],transmembrane protein 14C [Source:HGNC Symbol;Acc:HGNC:20952],N/A,SATB homeobox 1 [Source:HGNC Symbol;Acc:HGNC:10541],N/A,N/A
23	26408193	26897141	1645	488949	ENSCAFT00000009467,ENSCAFT00000009473,ENSCAFT00000009475,ENSCAFT00000009498,ENSCAFT00000041146,ENSCAFT00000009557,ENSCAFT00000042814	RFTN1,OXNAD1,DPH3,GALNT15,N/A,ANKRD28,ANKRD28	raftlin, lipid raft linker 1 [Source:HGNC Symbol;Acc:HGNC:30278],oxidoreductase NAD-binding domain containing 1 [Source:HGNC Symbol;Acc:HGNC:25128],diphthamide biosynthesis 3 [Source:HGNC Symbol;Acc:HGNC:27717],polypeptide N-acetylgalactosaminyltransferase 15 [Source:HGNC Symbol;Acc:HGNC:21531],N/A,ankyrin repeat domain 28 [Source:HGNC Symbol;Acc:HGNC:29024],ankyrin repeat domain 28 [Source:HGNC …
23	28338253	29361597	5203	1023345	ENSCAFT00000044466,ENSCAFT00000009895,ENSCAFT00000042580,ENSCAFT00000009900,ENSCAFT00000009917,ENSCAFT00000044129,ENSCAFT00000010056,ENSCAFT00000010067,ENSCAFT00000010096,ENSCAFT00000041701	NEK11,NEK11,RNU6-1211P,NUDT16,MRPL3,CPNE4,CPNE4,CPNE4,ACPP,N/A	NIMA-related kinase 11 [Source:HGNC Symbol;Acc:HGNC:18593],NIMA-related kinase 11 [Source:HGNC Symbol;Acc:HGNC:18593],RNA, U6 small nuclear 1211, pseudogene [Source:HGNC Symbol;Acc:HGNC:48174],nudix hydrolase 16 [Source:HGNC Symbol;Acc:HGNC:26442],mitochondrial ribosomal protein L3 [Source:HGNC Symbol;Acc:HGNC:10379],copine IV [Source:HGNC Symbol;Acc:HGNC:2317],copine IV [Source:HGNC Symbol;Acc:H…
23	31193189	31754338	2197	561150	ENSCAFT00000010824,ENSCAFT00000010879,ENSCAFT00000010883,ENSCAFT00000046154,ENSCAFT00000041854,ENSCAFT00000011269	N/A,CEP63,CEP63,KY,RNU6-693P,EPHB1	N/A,centrosomal protein 63kDa [Source:HGNC Symbol;Acc:HGNC:25815],centrosomal protein 63kDa [Source:HGNC Symbol;Acc:HGNC:25815],kyphoscoliosis peptidase [Source:HGNC Symbol;Acc:HGNC:26576],RNA, U6 small nuclear 693, pseudogene [Source:HGNC Symbol;Acc:HGNC:47656],EPH receptor B1 [Source:HGNC Symbol;Acc:HGNC:3392]
23	31754381	32299873	2251	545493	ENSCAFT00000011269	EPHB1	EPH receptor B1 [Source:HGNC Symbol;Acc:HGNC:3392]
23	33487624	33653904	659	166281	ENSCAFT00000048648	KPNA2	karyopherin alpha 2 (RAG cohort 1, importin alpha 1) [Source:HGNC Symbol;Acc:HGNC:6395]
23	34059784	34215070	699	155287	ENSCAFT00000011974	N/A	N/A
23	34545135	34718786	704	173652	ENSCAFT00000012066,ENSCAFT00000012070,ENSCAFT00000042038,ENSCAFT00000012101,ENSCAFT00000036223,ENSCAFT00000034277,ENSCAFT00000041057	MRAS,N/A,Y_RNA,ESYT3,CEP70,N/A,N/A	muscle RAS oncogene homolog [Source:HGNC Symbol;Acc:HGNC:7227],N/A,Y RNA [Source:RFAM;Acc:RF00019],extended synaptotagmin-like protein 3 [Source:HGNC Symbol;Acc:HGNC:24295],centrosomal protein 70kDa [Source:HGNC Symbol;Acc:HGNC:29972],N/A,N/A
23	35252557	35402980	668	150424
23	35515776	36419026	3789	903251	ENSCAFT00000012168,ENSCAFT00000012160,ENSCAFT00000012175,ENSCAFT00000046501,ENSCAFT00000012182,ENSCAFT00000012190	MRPS22,COPB2,RBP2,RBP1,RBP1,NMNAT3	mitochondrial ribosomal protein S22 [Source:HGNC Symbol;Acc:HGNC:14508],coatomer protein complex subunit beta 2 (beta prime) [Source:HGNC Symbol;Acc:HGNC:2232],retinol binding protein 2 [Source:HGNC Symbol;Acc:HGNC:9920],retinol binding protein 1 [Source:HGNC Symbol;Acc:HGNC:9919],retinol binding protein 1 [Source:HGNC Symbol;Acc:HGNC:9919],nicotinamide nucleotide adenylyltransferase 3 [Source:HG…
23	36419272	36616472	965	197201	ENSCAFT00000049781,ENSCAFT00000049258,ENSCAFT00000012210	CLSTN2,CLSTN2,CLSTN2	calsyntenin 2 [Source:HGNC Symbol;Acc:HGNC:17448],calsyntenin 2 [Source:HGNC Symbol;Acc:HGNC:17448],calsyntenin 2 [Source:HGNC Symbol;Acc:HGNC:17448]
23	36617172	36795797	648	178626	ENSCAFT00000049781,ENSCAFT00000049258,ENSCAFT00000012210,ENSCAFT00000012219,ENSCAFT00000038759	CLSTN2,CLSTN2,CLSTN2,TRIM42,TRIM42	calsyntenin 2 [Source:HGNC Symbol;Acc:HGNC:17448],calsyntenin 2 [Source:HGNC Symbol;Acc:HGNC:17448],calsyntenin 2 [Source:HGNC Symbol;Acc:HGNC:17448],tripartite motif containing 42 [Source:HGNC Symbol;Acc:HGNC:19014],tripartite motif containing 42 [Source:HGNC Symbol;Acc:HGNC:19014]
23	36838143	37508224	2311	670082	ENSCAFT00000033337,ENSCAFT00000047189,ENSCAFT00000012242,ENSCAFT00000012257,ENSCAFT00000043935,ENSCAFT00000012266,ENSCAFT00000012307	N/A,SLC25A36,SPSB4,PXYLP1,PXYLP1,ZBTB38,RASA2	N/A,solute carrier family 25 (pyrimidine nucleotide carrier), member 36 [Source:HGNC Symbol;Acc:HGNC:25554],splA/ryanodine receptor domain and SOCS box containing 4 [Source:HGNC Symbol;Acc:HGNC:30630],2-phosphoxylose phosphatase 1 [Source:HGNC Symbol;Acc:HGNC:26303],2-phosphoxylose phosphatase 1 [Source:HGNC Symbol;Acc:HGNC:26303],zinc finger and BTB domain containing 38 [Source:HGNC Symbol;Acc:H…
23	38231888	38958063	2645	726176	ENSCAFT00000012629,ENSCAFT00000012688,ENSCAFT00000044775,ENSCAFT00000049942,ENSCAFT00000012657,ENSCAFT00000012697,ENSCAFT00000012763,ENSCAFT00000012772,ENSCAFT00000012813,ENSCAFT00000012795	PLS1,TRPC1,PCOLCE2,PCOLCE2,PCOLCE2,PAQR9,U2SURP,CHST2,SLC9A9,N/A	plastin 1 [Source:HGNC Symbol;Acc:HGNC:9090],transient receptor potential cation channel, subfamily C, member 1 [Source:HGNC Symbol;Acc:HGNC:12333],procollagen C-endopeptidase enhancer 2 [Source:HGNC Symbol;Acc:HGNC:8739],procollagen C-endopeptidase enhancer 2 [Source:HGNC Symbol;Acc:HGNC:8739],procollagen C-endopeptidase enhancer 2 [Source:HGNC Symbol;Acc:HGNC:8739],progestin and adipoQ receptor…
23	41735518	41953088	819	217571	ENSCAFT00000043736,ENSCAFT00000013017	PLSCR5,N/A	phospholipid scramblase family member 5 [Source:HGNC Symbol;Acc:HGNC:19952],N/A
23	41959104	42316758	1226	357655
23	42531134	42817113	1138	285980	ENSCAFT00000042806	N/A	N/A
23	42817214	43640576	3777	823363	ENSCAFT00000032831,ENSCAFT00000033220,ENSCAFT00000013045	RNU6-704P,RNU6-591P,AGTR1	RNA, U6 small nuclear 704, pseudogene [Source:HGNC Symbol;Acc:HGNC:47667],RNA, U6 small nuclear 591, pseudogene [Source:HGNC Symbol;Acc:HGNC:47554],angiotensin II receptor, type 1 [Source:HGNC Symbol;Acc:HGNC:336]
23	43662871	43932789	1272	269919	ENSCAFT00000013066,ENSCAFT00000013074,ENSCAFT00000013095,ENSCAFT00000013099,ENSCAFT00000013176	CPB1,CPA3,GYG1,GYG1,HLTF	carboxypeptidase B1 [Source:HGNC Symbol;Acc:HGNC:2299],carboxypeptidase A3 [Source:HGNC Symbol;Acc:HGNC:2298],glycogenin 1 [Source:HGNC Symbol;Acc:HGNC:4699],glycogenin 1 [Source:HGNC Symbol;Acc:HGNC:4699],helicase-like transcription factor [Source:HGNC Symbol;Acc:HGNC:11099]
23	44004964	44208963	1107	204000	ENSCAFT00000013215,ENSCAFT00000038755,ENSCAFT00000013222,ENSCAFT00000013239,ENSCAFT00000013244	CP,N/A,TM4SF18,N/A,TM4SF1	ceruloplasmin (ferroxidase) [Source:HGNC Symbol;Acc:HGNC:2295],N/A,transmembrane 4 L six family member 18 [Source:HGNC Symbol;Acc:HGNC:25181],N/A,transmembrane 4 L six family member 1 [Source:HGNC Symbol;Acc:HGNC:11853]
23	44209075	44428013	816	218939	ENSCAFT00000041513,ENSCAFT00000038245,ENSCAFT00000013268	N/A,TM4SF4,WWTR1	N/A,transmembrane 4 L six family member 4 [Source:HGNC Symbol;Acc:HGNC:11856],WW domain containing transcription regulator 1 [Source:HGNC Symbol;Acc:HGNC:24042]
23	44753524	45706896	4686	953373	ENSCAFT00000040074,ENSCAFT00000041734,ENSCAFT00000048921,ENSCAFT00000042953,ENSCAFT00000013326,ENSCAFT00000013362,ENSCAFT00000049134,ENSCAFT00000013390,ENSCAFT00000049773,ENSCAFT00000013398,ENSCAFT00000013403,ENSCAFT00000045048,ENSCAFT00000013411,ENSCAFT00000013412	RNA5SP390,N/A,TSC22D2,N/A,TSC22D2,EIF2A,SELT,SELT,ERICH6,ERICH6,ERICH6,N/A,RP11-166N6.3,RP11-166N6.3	RNA, 5S ribosomal pseudogene 390 [Source:HGNC Symbol;Acc:HGNC:43290],N/A,TSC22 domain family member 2 [Source:HGNC Symbol;Acc:HGNC:29095],N/A,TSC22 domain family member 2 [Source:HGNC Symbol;Acc:HGNC:29095],eukaryotic translation initiation factor 2A [Source:HGNC Symbol;Acc:HGNC:3254],selenoprotein T [Source:EntrezGene;Acc:51714],selenoprotein T [Source:EntrezGene;Acc:51714],glutamate rich 6 [Sou…
23	46596013	46762225	877	166213	ENSCAFT00000013596,ENSCAFT00000013668	N/A,MBNL1	N/A,muscleblind like splicing regulator 1 [Source:HGNC Symbol;Acc:HGNC:6923]
23	46762343	47162032	2211	399690	ENSCAFT00000013668,ENSCAFT00000013656,ENSCAFT00000034749	MBNL1,MBNL1,RNU6-744P	muscleblind like splicing regulator 1 [Source:HGNC Symbol;Acc:HGNC:6923],muscleblind like splicing regulator 1 [Source:HGNC Symbol;Acc:HGNC:6923],RNA, U6 small nuclear 744, pseudogene [Source:HGNC Symbol;Acc:HGNC:47707]
23	47162643	47909672	4034	747030	ENSCAFT00000046307,ENSCAFT00000013679,ENSCAFT00000049624,ENSCAFT00000034558	N/A,P2RY1,RAP2B,N/A	N/A,purinergic receptor P2Y, G-protein coupled, 1 [Source:HGNC Symbol;Acc:HGNC:8539],RAP2B, member of RAS oncogene family [Source:HGNC Symbol;Acc:HGNC:9862],N/A
23	48251603	48681309	2101	429707	ENSCAFT00000013704,ENSCAFT00000013769,ENSCAFT00000013790	ARHGEF26,DHX36,GPR149	Rho guanine nucleotide exchange factor 26 [Source:HGNC Symbol;Acc:HGNC:24490],DEAH (Asp-Glu-Ala-His) box polypeptide 36 [Source:HGNC Symbol;Acc:HGNC:14410],G protein-coupled receptor 149 [Source:HGNC Symbol;Acc:HGNC:23627]
23	48685546	49030055	1866	344510	ENSCAFT00000047417,ENSCAFT00000049100,ENSCAFT00000013874	MME,MME,MME	membrane metallo-endopeptidase [Source:HGNC Symbol;Acc:HGNC:7154],membrane metallo-endopeptidase [Source:HGNC Symbol;Acc:HGNC:7154],membrane metallo-endopeptidase [Source:HGNC Symbol;Acc:HGNC:7154]
23	49030657	49895268	4520	864612	ENSCAFT00000047417,ENSCAFT00000049100,ENSCAFT00000013874,ENSCAFT00000013905,ENSCAFT00000013907,ENSCAFT00000013913,ENSCAFT00000044746,ENSCAFT00000013936,ENSCAFT00000043570,ENSCAFT00000040203,ENSCAFT00000042694,ENSCAFT00000013962,ENSCAFT00000014066	MME,MME,MME,PLCH1,PLCH1,N/A,C3ORF33,SLC33A1,GMPS,RNU6-308P,RNU6-462P,GMPS,KCNAB1	membrane metallo-endopeptidase [Source:HGNC Symbol;Acc:HGNC:7154],membrane metallo-endopeptidase [Source:HGNC Symbol;Acc:HGNC:7154],membrane metallo-endopeptidase [Source:HGNC Symbol;Acc:HGNC:7154],phospholipase C eta 1 [Source:HGNC Symbol;Acc:HGNC:29185],phospholipase C eta 1 [Source:HGNC Symbol;Acc:HGNC:29185],N/A,chromosome 3 open reading frame 33 [Source:HGNC Symbol;Acc:HGNC:26434],solute car…
24	5783357	6351242	1987	567886	ENSCAFT00000044148,ENSCAFT00000039015,ENSCAFT00000008945,ENSCAFT00000041618,ENSCAFT00000008932	OTOR,SNRPB2,KIF16B,N/A,KIF16B	otoraplin [Source:HGNC Symbol;Acc:HGNC:8517],small nuclear ribonucleoprotein polypeptide B [Source:HGNC Symbol;Acc:HGNC:11155],kinesin family member 16B [Source:HGNC Symbol;Acc:HGNC:15869],N/A,kinesin family member 16B [Source:HGNC Symbol;Acc:HGNC:15869]
24	6387658	6787932	1410	400275	ENSCAFT00000008945,ENSCAFT00000008932,ENSCAFT00000041599,ENSCAFT00000034986,ENSCAFT00000050203	KIF16B,KIF16B,N/A,AL031653.1,N/A	kinesin family member 16B [Source:HGNC Symbol;Acc:HGNC:15869],kinesin family member 16B [Source:HGNC Symbol;Acc:HGNC:15869],N/A,N/A,N/A
24	7250739	7410370	606	159632
24	7410968	7697723	988	286756
24	7779858	8133303	1259	353446
24	9569782	10043631	1856	473850	ENSCAFT00000009031	SPTLC3	serine palmitoyltransferase, long chain base subunit 3 [Source:HGNC Symbol;Acc:HGNC:16253]
24	10127907	10413593	1248	285687
24	10414736	10631063	1129	216328	ENSCAFT00000047136	BTBD3	BTB (POZ) domain containing 3 [Source:HGNC Symbol;Acc:HGNC:15854]
24	10780708	11236489	1634	455782
24	12202918	12495154	996	292237	ENSCAFT00000009128,ENSCAFT00000009167	ANKEF1,PAK7	ankyrin repeat and EF-hand domain containing 1 [Source:HGNC Symbol;Acc:HGNC:15803],p21 protein (Cdc42/Rac)-activated kinase 7 [Source:HGNC Symbol;Acc:HGNC:15916]
24	12498532	12959642	1676	461111	ENSCAFT00000009167,ENSCAFT00000009177,ENSCAFT00000009402,ENSCAFT00000009371	PAK7,LAMP5,PLCB4,PLCB4	p21 protein (Cdc42/Rac)-activated kinase 7 [Source:HGNC Symbol;Acc:HGNC:15916],lysosomal associated membrane protein family member 5 [Source:HGNC Symbol;Acc:HGNC:16097],phospholipase C beta 4 [Source:HGNC Symbol;Acc:HGNC:9059],phospholipase C beta 4 [Source:HGNC Symbol;Acc:HGNC:9059]
24	12960470	13449707	2079	489238	ENSCAFT00000009402,ENSCAFT00000046106,ENSCAFT00000009472,ENSCAFT00000040588	PLCB4,PLCB1,PLCB1,SNORA70	phospholipase C beta 4 [Source:HGNC Symbol;Acc:HGNC:9059],phospholipase C beta 1 [Source:HGNC Symbol;Acc:HGNC:15917],phospholipase C beta 1 [Source:HGNC Symbol;Acc:HGNC:15917],Small nucleolar RNA SNORA70 [Source:RFAM;Acc:RF00156]
24	13453752	14119704	2598	665953	ENSCAFT00000046106,ENSCAFT00000009472	PLCB1,PLCB1	phospholipase C beta 1 [Source:HGNC Symbol;Acc:HGNC:15917],phospholipase C beta 1 [Source:HGNC Symbol;Acc:HGNC:15917]
24	14119974	14409243	1331	289270	ENSCAFT00000009484,ENSCAFT00000009507	TMX4,HAO1	thioredoxin-related transmembrane protein 4 [Source:HGNC Symbol;Acc:HGNC:25237],hydroxyacid oxidase (glycolate oxidase) 1 [Source:HGNC Symbol;Acc:HGNC:4809]
24	14409507	14616717	889	207211
24	18383831	19253952	3227	870122	ENSCAFT00000010595,ENSCAFT00000010631,ENSCAFT00000010644,ENSCAFT00000038701,ENSCAFT00000010646,ENSCAFT00000041993,ENSCAFT00000010675,ENSCAFT00000010680,ENSCAFT00000010704,ENSCAFT00000010702,ENSCAFT00000010731,ENSCAFT00000033831,ENSCAFT00000040142,ENSCAFT00000040711,ENSCAFT00000040070,ENSCAFT00000041031,ENSCAFT00000010757,ENSCAFT00000047449,ENSCAFT00000030343,ENSCAFT00000042330,ENSCAFT00000010816,…	VPS16,PCED1A,TMEM239,TMEM239,RP5-860F19.8,N/A,CPXM1,EBF4,IDH3B,IDH3B,NOP56,SNORD57,SNORD56,SNORD86,SNORA51,SNORD110,TMC2,TMC2,SNRPB,N/A,TGM6,TGM3,STK35,RNU6-78P,PDYN,PDYN,SIRPB1,SIRPG,SIRPA,N/A,N/A	VPS16, CORVET/HOPS core subunit [Source:HGNC Symbol;Acc:HGNC:14584],PC-esterase domain containing 1A [Source:HGNC Symbol;Acc:HGNC:16212],transmembrane protein 239 [Source:HGNC Symbol;Acc:HGNC:40044],transmembrane protein 239 [Source:HGNC Symbol;Acc:HGNC:40044],N/A,N/A,carboxypeptidase X (M14 family), member 1 [Source:HGNC Symbol;Acc:HGNC:15771],early B-cell factor 4 [Source:HGNC Symbol;Acc:HGNC:2…
24	19511168	19709408	869	198241	ENSCAFT00000039215,ENSCAFT00000044757,ENSCAFT00000039044,ENSCAFT00000010930,ENSCAFT00000010940,ENSCAFT00000010965,ENSCAFT00000010972	SIRPD,SIRPB2,NSFL1C,NSFL1C,FKBP1C,FKBP1A,SDCBP2,SNPH	signal-regulatory protein delta [Source:HGNC Symbol;Acc:HGNC:16248],signal-regulatory protein beta 2 [Source:HGNC Symbol;Acc:HGNC:16247],NSFL1 (p97) cofactor (p47) [Source:HGNC Symbol;Acc:HGNC:15912],NSFL1 (p97) cofactor (p47) [Source:HGNC Symbol;Acc:HGNC:15912],FK506 binding protein 1C [Source:HGNC Symbol;Acc:HGNC:21376],FK506 binding protein 1A [Source:HGNC Symbol;Acc:HGNC:3711],syndecan bindin…
24	19709664	20661857	3409	952194	ENSCAFT00000010972,ENSCAFT00000010977,ENSCAFT00000010982,ENSCAFT00000010994,ENSCAFT00000010997,ENSCAFT00000011042,ENSCAFT00000011048,ENSCAFT00000011091,ENSCAFT00000044292,ENSCAFT00000035044,ENSCAFT00000011122,ENSCAFT00000011161,ENSCAFT00000045279,ENSCAFT00000011111,ENSCAFT00000039763,ENSCAFT00000011176,ENSCAFT00000047542,ENSCAFT00000011182,ENSCAFT00000039080,ENSCAFT00000048621,ENSCAFT00000011186,…	SNPH,RAD21L1,TMEM74B,PSMF1,RSPO4,ANGPT4,FAM110A,SLC52A3,SRXN1,N/A,TCF15,CSNK2A3,TBC1D20,RBCK1,TRIB3,TRIB3,NRSN2,SOX12,ZCCHC3,ZCCHC3,C20ORF96,DEFB129,DEFB128	syntaphilin [Source:HGNC Symbol;Acc:HGNC:15931],RAD21 cohesin complex component like 1 [Source:HGNC Symbol;Acc:HGNC:16271],transmembrane protein 74B [Source:HGNC Symbol;Acc:HGNC:15893],proteasome inhibitor subunit 1 [Source:HGNC Symbol;Acc:HGNC:9571],R-spondin 4 [Source:HGNC Symbol;Acc:HGNC:16175],angiopoietin 4 [Source:HGNC Symbol;Acc:HGNC:487],family with sequence similarity 110 member A [Sourc…
24	20881363	21089263	848	207901	ENSCAFT00000044802,ENSCAFT00000038821,ENSCAFT00000038776,ENSCAFT00000011195,ENSCAFT00000038742,ENSCAFT00000038730,ENSCAFT00000011197,ENSCAFT00000047424,ENSCAFT00000038453,ENSCAFT00000046761,ENSCAFT00000011203,ENSCAFT00000011235,ENSCAFT00000011294,ENSCAFT00000011296	N/A,N/A,DEFB119,DEFB119,DEFB121,N/A,N/A,DEFB123,DEFB124,REM1,REM1,CKB,HM13,HM13	N/A,N/A,defensin beta 119 [Source:HGNC Symbol;Acc:HGNC:18099],defensin beta 119 [Source:HGNC Symbol;Acc:HGNC:18099],defensin beta 121 [Source:HGNC Symbol;Acc:HGNC:18101],N/A,N/A,defensin beta 123 [Source:HGNC Symbol;Acc:HGNC:18103],defensin beta 124 [Source:HGNC Symbol;Acc:HGNC:18104],RAS (RAD and GEM)-like GTP-binding 1 [Source:HGNC Symbol;Acc:HGNC:15922],RAS (RAD and GEM)-like GTP-binding 1 [So…
24	22154068	22359222	950	205155	ENSCAFT00000011702,ENSCAFT00000046031,ENSCAFT00000011724,ENSCAFT00000011737,ENSCAFT00000011748,ENSCAFT00000011763,ENSCAFT00000011771,ENSCAFT00000044490	MAPRE1,EFCAB8,SUN5,BPIFB2,BPIFB6,BPIFB3,BPIFB4,BPIFB4	microtubule associated protein RP/EB family member 1 [Source:HGNC Symbol;Acc:HGNC:6890],EF-hand calcium binding domain 8 [Source:HGNC Symbol;Acc:HGNC:34532],Sad1 and UNC84 domain containing 5 [Source:HGNC Symbol;Acc:HGNC:16252],BPI fold containing family B member 2 [Source:HGNC Symbol;Acc:HGNC:16177],BPI fold containing family B member 6 [Source:HGNC Symbol;Acc:HGNC:16504],BPI fold containing fam…
24	25439607	27301436	6421	1861830	ENSCAFT00000013655,ENSCAFT00000013654,ENSCAFT00000013673,ENSCAFT00000013701,ENSCAFT00000013721,ENSCAFT00000013745,ENSCAFT00000013851,ENSCAFT00000013845,ENSCAFT00000013854,ENSCAFT00000013865,ENSCAFT00000038258,ENSCAFT00000013898,ENSCAFT00000013901,ENSCAFT00000013903,ENSCAFT00000013946,ENSCAFT00000048995,ENSCAFT00000013957,ENSCAFT00000041856,ENSCAFT00000013985,ENSCAFT00000047648,ENSCAFT00000014004,…	NDRG3,NDRG3,DSN1,SOGA1,TLDC2,SAMHD1,RBL1,RBL1,MROH8,MROH8,RPN2,RPN2,GHRH,MANBAL,SRC,BLCAP,NNAT,N/A,CTNNBL1,VSTM2L,TTI1,RPRD1B,TGM2,KIAA1755,KIAA1755,BPI,LBP,N/A,SNORA71,SNORA71C,SNORA71D,SNORA71D,SNORA71D,SNORA60,RALGAPB,RNU6-23P,RNU6-497P,RNU6-623P,RNU6-208P,SLC32A1,ACTR5,PPP1R16B	NDRG family member 3 [Source:HGNC Symbol;Acc:HGNC:14462],NDRG family member 3 [Source:HGNC Symbol;Acc:HGNC:14462],DSN1 homolog, MIS12 kinetochore complex component [Source:HGNC Symbol;Acc:HGNC:16165],suppressor of glucose, autophagy associated 1 [Source:HGNC Symbol;Acc:HGNC:16111],TBC/LysM-associated domain containing 2 [Source:HGNC Symbol;Acc:HGNC:16112],SAM domain and HD domain 1 [Source:HGNC S…
24	27301479	28621277	6826	1319799	ENSCAFT00000014346,ENSCAFT00000014371,ENSCAFT00000014378	FAM83D,DHX35,DHX35	family with sequence similarity 83 member D [Source:HGNC Symbol;Acc:HGNC:16122],DEAH (Asp-Glu-Ala-His) box polypeptide 35 [Source:HGNC Symbol;Acc:HGNC:15861],DEAH (Asp-Glu-Ala-His) box polypeptide 35 [Source:HGNC Symbol;Acc:HGNC:15861]
24	28621377	28905326	1004	283950	ENSCAFT00000038508	MAFB	v-maf avian musculoaponeurotic fibrosarcoma oncogene homolog B [Source:HGNC Symbol;Acc:HGNC:6408]
24	28905338	29273096	1376	367759	ENSCAFT00000044434,ENSCAFT00000014397,ENSCAFT00000047388,ENSCAFT00000014441,ENSCAFT00000014472	N/A,TOP1,N/A,PLCG1,ZHX3	N/A,topoisomerase (DNA) I [Source:HGNC Symbol;Acc:HGNC:11986],N/A,phospholipase C gamma 1 [Source:HGNC Symbol;Acc:HGNC:9065],zinc fingers and homeoboxes 3 [Source:HGNC Symbol;Acc:HGNC:15935]
24	29766783	30012515	1246	245733	ENSCAFT00000014754,ENSCAFT00000014751,ENSCAFT00000014756	PTPRT,PTPRT,PTPRT	protein tyrosine phosphatase, receptor type, T [Source:HGNC Symbol;Acc:HGNC:9682],protein tyrosine phosphatase, receptor type, T [Source:HGNC Symbol;Acc:HGNC:9682],protein tyrosine phosphatase, receptor type, T [Source:HGNC Symbol;Acc:HGNC:9682]
24	30013508	30213025	711	199518	ENSCAFT00000014754,ENSCAFT00000014751,ENSCAFT00000014756,ENSCAFT00000040170	PTPRT,PTPRT,PTPRT,N/A	protein tyrosine phosphatase, receptor type, T [Source:HGNC Symbol;Acc:HGNC:9682],protein tyrosine phosphatase, receptor type, T [Source:HGNC Symbol;Acc:HGNC:9682],protein tyrosine phosphatase, receptor type, T [Source:HGNC Symbol;Acc:HGNC:9682],N/A
24	30217914	30796030	2749	578117	ENSCAFT00000014754,ENSCAFT00000014751,ENSCAFT00000014756	PTPRT,PTPRT,PTPRT	protein tyrosine phosphatase, receptor type, T [Source:HGNC Symbol;Acc:HGNC:9682],protein tyrosine phosphatase, receptor type, T [Source:HGNC Symbol;Acc:HGNC:9682],protein tyrosine phosphatase, receptor type, T [Source:HGNC Symbol;Acc:HGNC:9682]
24	30796046	32010277	4252	1214232	ENSCAFT00000044157,ENSCAFT00000014759,ENSCAFT00000049153,ENSCAFT00000014765,ENSCAFT00000014833,ENSCAFT00000014864,ENSCAFT00000034702,ENSCAFT00000040483,ENSCAFT00000014867,ENSCAFT00000041359,ENSCAFT00000045528,ENSCAFT00000014893,ENSCAFT00000014891,ENSCAFT00000042987,ENSCAFT00000038921,ENSCAFT00000045309,ENSCAFT00000014913,ENSCAFT00000014917,ENSCAFT00000014922,ENSCAFT00000014977,ENSCAFT00000014989,…	SRSF6,SRSF6,L3MBTL1,L3MBTL1,IFT52,MYBL2,RNU6-25P,SNORA28,GTSF1L,N/A,TOX2,TOX2,TOX2,TOX2,JPH2,OSER1,GDAP1L1,FITM2,R3HDML,HNF4A,TTPAL,SERINC3	serine/arginine-rich splicing factor 6 [Source:HGNC Symbol;Acc:HGNC:10788],serine/arginine-rich splicing factor 6 [Source:HGNC Symbol;Acc:HGNC:10788],l(3)mbt-like 1 (Drosophila) [Source:HGNC Symbol;Acc:HGNC:15905],l(3)mbt-like 1 (Drosophila) [Source:HGNC Symbol;Acc:HGNC:15905],intraflagellar transport 52 [Source:HGNC Symbol;Acc:HGNC:15901],v-myb avian myeloblastosis viral oncogene homolog-like 2 …
24	32350888	32593670	1019	242783	ENSCAFT00000015238,ENSCAFT00000015285,ENSCAFT00000015313,ENSCAFT00000036779,ENSCAFT00000015316,ENSCAFT00000015319,ENSCAFT00000036476,ENSCAFT00000044801,ENSCAFT00000047225	TOMM34,STK4,KCNS1,WFDC5,WFDC5,PI3,N/A,N/A,SLPI	translocase of outer mitochondrial membrane 34 [Source:HGNC Symbol;Acc:HGNC:15746],serine/threonine kinase 4 [Source:HGNC Symbol;Acc:HGNC:11408],potassium voltage-gated channel, modifier subfamily S, member 1 [Source:HGNC Symbol;Acc:HGNC:6300],WAP four-disulfide core domain 5 [Source:HGNC Symbol;Acc:HGNC:20477],WAP four-disulfide core domain 5 [Source:HGNC Symbol;Acc:HGNC:20477],peptidase inhibit…
[truncated: 496 more rows]
