# Supplementary material for: Variant detection and runs of homozygosity in next generation sequencing data elucidate the genetic background of Lundehund syndrome
Source: BMC Genomics. 2016 Aug 2;17:535. doi: 10.1186/s12864-016-2844-6 (PMC4971756; doi:10.1186/s12864-016-2844-6)
Supplement: Additional file 5: — Private runs of homozygosity for LS-affected Lundehund in 500-SNP windows. The chromosomal position of ROH regions, number of SNPs in these regions (n), size in base pairs (size_bp), canine genes (gene) and human orthologues (human gene) are shown. (XLSX 60 kb) [file 12864_2016_2844_MOESM5_ESM.xlsx]

## Sheet: PLE500_ROH_Positionen_erw
Additional file 5. Private runs of homozygosity for LS-affected Lundehund in 500-SNP windows. The chromosomal position of ROH regions, number of SNPs in these regions (n), size in base pairs (size_bp), canine genes (gene) and human orthologues (human gene) are shown.
chrom	pos1	pos2	n	size_bp	genes	human_gene	description
1	7336365	7601697	683	265333
1	7980946	7980998	5	53
1	9244277	9244401	5	125	ENSCAFT00000000060	CCDC102B	coiled-coil domain containing 102B [Source:HGNC Symbol;Acc:HGNC:26295]
1	9244892	9244892	1	1	ENSCAFT00000000060	CCDC102B	coiled-coil domain containing 102B [Source:HGNC Symbol;Acc:HGNC:26295]
1	9873948	9873956	2	9
1	10798129	10946494	576	148366
1	10946608	10946608	1	1
1	12337091	12337134	5	44
1	14859339	14875355	85	16017
1	15482456	15486652	17	4197
1	15864943	15864953	2	11
1	16443729	16472104	150	28376	ENSCAFT00000036863	PMAIP1	phorbol-12-myristate-13-acetate-induced protein 1 [Source:HGNC Symbol;Acc:HGNC:9108]
1	16890475	16914036	74	23562	ENSCAFT00000000153,ENSCAFT00000000154	LMAN1,CPLX4	lectin, mannose-binding, 1 [Source:HGNC Symbol;Acc:HGNC:6631],complexin 4 [Source:HGNC Symbol;Acc:HGNC:24330]
2	8292827	8527033	829	234207	ENSCAFT00000037080,ENSCAFT00000006843,ENSCAFT00000006840	GPR158,THNSL1,ENKUR	G protein-coupled receptor 158 [Source:HGNC Symbol;Acc:HGNC:23689],threonine synthase-like 1 (S. cerevisiae) [Source:HGNC Symbol;Acc:HGNC:26160],enkurin, TRPC channel interacting protein [Source:HGNC Symbol;Acc:HGNC:28388]
2	9997721	9997721	1	1
2	11658548	11659087	8	540
2	12493122	12493176	8	55
2	12521260	12720579	985	199320	ENSCAFT00000006589	PLXDC2	plexin domain containing 2 [Source:HGNC Symbol;Acc:HGNC:21013]
2	13039782	13070679	68	30898	ENSCAFT00000006589	PLXDC2	plexin domain containing 2 [Source:HGNC Symbol;Acc:HGNC:21013]
2	13637174	13637235	2	62
3	5136385	5603832	696	467448
3	6337275	6355037	84	17763
4	1549697	1549697	1	1
4	7896937	7922186	124	25250
4	7923054	8119680	617	196627	ENSCAFT00000044475,ENSCAFT00000018696,ENSCAFT00000037161,ENSCAFT00000040737	TSNAX,TSNAX-DISC1,EGLN1,EGLN1,N/A	translin-associated factor X [Source:HGNC Symbol;Acc:HGNC:12380],TSNAX-DISC1 readthrough (NMD candidate) [Source:HGNC Symbol;Acc:HGNC:49177],egl-9 family hypoxia-inducible factor 1 [Source:HGNC Symbol;Acc:HGNC:1232],egl-9 family hypoxia-inducible factor 1 [Source:HGNC Symbol;Acc:HGNC:1232],N/A
5	8622814	8793240	1367	170427	ENSCAFT00000048185,ENSCAFT00000049765,ENSCAFT00000016901,ENSCAFT00000036477,ENSCAFT00000049750,ENSCAFT00000044549,ENSCAFT00000048362	PATE3,PATE2,GLUL,N/A,NEAT1_1,NEAT1_2,NEAT1_3	prostate and testis expressed 3 [Source:HGNC Symbol;Acc:HGNC:35426],prostate and testis expressed 2 [Source:HGNC Symbol;Acc:HGNC:32249],glutamate-ammonia ligase [Source:HGNC Symbol;Acc:HGNC:4341],N/A,Nuclear enriched abundant transcript 1 conserved region 1 [Source:RFAM;Acc:RF01955],Nuclear enriched abundant transcript 1 conserved region 2 [Source:RFAM;Acc:RF01956],Nuclear enriched abundant trans…
5	8827201	8915015	301	87815	ENSCAFT00000016950,ENSCAFT00000016788	ACRV1,CHEK1	acrosomal vesicle protein 1 [Source:HGNC Symbol;Acc:HGNC:127],checkpoint kinase 1 [Source:HGNC Symbol;Acc:HGNC:1925]
5	11294322	11458275	519	163954	ENSCAFT00000018533,ENSCAFT00000040069,ENSCAFT00000040558,ENSCAFT00000034513,ENSCAFT00000018539,ENSCAFT00000042894,ENSCAFT00000018556,ENSCAFT00000047680,ENSCAFT00000018571	HSPA8,SNORD14C,SNORD14D,SNORD14E,BSX,C11ORF63,C11ORF63,C11ORF63,CRTAM	heat shock 70kDa protein 8 [Source:HGNC Symbol;Acc:HGNC:5241],small nucleolar RNA, C/D box 14C [Source:HGNC Symbol;Acc:HGNC:30352],small nucleolar RNA, C/D box 14D [Source:HGNC Symbol;Acc:HGNC:30353],small nucleolar RNA, C/D box 14E [Source:HGNC Symbol;Acc:HGNC:30354],brain-specific homeobox [Source:HGNC Symbol;Acc:HGNC:20450],chromosome 11 open reading frame 63 [Source:HGNC Symbol;Acc:HGNC:26288…
5	11458367	11610208	581	151842	ENSCAFT00000018571,ENSCAFT00000018619	CRTAM,UBASH3B	cytotoxic and regulatory T cell molecule [Source:HGNC Symbol;Acc:HGNC:24313],ubiquitin associated and SH3 domain containing B [Source:HGNC Symbol;Acc:HGNC:29884]
5	13695986	13696097	5	112	ENSCAFT00000043358,ENSCAFT00000046280,ENSCAFT00000019024	POU2F3,POU2F3,POU2F3	POU class 2 homeobox 3 [Source:HGNC Symbol;Acc:HGNC:19864],POU class 2 homeobox 3 [Source:HGNC Symbol;Acc:HGNC:19864],POU class 2 homeobox 3 [Source:HGNC Symbol;Acc:HGNC:19864]
5	21461564	21602895	535	141332	ENSCAFT00000022548,ENSCAFT00000045230,ENSCAFT00000022554,ENSCAFT00000032743,ENSCAFT00000039944,ENSCAFT00000022555	SIK2,LAYN,C11ORF88,MIR34C,MIR34B,BTG4	salt-inducible kinase 2 [Source:HGNC Symbol;Acc:HGNC:21680],layilin [Source:HGNC Symbol;Acc:HGNC:29471],chromosome 11 open reading frame 88 [Source:HGNC Symbol;Acc:HGNC:25061],microRNA 34c [Source:HGNC Symbol;Acc:HGNC:31637],microRNA 34b [Source:HGNC Symbol;Acc:HGNC:31636],B-cell translocation gene 4 [Source:HGNC Symbol;Acc:HGNC:13862]
5	21839146	21839146	1	1
5	21990189	22195866	654	205678
5	22659251	22659308	2	58
5	23615836	23655124	236	39289
5	24712725	24770142	205	57418	ENSCAFT00000050078,ENSCAFT00000023310	ELMOD1,ELMOD1	ELMO/CED-12 domain containing 1 [Source:HGNC Symbol;Acc:HGNC:25334],ELMO/CED-12 domain containing 1 [Source:HGNC Symbol;Acc:HGNC:25334]
5	25711048	25801956	387	90909	ENSCAFT00000023426	GUCY1A2	guanylate cyclase 1, soluble, alpha 2 [Source:HGNC Symbol;Acc:HGNC:4684]
5	26242822	26242860	2	39
5	27262036	27308163	380	46128
5	27934924	28043639	610	108716	ENSCAFT00000045078,ENSCAFT00000042348,ENSCAFT00000023633,ENSCAFT00000049175	PDGFD,AL157702.1,DDI1,N/A	platelet derived growth factor D [Source:HGNC Symbol;Acc:HGNC:30620],N/A,DNA-damage inducible 1 homolog 1 (S. cerevisiae) [Source:HGNC Symbol;Acc:HGNC:18961],N/A
5	28422186	28554512	491	132327	ENSCAFT00000023808	DYNC2H1	dynein, cytoplasmic 2, heavy chain 1 [Source:HGNC Symbol;Acc:HGNC:2962]
5	29180465	29180533	5	69
5	29705447	29711875	61	6429
5	29712001	29880844	661	168844
5	35868619	35868629	2	11	ENSCAFT00000028231	DNAH9	dynein, axonemal, heavy chain 9 [Source:HGNC Symbol;Acc:HGNC:2953]
5	37210646	37213743	4	3098
5	38728156	38827989	438	99834	ENSCAFT00000028422,ENSCAFT00000028432	N/A,PMP22	N/A,peripheral myelin protein 22 [Source:HGNC Symbol;Acc:HGNC:9118]
5	39002504	39013410	48	10907	ENSCAFT00000044484,ENSCAFT00000028449	CDRT4,CDRT4	CMT1A duplicated region transcript 4 [Source:HGNC Symbol;Acc:HGNC:14383],CMT1A duplicated region transcript 4 [Source:HGNC Symbol;Acc:HGNC:14383]
5	44478645	44547752	314	69108	ENSCAFT00000029514,ENSCAFT00000029519	N/A,N/A	N/A,N/A
5	45141302	45243540	312	102239	ENSCAFT00000032705,ENSCAFT00000023045,ENSCAFT00000033108	MIR101-1,N/A,N/A	microRNA 101-1 [Source:HGNC Symbol;Acc:HGNC:31488],N/A,N/A
5	66295274	66295274	1	1
6	9466677	9467296	7	620	ENSCAFT00000045198,ENSCAFT00000023122	PILRA,STAG3L5P-PVRIG2P-PILRB,PILRB,PILRB,STAG3L5P-PVRIG2P-PILRB,PILRA	paired immunoglobin-like type 2 receptor alpha [Source:HGNC Symbol;Acc:HGNC:20396],STAG3L5P-PVRIG2P-PILRB readthrough [Source:HGNC Symbol;Acc:HGNC:48898],paired immunoglobin-like type 2 receptor beta [Source:HGNC Symbol;Acc:HGNC:18297],paired immunoglobin-like type 2 receptor beta [Source:HGNC Symbol;Acc:HGNC:18297],STAG3L5P-PVRIG2P-PILRB readthrough [Source:HGNC Symbol;Acc:HGNC:48898],paired imm…
6	9680943	9722543	290	41601	ENSCAFT00000023693	OR2AE1	olfactory receptor, family 2, subfamily AE, member 1 [Source:HGNC Symbol;Acc:HGNC:15087]
6	15721165	15771667	161	50503	ENSCAFT00000046813,ENSCAFT00000018708,ENSCAFT00000018687,ENSCAFT00000018702	ZFAND2A,ZFAND2A,C7ORF50,ATP5H	zinc finger, AN1-type domain 2A [Source:HGNC Symbol;Acc:HGNC:28073],zinc finger, AN1-type domain 2A [Source:HGNC Symbol;Acc:HGNC:28073],chromosome 7 open reading frame 50 [Source:HGNC Symbol;Acc:HGNC:22421],ATP synthase, H+ transporting, mitochondrial Fo complex, subunit d [Source:HGNC Symbol;Acc:HGNC:845]
6	16198447	16203041	24	4595	ENSCAFT00000047986,ENSCAFT00000017870	PRKAR1B,PRKAR1B	protein kinase, cAMP-dependent, regulatory, type I, beta [Source:HGNC Symbol;Acc:HGNC:9390],protein kinase, cAMP-dependent, regulatory, type I, beta [Source:HGNC Symbol;Acc:HGNC:9390]
6	16203937	16209685	33	5749	ENSCAFT00000047986,ENSCAFT00000017870	PRKAR1B,PRKAR1B	protein kinase, cAMP-dependent, regulatory, type I, beta [Source:HGNC Symbol;Acc:HGNC:9390],protein kinase, cAMP-dependent, regulatory, type I, beta [Source:HGNC Symbol;Acc:HGNC:9390]
6	17752632	17752632	1	1
6	17938610	17938610	1	1
6	19081877	19081940	3	64
6	22816886	22988226	713	171341	ENSCAFT00000049780	HS3ST2	heparan sulfate (glucosamine) 3-O-sulfotransferase 2 [Source:HGNC Symbol;Acc:HGNC:5195]
6	27775452	28003383	721	227932	ENSCAFT00000028906,ENSCAFT00000035572,ENSCAFT00000028908,ENSCAFT00000028933,ENSCAFT00000027269,ENSCAFT00000044897	NOMO3,NOMO1,NOMO2,NOMO2,NOMO1,NOMO3,ABCC6,N/A,N/A,N/A	NODAL modulator 3 [Source:HGNC Symbol;Acc:HGNC:25242],NODAL modulator 1 [Source:HGNC Symbol;Acc:HGNC:30060],NODAL modulator 2 [Source:HGNC Symbol;Acc:HGNC:22652],NODAL modulator 2 [Source:HGNC Symbol;Acc:HGNC:22652],NODAL modulator 1 [Source:HGNC Symbol;Acc:HGNC:30060],NODAL modulator 3 [Source:HGNC Symbol;Acc:HGNC:25242],ATP-binding cassette, sub-family C (CFTR/MRP), member 6 [Source:HGNC Symbol…
6	31396937	31556729	503	159793	ENSCAFT00000046377,ENSCAFT00000030017,ENSCAFT00000044944,ENSCAFT00000030021	PRM3,RMI2,TNP2,SOCS1	protamine 3 [Source:HGNC Symbol;Acc:HGNC:13732],RecQ mediated genome instability 2 [Source:HGNC Symbol;Acc:HGNC:28349],transition protein 2 (during histone to protamine replacement) [Source:HGNC Symbol;Acc:HGNC:11952],suppressor of cytokine signaling 1 [Source:HGNC Symbol;Acc:HGNC:19383]
6	32181990	32182029	3	40
6	43371593	43373439	28	1847	ENSCAFT00000045931	N/A	N/A
6	43602103	43603458	19	1356
6	45563887	45630159	150	66273
6	45670099	45677900	15	7802
6	46088896	46088913	2	18
6	46956392	46956404	4	13
6	47929239	47935075	33	5837
6	48163738	48163814	10	77
6	48836903	48836903	1	1
6	49305426	49308137	28	2712
7	4195612	4540683	1206	345072	ENSCAFT00000017955,ENSCAFT00000017964,ENSCAFT00000018001	PTPRC,PTPRC,ATP6V1G3	protein tyrosine phosphatase, receptor type, C [Source:HGNC Symbol;Acc:HGNC:9666],protein tyrosine phosphatase, receptor type, C [Source:HGNC Symbol;Acc:HGNC:9666],ATPase, H+ transporting, lysosomal 13kDa, V1 subunit G3 [Source:HGNC Symbol;Acc:HGNC:18265]
7	5778910	6280727	1742	501818	ENSCAFT00000018140,ENSCAFT00000043274,ENSCAFT00000018146,ENSCAFT00000042701,ENSCAFT00000018154,ENSCAFT00000023469,ENSCAFT00000048529,ENSCAFT00000035022,ENSCAFT00000018172,ENSCAFT00000018180,ENSCAFT00000036627,ENSCAFT00000018189,ENSCAFT00000018206,ENSCAFT00000018254,ENSCAFT00000018281,ENSCAFT00000018289,ENSCAFT00000018294,ENSCAFT00000045795,ENSCAFT00000037213,ENSCAFT00000018381,ENSCAFT00000043819,…	DYRK3,DYRK3,MAPKAPK2,N/A,IL10,MRPL45,MRPL45,RNU6-975P,RNU6-1187P,RNU6-679P,IL19,IL20,IL20,IL24,FCMR,PIGR,FCAMR,C1ORF116,YOD1,YOD1,PFKFB2,PFKFB2,C4BPB,C4BPB,C4BPA	dual-specificity tyrosine-(Y)-phosphorylation regulated kinase 3 [Source:HGNC Symbol;Acc:HGNC:3094],dual-specificity tyrosine-(Y)-phosphorylation regulated kinase 3 [Source:HGNC Symbol;Acc:HGNC:3094],mitogen-activated protein kinase-activated protein kinase 2 [Source:HGNC Symbol;Acc:HGNC:6887],N/A,interleukin 10 [Source:HGNC Symbol;Acc:HGNC:5962],mitochondrial ribosomal protein L45 [Source:HGNC S…
7	6282691	6441331	660	158641	ENSCAFT00000043642,ENSCAFT00000018550,ENSCAFT00000042781,ENSCAFT00000049361,ENSCAFT00000041439	N/A,CD55,CD55,CD55,N/A	N/A,CD55 molecule, decay accelerating factor for complement (Cromer blood group) [Source:HGNC Symbol;Acc:HGNC:2665],CD55 molecule, decay accelerating factor for complement (Cromer blood group) [Source:HGNC Symbol;Acc:HGNC:2665],CD55 molecule, decay accelerating factor for complement (Cromer blood group) [Source:HGNC Symbol;Acc:HGNC:2665],N/A
7	6636837	7174492	1920	537656	ENSCAFT00000038838,ENSCAFT00000032615,ENSCAFT00000032737,ENSCAFT00000018621,ENSCAFT00000048494,ENSCAFT00000048111,ENSCAFT00000018802,ENSCAFT00000002159	CD46,MIR29C,MIR29B2,CD34,CD34,CD34,PLXNA2,PLXNA2	CD46 molecule, complement regulatory protein [Source:HGNC Symbol;Acc:HGNC:6953],microRNA 29c [Source:HGNC Symbol;Acc:HGNC:31621],microRNA 29b-2 [Source:HGNC Symbol;Acc:HGNC:31620],CD34 molecule [Source:HGNC Symbol;Acc:HGNC:1662],CD34 molecule [Source:HGNC Symbol;Acc:HGNC:1662],CD34 molecule [Source:HGNC Symbol;Acc:HGNC:1662],plexin A2 [Source:HGNC Symbol;Acc:HGNC:9100],plexin A2 [Source:HGNC Symb…
7	7182277	7779950	2193	597674	ENSCAFT00000041068,ENSCAFT00000041048	N/A,N/A	N/A,N/A
7	13089151	13089269	7	119	ENSCAFT00000020046	KCNK2	potassium channel, two pore domain subfamily K, member 2 [Source:HGNC Symbol;Acc:HGNC:6277]
7	13331017	13384264	107	53248
7	15163324	15315662	550	152339	ENSCAFT00000020724	CACNA1E	calcium channel, voltage-dependent, R type, alpha 1E subunit [Source:HGNC Symbol;Acc:HGNC:1392]
7	15825379	15877309	235	51931	ENSCAFT00000020800,ENSCAFT00000020818	RGSL1,RGSL1	regulator of G-protein signaling like 1 [Source:HGNC Symbol;Acc:HGNC:18636],regulator of G-protein signaling like 1 [Source:HGNC Symbol;Acc:HGNC:18636]
7	16558329	16862003	1095	303675	ENSCAFT00000021015,ENSCAFT00000021031,ENSCAFT00000046334,ENSCAFT00000043939,ENSCAFT00000021097	LAMC2,NMNAT2,NMNAT2,NMNAT2,SMG7	laminin, gamma 2 [Source:HGNC Symbol;Acc:HGNC:6493],nicotinamide nucleotide adenylyltransferase 2 [Source:HGNC Symbol;Acc:HGNC:16789],nicotinamide nucleotide adenylyltransferase 2 [Source:HGNC Symbol;Acc:HGNC:16789],nicotinamide nucleotide adenylyltransferase 2 [Source:HGNC Symbol;Acc:HGNC:16789],SMG7 nonsense mediated mRNA decay factor [Source:HGNC Symbol;Acc:HGNC:16792]
8	8280258	8351808	208	71551	ENSCAFT00000012855	ATP5J2	ATP synthase, H+ transporting, mitochondrial Fo complex, subunit F2 [Source:HGNC Symbol;Acc:HGNC:848]
8	8928323	8928323	1	1
8	9081664	9081735	9	72	ENSCAFT00000019949,ENSCAFT00000043635	PRKD1,PRKD1	protein kinase D1 [Source:HGNC Symbol;Acc:HGNC:9407],protein kinase D1 [Source:HGNC Symbol;Acc:HGNC:9407]
8	11995736	12168369	633	172634
8	13255662	13411733	582	156072	ENSCAFT00000050070,ENSCAFT00000020957,ENSCAFT00000049051	SPTSSA,EAPP,N/A	serine palmitoyltransferase, small subunit A [Source:HGNC Symbol;Acc:HGNC:20361],E2F-associated phosphoprotein [Source:HGNC Symbol;Acc:HGNC:19312],N/A
8	16823626	16824676	20	1051
9	5911833	5914633	31	2801	ENSCAFT00000038313	CD300A,CD300C	CD300a molecule [Source:HGNC Symbol;Acc:HGNC:19319],CD300c molecule [Source:HGNC Symbol;Acc:HGNC:19320]
9	6704643	7023638	833	318996	ENSCAFT00000007243,ENSCAFT00000046024,ENSCAFT00000007272,ENSCAFT00000007260,ENSCAFT00000007258,ENSCAFT00000047241,ENSCAFT00000043770,ENSCAFT00000007253,ENSCAFT00000007252	SDK2,SDK2,CDC42EP4,C17ORF80,C17ORF80,FAM104A,FAM104A,COG1,SSTR2	sidekick cell adhesion molecule 2 [Source:HGNC Symbol;Acc:HGNC:19308],sidekick cell adhesion molecule 2 [Source:HGNC Symbol;Acc:HGNC:19308],CDC42 effector protein (Rho GTPase binding) 4 [Source:HGNC Symbol;Acc:HGNC:17147],chromosome 17 open reading frame 80 [Source:HGNC Symbol;Acc:HGNC:29601],chromosome 17 open reading frame 80 [Source:HGNC Symbol;Acc:HGNC:29601],family with sequence similarity 1…
9	7321475	7321740	4	266
9	8546566	8546640	2	75
9	16167322	16170194	8	2873
9	16642242	16648777	9	6536
10	6147276	6182759	112	35484
10	10999397	10999397	1	1
10	28906231	28916668	31	10438
11	6556885	6556911	4	27
11	7641521	7795188	780	153668
11	9903369	10161769	884	258401	ENSCAFT00000048082,ENSCAFT00000000795,ENSCAFT00000012647,ENSCAFT00000049455	PRR16,PRR16,RPS15A,N/A	proline rich 16 [Source:HGNC Symbol;Acc:HGNC:29654],proline rich 16 [Source:HGNC Symbol;Acc:HGNC:29654],ribosomal protein S15a [Source:HGNC Symbol;Acc:HGNC:10389],N/A
11	10162300	10194505	136	32206
11	10369063	10369094	2	32
11	13046117	13047515	3	1399	ENSCAFT00000036515	PRDM6	PR domain containing 6 [Source:HGNC Symbol;Acc:HGNC:9350]
11	16668166	16668838	6	673
12	1638096	1638220	3	125	ENSCAFT00000001229	N/A	N/A
12	2393388	2395449	61	2062
12	2562351	2794535	464	232185	ENSCAFT00000001394,ENSCAFT00000041826,ENSCAFT00000001396,ENSCAFT00000031814,ENSCAFT00000001409,ENSCAFT00000001407,ENSCAFT00000001418,ENSCAFT00000001426,ENSCAFT00000001431,ENSCAFT00000040020,ENSCAFT00000001442,ENSCAFT00000044064,ENSCAFT00000001471,ENSCAFT00000001473,ENSCAFT00000001474,ENSCAFT00000001476,ENSCAFT00000001479,ENSCAFT00000001495,ENSCAFT00000047587,ENSCAFT00000001502,ENSCAFT00000001511,…	HLA-DOA,SCARNA20,SCARNA20,SCARNA20,SCARNA20,SCARNA20,SCARNA20,SCARNA20,HLA-DPB1,COL11A2,COL11A2,COL11A2,RXRB,SLC39A7,HSD17B8,MIR219A1,RING1,RING1,VPS52,RPS18,B3GALT4,WDR46,PFDN6,RGL2,N/A,TAPBP,ZBTB22,DAXX	major histocompatibility complex, class II, DO alpha [Source:HGNC Symbol;Acc:HGNC:4936],Small Cajal body specific RNA 20 [Source:RFAM;Acc:RF00601],Small Cajal body specific RNA 20 [Source:RFAM;Acc:RF00601],small Cajal body-specific RNA 20 [Source:HGNC Symbol;Acc:HGNC:32578],Small Cajal body specific RNA 20 [Source:RFAM;Acc:RF00601],Small Cajal body specific RNA 20 [Source:RFAM;Acc:RF00601],Small …
12	2934566	2934566	1	1
12	5717371	6000540	848	283170	ENSCAFT00000044360,ENSCAFT00000002191,ENSCAFT00000002192,ENSCAFT00000002212,ENSCAFT00000002211,ENSCAFT00000002223,ENSCAFT00000002228	CDKN1A,RAB44,N/A,CPNE5,CPNE5,PPIL1,C6ORF89	cyclin-dependent kinase inhibitor 1A (p21, Cip1) [Source:HGNC Symbol;Acc:HGNC:1784],RAB44, member RAS oncogene family [Source:HGNC Symbol;Acc:HGNC:21068],N/A,copine V [Source:HGNC Symbol;Acc:HGNC:2318],copine V [Source:HGNC Symbol;Acc:HGNC:2318],peptidylprolyl isomerase (cyclophilin)-like 1 [Source:HGNC Symbol;Acc:HGNC:9260],chromosome 6 open reading frame 89 [Source:HGNC Symbol;Acc:HGNC:21114]
12	8250606	8250606	1	1
12	9177190	9337922	440	160733	ENSCAFT00000002460,ENSCAFT00000044992,ENSCAFT00000044697	LRFN2,N/A,LRFN2	leucine rich repeat and fibronectin type III domain containing 2 [Source:HGNC Symbol;Acc:HGNC:21226],N/A,leucine rich repeat and fibronectin type III domain containing 2 [Source:HGNC Symbol;Acc:HGNC:21226]
12	13814258	13814724	33	467	ENSCAFT00000050131,ENSCAFT00000003180	RUNX2,RUNX2	runt-related transcription factor 2 [Source:HGNC Symbol;Acc:HGNC:10472],runt-related transcription factor 2 [Source:HGNC Symbol;Acc:HGNC:10472]
14	10365821	10409179	191	43359
14	11861036	12034788	594	173753	ENSCAFT00000002784,ENSCAFT00000002787,ENSCAFT00000002799,ENSCAFT00000038908	WASL,LMOD2,ASB15,NDUFA5	Wiskott-Aldrich syndrome-like [Source:HGNC Symbol;Acc:HGNC:12735],leiomodin 2 (cardiac) [Source:HGNC Symbol;Acc:HGNC:6648],ankyrin repeat and SOCS box containing 15 [Source:HGNC Symbol;Acc:HGNC:19767],NADH dehydrogenase (ubiquinone) 1 alpha subcomplex, 5 [Source:HGNC Symbol;Acc:HGNC:7688]
14	16747866	16752900	9	5035	ENSCAFT00000003009,ENSCAFT00000049748	CDK14,CDK14	cyclin-dependent kinase 14 [Source:HGNC Symbol;Acc:HGNC:8883],cyclin-dependent kinase 14 [Source:HGNC Symbol;Acc:HGNC:8883]
14	18417489	18687025	926	269537	ENSCAFT00000003170,ENSCAFT00000042056,ENSCAFT00000003175	CDK6,RNU6-946P,SAMD9L	cyclin-dependent kinase 6 [Source:HGNC Symbol;Acc:HGNC:1777],RNA, U6 small nuclear 946, pseudogene [Source:HGNC Symbol;Acc:HGNC:47909],sterile alpha motif domain containing 9-like [Source:HGNC Symbol;Acc:HGNC:1349]
14	22860725	23296592	1584	435868	ENSCAFT00000044493,ENSCAFT00000003498,ENSCAFT00000044570,ENSCAFT00000003515,ENSCAFT00000003525,ENSCAFT00000048081	C1GALT1,C1GALT1,COL28A1,MIOS,GLCCI1,N/A	core 1 synthase, glycoprotein-N-acetylgalactosamine 3-beta-galactosyltransferase 1 [Source:HGNC Symbol;Acc:HGNC:24337],core 1 synthase, glycoprotein-N-acetylgalactosamine 3-beta-galactosyltransferase 1 [Source:HGNC Symbol;Acc:HGNC:24337],collagen, type XXVIII, alpha 1 [Source:HGNC Symbol;Acc:HGNC:22442],missing oocyte, meiosis regulator, homolog (Drosophila) [Source:HGNC Symbol;Acc:HGNC:21905],gl…
14	37521791	37943902	1578	422112	ENSCAFT00000039076,ENSCAFT00000004474	N/A,NPY	N/A,neuropeptide Y [Source:HGNC Symbol;Acc:HGNC:7955]
14	38561345	38561665	13	321
14	38899342	38899342	1	1
14	39479008	39480804	20	1797	ENSCAFT00000004584	NFE2L3	nuclear factor, erythroid 2-like 3 [Source:HGNC Symbol;Acc:HGNC:7783]
14	41308573	41823330	1472	514758	ENSCAFT00000004831,ENSCAFT00000042631	CREB5,N/A	cAMP responsive element binding protein 5 [Source:HGNC Symbol;Acc:HGNC:16844],N/A
14	42143019	42182765	194	39747	ENSCAFT00000004847,ENSCAFT00000004848	CPVL,CPVL	carboxypeptidase, vitellogenic-like [Source:HGNC Symbol;Acc:HGNC:14399],carboxypeptidase, vitellogenic-like [Source:HGNC Symbol;Acc:HGNC:14399]
14	42421054	42421161	9	108	ENSCAFT00000037549	CHN2	chimerin 2 [Source:HGNC Symbol;Acc:HGNC:1944]
14	42891674	42891674	1	1
14	49485664	49495546	106	9883
14	50214385	50214433	3	49
14	51452945	51528529	257	75585	ENSCAFT00000005304,ENSCAFT00000005307	DOCK4,N/A	dedicator of cytokinesis 4 [Source:HGNC Symbol;Acc:HGNC:19192],N/A
14	51528775	52009992	1289	481218	ENSCAFT00000005304,ENSCAFT00000005312	DOCK4,ZNF277	dedicator of cytokinesis 4 [Source:HGNC Symbol;Acc:HGNC:19192],zinc finger protein 277 [Source:HGNC Symbol;Acc:HGNC:13070]
14	52371167	52371167	1	1	ENSCAFT00000044822	C7ORF60	chromosome 7 open reading frame 60 [Source:HGNC Symbol;Acc:HGNC:26475]
14	52371612	52418022	162	46411	ENSCAFT00000044822	C7ORF60	chromosome 7 open reading frame 60 [Source:HGNC Symbol;Acc:HGNC:26475]
14	55193947	56083203	2899	889257	ENSCAFT00000005456,ENSCAFT00000038024,ENSCAFT00000005459,ENSCAFT00000048990,ENSCAFT00000044066,ENSCAFT00000005462,ENSCAFT00000049462,ENSCAFT00000005469,ENSCAFT00000034082,ENSCAFT00000005472,ENSCAFT00000005483	TES,TES,CAV2,CAV2,N/A,CAV1,MET,MET,N/A,CAPZA2,ST7	testin LIM domain protein [Source:HGNC Symbol;Acc:HGNC:14620],testin LIM domain protein [Source:HGNC Symbol;Acc:HGNC:14620],caveolin 2 [Source:HGNC Symbol;Acc:HGNC:1528],caveolin 2 [Source:HGNC Symbol;Acc:HGNC:1528],N/A,caveolin 1, caveolae protein, 22kDa [Source:HGNC Symbol;Acc:HGNC:1527],MET proto-oncogene, receptor tyrosine kinase [Source:HGNC Symbol;Acc:HGNC:7029],MET proto-oncogene, receptor…
14	56770926	56770926	1	1
14	56771060	56771098	5	39
14	57524727	57663321	839	138595
15	7812609	13628020	14008	5815412	ENSCAFT00000048078,ENSCAFT00000047022,ENSCAFT00000005895,ENSCAFT00000005882,ENSCAFT00000048955,ENSCAFT00000043579,ENSCAFT00000005906,ENSCAFT00000005910,ENSCAFT00000005915,ENSCAFT00000005923,ENSCAFT00000005941,ENSCAFT00000005958,ENSCAFT00000005976,ENSCAFT00000032788,ENSCAFT00000044080,ENSCAFT00000005998,ENSCAFT00000006000,ENSCAFT00000048947,ENSCAFT00000006009,ENSCAFT00000006015,ENSCAFT00000006021,…	CSMD2,N/A,HMGB4,CSMD2,CSMD2,GPT2,GPT2,C16ORF87,MYLK3,ORC6,VPS35,SHCBP1,ZYG11B,N/A,COA7,FAM159A,GPX7,ZCCHC11,ZCCHC11,PRPF38A,ORC1,CC2D1B,ZFYVE9,ZFYVE9,N/A,BTF3L4,TXNDC12,KTI12,RAB3B,N/A,NRD1,NRD1,MIR761,OSBPL9,EPS15,TTC39A,RNF11,C1ORF185,CDKN2C,FAF1,UQCRB,FAF1,DMRTA2,N/A,ELAVL4,ELAVL4,BEND5,BEND5,BEND5,BEND5,SPATA6,SLC5A9,SLC5A9,TRABD2B,FOXE3,CMPK1,STIL,N/A,TAL1,PDZK1IP1,CYP4X1,CYP4X1,CYP4A22,CYP4…	CUB and Sushi multiple domains 2 [Source:HGNC Symbol;Acc:HGNC:19290],N/A,high mobility group box 4 [Source:HGNC Symbol;Acc:HGNC:24954],CUB and Sushi multiple domains 2 [Source:HGNC Symbol;Acc:HGNC:19290],CUB and Sushi multiple domains 2 [Source:HGNC Symbol;Acc:HGNC:19290],glutamic pyruvate transaminase (alanine aminotransferase) 2 [Source:HGNC Symbol;Acc:HGNC:18062],glutamic pyruvate transaminase…
15	13785908	18863971	14533	5078064	ENSCAFT00000006756,ENSCAFT00000049944,ENSCAFT00000006765,ENSCAFT00000048292,ENSCAFT00000006771,ENSCAFT00000038895,ENSCAFT00000006752,ENSCAFT00000006753,ENSCAFT00000037988,ENSCAFT00000006786,ENSCAFT00000047515,ENSCAFT00000006818,ENSCAFT00000006827,ENSCAFT00000047805,ENSCAFT00000006832,ENSCAFT00000006834,ENSCAFT00000046383,ENSCAFT00000006845,ENSCAFT00000006871,ENSCAFT00000006875,ENSCAFT00000006914,…	EFCAB14,TEX38,ATPAF1,N/A,MOB3C,MOB3C,MKNK1,MKNK1,KNCN,DMBX1,DMBX1,N/A,FAAH,NSUN4,NSUN4,UQCRHL,UQCRH,N/A,LRRC41,RAD54L,LURAP1,POMGNT1,TSPAN1,TSPAN1,N/A,PIK3R3,MAST2,MAST2,N/A,RNU6-690P,IPP,TMEM69,NASP,GPBP1L1,CCDC17,NASP,AKR1A1,PRDX1,MMACHC,CCDC163P,CCDC163P,TESK2,TOE1,MUTYH,HPDL,ZSWIM5,N/A,UROD,HECTD3,EIF2B3,N/A,PTCH2,RNU5E-6P,BTBD19,TCTEX1D4,PLK3,BEST4,RPS8,SNORD38B,SNORD38B,SNORD46,SNORD55,KIF2…	EF-hand calcium binding domain 14 [Source:HGNC Symbol;Acc:HGNC:29051],testis expressed 38 [Source:HGNC Symbol;Acc:HGNC:29589],ATP synthase mitochondrial F1 complex assembly factor 1 [Source:HGNC Symbol;Acc:HGNC:18803],N/A,MOB kinase activator 3C [Source:HGNC Symbol;Acc:HGNC:29800],MOB kinase activator 3C [Source:HGNC Symbol;Acc:HGNC:29800],MAP kinase interacting serine/threonine kinase 1 [Source:…
15	19277693	21283838	4406	2006146	ENSCAFT00000044818,ENSCAFT00000009206,ENSCAFT00000048113,ENSCAFT00000040672,ENSCAFT00000009212,ENSCAFT00000046381,ENSCAFT00000036373,ENSCAFT00000009215,ENSCAFT00000040653,ENSCAFT00000012369,ENSCAFT00000042488,ENSCAFT00000009222,ENSCAFT00000009286,ENSCAFT00000009280	BBS10,OSBPL8,OSBPL8,RNU1-140P,ZDHHC17,ZDHHC17,CSRP2,E2F7,N/A,N/A,N/A,RPL32,NAV3,NAV3	Bardet-Biedl syndrome 10 [Source:HGNC Symbol;Acc:HGNC:26291],oxysterol binding protein-like 8 [Source:HGNC Symbol;Acc:HGNC:16396],oxysterol binding protein-like 8 [Source:HGNC Symbol;Acc:HGNC:16396],RNA, U1 small nuclear 140, pseudogene [Source:HGNC Symbol;Acc:HGNC:48482],zinc finger, DHHC-type containing 17 [Source:HGNC Symbol;Acc:HGNC:18412],zinc finger, DHHC-type containing 17 [Source:HGNC Sym…
15	21928360	22535164	1726	606805	ENSCAFT00000009301,ENSCAFT00000022264,ENSCAFT00000009302,ENSCAFT00000046909,ENSCAFT00000009326	SYT1,FKBP3,PAWR,PPP1R12A,PPP1R12A	synaptotagmin I [Source:HGNC Symbol;Acc:HGNC:11509],FK506 binding protein 3, 25kDa [Source:HGNC Symbol;Acc:HGNC:3719],PRKC, apoptosis, WT1, regulator [Source:HGNC Symbol;Acc:HGNC:8614],protein phosphatase 1, regulatory subunit 12A [Source:HGNC Symbol;Acc:HGNC:7618],protein phosphatase 1, regulatory subunit 12A [Source:HGNC Symbol;Acc:HGNC:7618]
15	22763845	22763922	11	78
16	5872632	5873474	12	843
16	7036444	7036444	1	1
16	7469778	7550972	273	81195	ENSCAFT00000006250,ENSCAFT00000006253	WEE2,KIAA1147	WEE1 homolog 2 (S. pombe) [Source:HGNC Symbol;Acc:HGNC:19684],KIAA1147 [Source:HGNC Symbol;Acc:HGNC:29472]
16	11731196	11731235	3	40
16	12079461	12079469	2	9
16	18229553	18290964	231	61412	ENSCAFT00000008171	INSIG1	insulin induced gene 1 [Source:HGNC Symbol;Acc:HGNC:6083]
16	20912335	21062670	938	150336	ENSCAFT00000008433,ENSCAFT00000008482	ESYT2,VIPR2	extended synaptotagmin-like protein 2 [Source:HGNC Symbol;Acc:HGNC:22211],vasoactive intestinal peptide receptor 2 [Source:HGNC Symbol;Acc:HGNC:12695]
16	21264961	21268052	33	3092
16	21504255	21977702	1476	473448	ENSCAFT00000008557,ENSCAFT00000008570,ENSCAFT00000045772	PSD3,UBE2E1,N/A	pleckstrin and Sec7 domain containing 3 [Source:HGNC Symbol;Acc:HGNC:19093],ubiquitin-conjugating enzyme E2E 1 [Source:HGNC Symbol;Acc:HGNC:12477],N/A
16	22476314	22482155	35	5842
16	22514959	22729253	961	214295	ENSCAFT00000008646,ENSCAFT00000008654,ENSCAFT00000032857,ENSCAFT00000044872	INTS10,HGSNAT,N/A,POMK	integrator complex subunit 10 [Source:HGNC Symbol;Acc:HGNC:25548],heparan-alpha-glucosaminide N-acetyltransferase [Source:HGNC Symbol;Acc:HGNC:26527],N/A,protein-O-mannose kinase [Source:HGNC Symbol;Acc:HGNC:26267]
16	23778701	23815473	191	36773
17	1741210	1751775	57	10566
17	2652508	2652707	5	200
18	2284488	2284721	20	234	ENSCAFT00000005532	COBL	cordon-bleu WH2 repeat protein [Source:HGNC Symbol;Acc:HGNC:22199]
18	2712793	2760582	160	47790
18	7276073	7549800	890	273728
18	13506887	13654840	460	147954	ENSCAFT00000006384	PIK3CG	phosphatidylinositol-4,5-bisphosphate 3-kinase, catalytic subunit gamma [Source:HGNC Symbol;Acc:HGNC:8978]
18	16452881	16722948	753	270068	ENSCAFT00000047394,ENSCAFT00000039321,ENSCAFT00000006666	RELN,RELN,N/A	reelin [Source:HGNC Symbol;Acc:HGNC:9957],reelin [Source:HGNC Symbol;Acc:HGNC:9957],N/A
18	17068608	17068666	2	59	ENSCAFT00000006850	FBXL13	F-box and leucine-rich repeat protein 13 [Source:HGNC Symbol;Acc:HGNC:21658]
18	18071671	18150519	281	78849	ENSCAFT00000049514,ENSCAFT00000007010	MAGI2,MAGI2	membrane associated guanylate kinase, WW and PDZ domain containing 2 [Source:HGNC Symbol;Acc:HGNC:18957],membrane associated guanylate kinase, WW and PDZ domain containing 2 [Source:HGNC Symbol;Acc:HGNC:18957]
18	18316953	18362589	161	45637	ENSCAFT00000049514,ENSCAFT00000049139	MAGI2,N/A	membrane associated guanylate kinase, WW and PDZ domain containing 2 [Source:HGNC Symbol;Acc:HGNC:18957],N/A
18	20494469	20494469	1	1
18	20907385	20907479	13	95
18	21067247	21339137	909	271891	ENSCAFT00000010288	HGF	hepatocyte growth factor (hepapoietin A; scatter factor) [Source:HGNC Symbol;Acc:HGNC:4893]
18	22252621	22252621	1	1
18	23299181	23299181	1	1
18	28267048	28267084	2	37
18	28518483	28555191	183	36709
18	28556420	28591031	165	34612
18	29056490	29207508	434	151019
18	29638519	29869742	701	231224	ENSCAFT00000010910	SRP14	signal recognition particle 14kDa (homologous Alu RNA binding protein) [Source:HGNC Symbol;Acc:HGNC:11299]
18	30917361	30917940	7	580
18	34380539	34380541	2	3	ENSCAFT00000045084	HIPK3	homeodomain interacting protein kinase 3 [Source:HGNC Symbol;Acc:HGNC:4915]
18	37899235	38020172	991	120938	ENSCAFT00000044192,ENSCAFT00000012328,ENSCAFT00000044097,ENSCAFT00000042844	N/A,OR5B3,N/A,OR5B2	N/A,olfactory receptor, family 5, subfamily B, member 3 [Source:HGNC Symbol;Acc:HGNC:8324],N/A,olfactory receptor, family 5, subfamily B, member 2 [Source:HGNC Symbol;Acc:HGNC:8323]
18	38053294	38192814	593	139521	ENSCAFT00000044001,ENSCAFT00000034687,ENSCAFT00000044132,ENSCAFT00000012347,ENSCAFT00000012351,ENSCAFT00000039659,ENSCAFT00000012355,ENSCAFT00000012357	N/A,N/A,N/A,OR10Q1,OR10W1,OR10Q1,OR9Q1,OR9Q1	N/A,N/A,N/A,olfactory receptor, family 10, subfamily Q, member 1 [Source:HGNC Symbol;Acc:HGNC:15134],olfactory receptor, family 10, subfamily W, member 1 [Source:HGNC Symbol;Acc:HGNC:15139],olfactory receptor, family 10, subfamily Q, member 1 [Source:HGNC Symbol;Acc:HGNC:15134],olfactory receptor, family 9, subfamily Q, member 1 [Source:HGNC Symbol;Acc:HGNC:14724],olfactory receptor, family 9, su…
18	39316852	39317063	5	212
18	39690630	39741656	442	51027	ENSCAFT00000012871,ENSCAFT00000012902,ENSCAFT00000039336,ENSCAFT00000039333	OR5T2,OR5T3,OR5T1,OR5T1,OR5T3,OR5T1,OR5T3	olfactory receptor, family 5, subfamily T, member 2 [Source:HGNC Symbol;Acc:HGNC:15296],olfactory receptor, family 5, subfamily T, member 3 [Source:HGNC Symbol;Acc:HGNC:15297],olfactory receptor, family 5, subfamily T, member 1 [Source:HGNC Symbol;Acc:HGNC:14821],olfactory receptor, family 5, subfamily T, member 1 [Source:HGNC Symbol;Acc:HGNC:14821],olfactory receptor, family 5, subfamily T, memb…
18	39954693	39976967	292	22275	ENSCAFT00000045049	OR5I1	olfactory receptor, family 5, subfamily I, member 1 [Source:HGNC Symbol;Acc:HGNC:8347]
18	41263290	41268711	109	5422	ENSCAFT00000049540	N/A	N/A
18	41423319	41423711	2	393
18	41869564	41909337	146	39774	ENSCAFT00000013186,ENSCAFT00000042706	NUP160,N/A	nucleoporin 160kDa [Source:HGNC Symbol;Acc:HGNC:18017],N/A
20	9161813	9195589	75	33777	ENSCAFT00000008937	RAD18	RAD18 E3 ubiquitin protein ligase [Source:HGNC Symbol;Acc:HGNC:18278]
20	9756732	9756733	2	2
20	10440398	10440433	3	36	ENSCAFT00000036019,ENSCAFT00000008998	GRM7,GRM7	glutamate receptor, metabotropic 7 [Source:HGNC Symbol;Acc:HGNC:4599],glutamate receptor, metabotropic 7 [Source:HGNC Symbol;Acc:HGNC:4599]
20	11145677	11305931	520	160255
20	11802084	11802230	13	147
20	12368682	12419473	211	50792
20	13532442	13532481	9	40
20	13684943	13723379	151	38437
20	13893926	13938533	206	44608
20	15222746	15640369	1419	417624
20	15845957	15846176	12	220
20	16732975	16733037	5	63
20	25189644	25189686	5	43
20	30083543	30201631	359	118089
20	30744787	30745637	25	851	ENSCAFT00000011527	FHIT	fragile histidine triad [Source:HGNC Symbol;Acc:HGNC:3701]
20	31200583	31201115	13	533
20	42034071	42034071	1	1
20	42302061	42302087	3	27
20	43011168	43051241	43	40074	ENSCAFT00000022273	LARS2	leucyl-tRNA synthetase 2, mitochondrial [Source:HGNC Symbol;Acc:HGNC:17095]
20	49569481	49845671	954	276191	ENSCAFT00000027435,ENSCAFT00000032931,ENSCAFT00000048964,ENSCAFT00000027439,ENSCAFT00000027457	N/A,N/A,ZNF490,ZNF709,CTD-2192J16.17,ACP5,CNN1	N/A,N/A,zinc finger protein 490 [Source:HGNC Symbol;Acc:HGNC:23705],zinc finger protein 709 [Source:HGNC Symbol;Acc:HGNC:20629],Zinc finger protein 709 [Source:UniProtKB/Swiss-Prot;Acc:Q8N972],acid phosphatase 5, tartrate resistant [Source:HGNC Symbol;Acc:HGNC:124],calponin 1, basic, smooth muscle [Source:HGNC Symbol;Acc:HGNC:2155]
21	8521652	8597692	197	76041	ENSCAFT00000006866	KRT8	keratin 8, type II [Source:HGNC Symbol;Acc:HGNC:6446]
21	10374330	10375032	2	703
21	10560895	10574584	87	13690	ENSCAFT00000010734	N/A	N/A
21	13040411	13041001	33	591	ENSCAFT00000007134	ME3	malic enzyme 3, NADP(+)-dependent, mitochondrial [Source:HGNC Symbol;Acc:HGNC:6985]
21	14709571	14709610	5	40
21	14709692	14709696	2	5
21	15096788	15096794	3	7	ENSCAFT00000007339	DLG2	discs, large homolog 2 (Drosophila) [Source:HGNC Symbol;Acc:HGNC:2901]
21	16461488	16462164	4	677
22	12627678	12627678	1	1
22	14063469	14216848	658	153380
22	16105701	16258225	519	152525
22	20373020	20685911	1054	312892	ENSCAFT00000042223	AC010295.1,AC090644.1,AC009677.1,AP001178.1	N/A,N/A,N/A,N/A
22	20686135	20686357	7	223
22	22760409	22761213	19	805
22	28628753	28656766	85	28014
22	33753112	33753120	2	9
22	33753245	33753245	1	1
22	34602743	34605473	18	2731
22	34830848	34883143	202	52296
23	6582732	6847726	1052	264995	ENSCAFT00000043893,ENSCAFT00000043491,ENSCAFT00000007678,ENSCAFT00000036550	DCLK3,TRANK1,TRANK1,TRANK1	doublecortin-like kinase 3 [Source:HGNC Symbol;Acc:HGNC:19005],tetratricopeptide repeat and ankyrin repeat containing 1 [Source:HGNC Symbol;Acc:HGNC:29011],tetratricopeptide repeat and ankyrin repeat containing 1 [Source:HGNC Symbol;Acc:HGNC:29011],tetratricopeptide repeat and ankyrin repeat containing 1 [Source:HGNC Symbol;Acc:HGNC:29011]
23	8882225	8882412	14	188
23	11128604	11131715	12	3112	ENSCAFT00000008413	ULK4	unc-51 like kinase 4 [Source:HGNC Symbol;Acc:HGNC:15784]
23	11894774	11895714	9	941	ENSCAFT00000043008	RP4-613B23.5,HIGD1A	HIG1 domain family member 1A, mitochondrial [Source:UniProtKB/TrEMBL;Acc:C9JAW5],HIG1 hypoxia inducible domain family, member 1A [Source:HGNC Symbol;Acc:HGNC:29527]
23	15147624	15169040	57	21417
23	16708893	16719822	26	10930	ENSCAFT00000048813,ENSCAFT00000009058	SLC4A7,SLC4A7	solute carrier family 4, sodium bicarbonate cotransporter, member 7 [Source:HGNC Symbol;Acc:HGNC:11033],solute carrier family 4, sodium bicarbonate cotransporter, member 7 [Source:HGNC Symbol;Acc:HGNC:11033]
23	18906399	18906435	3	37
24	6209423	6351242	469	141820	ENSCAFT00000008945,ENSCAFT00000041618,ENSCAFT00000008932	KIF16B,RN7SKP58,RN7SKP59,KIF16B	kinesin family member 16B [Source:HGNC Symbol;Acc:HGNC:15869],RNA, 7SK small nuclear pseudogene 58 [Source:HGNC Symbol;Acc:HGNC:45782],RNA, 7SK small nuclear pseudogene 59 [Source:HGNC Symbol;Acc:HGNC:45783],kinesin family member 16B [Source:HGNC Symbol;Acc:HGNC:15869]
24	6387658	6547538	376	159881	ENSCAFT00000008945,ENSCAFT00000008932,ENSCAFT00000041599	KIF16B,KIF16B,RN7SKP72,RN7SKP217	kinesin family member 16B [Source:HGNC Symbol;Acc:HGNC:15869],kinesin family member 16B [Source:HGNC Symbol;Acc:HGNC:15869],RNA, 7SK small nuclear pseudogene 72 [Source:HGNC Symbol;Acc:HGNC:45796],RNA, 7SK small nuclear pseudogene 217 [Source:HGNC Symbol;Acc:HGNC:45941]
24	7410323	7410370	3	48
24	7410968	7697723	988	286756
24	7779858	8133303	1259	353446
24	10127907	10127962	8	56
24	11187909	11236489	155	48581
24	13449697	13449707	2	11	ENSCAFT00000046106,ENSCAFT00000009472	PLCB1,PLCB1	phospholipase C, beta 1 (phosphoinositide-specific) [Source:HGNC Symbol;Acc:HGNC:15917],phospholipase C, beta 1 (phosphoinositide-specific) [Source:HGNC Symbol;Acc:HGNC:15917]
24	14020708	14119704	439	98997
24	18383831	18857342	1696	473512	ENSCAFT00000010595,ENSCAFT00000010631,ENSCAFT00000010644,ENSCAFT00000038701,ENSCAFT00000010646,ENSCAFT00000041993,ENSCAFT00000010675,ENSCAFT00000010680,ENSCAFT00000010704,ENSCAFT00000010702,ENSCAFT00000010731,ENSCAFT00000033831,ENSCAFT00000040142,ENSCAFT00000040711,ENSCAFT00000040070,ENSCAFT00000041031,ENSCAFT00000010757,ENSCAFT00000047449,ENSCAFT00000030343,ENSCAFT00000042330,ENSCAFT00000010816,…	VPS16,PCED1A,TMEM239,TMEM239,TMEM239,N/A,CPXM1,EBF4,IDH3B,IDH3B,NOP56,SNORD57,SNORD56,SNORD86,SNORA51,SNORD110,TMC2,TMC2,N/A,N/A,TGM6,TGM3	vacuolar protein sorting 16 homolog (S. cerevisiae) [Source:HGNC Symbol;Acc:HGNC:14584],PC-esterase domain containing 1A [Source:HGNC Symbol;Acc:HGNC:16212],transmembrane protein 239 [Source:HGNC Symbol;Acc:HGNC:40044],transmembrane protein 239 [Source:HGNC Symbol;Acc:HGNC:40044],CDNA FLJ26142 fis, clone TST04526; Transmembrane protein 239 [Source:UniProtKB/TrEMBL;Acc:Q6ZPB1],N/A,carboxypeptidase…
24	19253817	19253952	7	136
24	19511168	19546139	196	34972	ENSCAFT00000039215	N/A	N/A
24	20881363	20908104	153	26742	ENSCAFT00000044802,ENSCAFT00000038821,ENSCAFT00000038776	N/A,N/A,DEFB119	N/A,N/A,defensin, beta 119 [Source:HGNC Symbol;Acc:HGNC:18099]
24	25439607	25869116	1010	429510	ENSCAFT00000013655,ENSCAFT00000013654,ENSCAFT00000013673,ENSCAFT00000013701,ENSCAFT00000013721,ENSCAFT00000013745,ENSCAFT00000013851,ENSCAFT00000013845,ENSCAFT00000013854,ENSCAFT00000013865,ENSCAFT00000038258,ENSCAFT00000013898	NDRG3,NDRG3,DSN1,SOGA1,TLDC2,SAMHD1,RBL1,RBL1,MROH8,MROH8,RPN2,RPN2	NDRG family member 3 [Source:HGNC Symbol;Acc:HGNC:14462],NDRG family member 3 [Source:HGNC Symbol;Acc:HGNC:14462],DSN1, MIS12 kinetochore complex component [Source:HGNC Symbol;Acc:HGNC:16165],suppressor of glucose, autophagy associated 1 [Source:HGNC Symbol;Acc:HGNC:16111],TBC/LysM-associated domain containing 2 [Source:HGNC Symbol;Acc:HGNC:16112],SAM domain and HD domain 1 [Source:HGNC Symbol;Ac…
24	27791919	27792241	5	323
25	8654315	8654315	1	1
25	10606956	10609516	40	2561	ENSCAFT00000038628,ENSCAFT00000010769	MTUS2,MTUS2	microtubule associated tumor suppressor candidate 2 [Source:HGNC Symbol;Acc:HGNC:20595],microtubule associated tumor suppressor candidate 2 [Source:HGNC Symbol;Acc:HGNC:20595]
25	10872513	10888479	107	15967
25	11013080	11209438	701	196359	ENSCAFT00000010772	SLC46A3	solute carrier family 46, member 3 [Source:HGNC Symbol;Acc:HGNC:27501]
25	11345483	11474349	319	128867	ENSCAFT00000010807,ENSCAFT00000049846,ENSCAFT00000010833,ENSCAFT00000042337	FLT1,PAN3,PAN3,N/A	fms-related tyrosine kinase 1 [Source:HGNC Symbol;Acc:HGNC:3763],PAN3 poly(A) specific ribonuclease subunit [Source:HGNC Symbol;Acc:HGNC:29991],PAN3 poly(A) specific ribonuclease subunit [Source:HGNC Symbol;Acc:HGNC:29991],N/A
25	14489966	14547356	260	57391	ENSCAFT00000011382	RPL31	ribosomal protein L31 [Source:HGNC Symbol;Acc:HGNC:10334]
25	18718119	18867285	409	149167	ENSCAFT00000046118,ENSCAFT00000011897,ENSCAFT00000047188,ENSCAFT00000048137,ENSCAFT00000011912,ENSCAFT00000041570,ENSCAFT00000049313	RNF17,RNF17,RNF17,ATP12A,ATP12A,RNU6-833P,N/A	ring finger protein 17 [Source:HGNC Symbol;Acc:HGNC:10060],ring finger protein 17 [Source:HGNC Symbol;Acc:HGNC:10060],ring finger protein 17 [Source:HGNC Symbol;Acc:HGNC:10060],ATPase, H+/K+ transporting, nongastric, alpha polypeptide [Source:HGNC Symbol;Acc:HGNC:13816],ATPase, H+/K+ transporting, nongastric, alpha polypeptide [Source:HGNC Symbol;Acc:HGNC:13816],RNA, U6 small nuclear 833, pseudog…
25	19053089	19095734	236	42646
25	19434956	19514406	291	79451	ENSCAFT00000012003,ENSCAFT00000012001	PALLD,PALLD	palladin, cytoskeletal associated protein [Source:HGNC Symbol;Acc:HGNC:17068],palladin, cytoskeletal associated protein [Source:HGNC Symbol;Acc:HGNC:17068]
25	20067764	20285420	716	217657	ENSCAFT00000012180,ENSCAFT00000015324	SH3RF1,N/A	SH3 domain containing ring finger 1 [Source:HGNC Symbol;Acc:HGNC:17650],N/A
25	20472146	20472146	1	1
25	21857269	21884323	182	27055
25	22236863	22260226	93	23364
25	23270237	23451907	568	181671
25	23848849	23848965	5	117
25	25094987	25240406	769	145420	ENSCAFT00000043558,ENSCAFT00000012641,ENSCAFT00000049653,ENSCAFT00000012633	GLRA3,GLRA3,GLRA3,GLRA3	glycine receptor, alpha 3 [Source:HGNC Symbol;Acc:HGNC:4328],glycine receptor, alpha 3 [Source:HGNC Symbol;Acc:HGNC:4328],glycine receptor, alpha 3 [Source:HGNC Symbol;Acc:HGNC:4328],glycine receptor, alpha 3 [Source:HGNC Symbol;Acc:HGNC:4328]
25	25771262	25823174	278	51913
25	25823695	25829746	45	6052
25	26619207	26622936	17	3730	ENSCAFT00000012867	MTMR9	myotubularin related protein 9 [Source:HGNC Symbol;Acc:HGNC:14596]
25	27147930	27239099	311	91170	ENSCAFT00000012897,ENSCAFT00000012893,ENSCAFT00000012906	PINX1,PINX1,CTD-2135J3.4	PIN2/TERF1 interacting, telomerase inhibitor 1 [Source:HGNC Symbol;Acc:HGNC:30046],PIN2/TERF1 interacting, telomerase inhibitor 1 [Source:HGNC Symbol;Acc:HGNC:30046],Uncharacterized protein [Source:UniProtKB/TrEMBL;Acc:A0A0A6YYK5]
25	27463939	27466160	5	2222
25	27536760	27736532	1187	199773	ENSCAFT00000012946,ENSCAFT00000012950	PGBD2,MSRA	piggyBac transposable element derived 2 [Source:HGNC Symbol;Acc:HGNC:19399],methionine sulfoxide reductase A [Source:HGNC Symbol;Acc:HGNC:7377]
25	29286578	29291589	23	5012
25	32320668	32321889	5	1222
25	33374983	33377980	17	2998
25	34923404	35396602	1342	473199	ENSCAFT00000015020,ENSCAFT00000015035,ENSCAFT00000032547,ENSCAFT00000015042,ENSCAFT00000015253,ENSCAFT00000015278,ENSCAFT00000046281,ENSCAFT00000015280,ENSCAFT00000015312,ENSCAFT00000015330,ENSCAFT00000015345,ENSCAFT00000015361,ENSCAFT00000015419,ENSCAFT00000044963,ENSCAFT00000015454,ENSCAFT00000015488,ENSCAFT00000015490,ENSCAFT00000045912,ENSCAFT00000015931,ENSCAFT00000042998,ENSCAFT00000033507,…	PIWIL2,POLR3D,MIR320A,PHYHIP,BMP1,BMP1,N/A,SFTPC,LGI3,REEP4,HR,NUDT18,FAM160B2,DMTN,DMTN,FGF17,NPM2,XPO7,XPO7,XPO7,N/A,DOK2	piwi-like RNA-mediated gene silencing 2 [Source:HGNC Symbol;Acc:HGNC:17644],polymerase (RNA) III (DNA directed) polypeptide D, 44kDa [Source:HGNC Symbol;Acc:HGNC:1080],microRNA 320a [Source:HGNC Symbol;Acc:HGNC:31632],phytanoyl-CoA 2-hydroxylase interacting protein [Source:HGNC Symbol;Acc:HGNC:16865],bone morphogenetic protein 1 [Source:HGNC Symbol;Acc:HGNC:1067],bone morphogenetic protein 1 [Sou…
25	35672747	35676312	48	3566
25	35866300	35912875	310	46576
25	36480832	36641311	892	160480	ENSCAFT00000034983	N/A	N/A
25	37118876	37599403	2911	480528	ENSCAFT00000037757,ENSCAFT00000043286,ENSCAFT00000050172,ENSCAFT00000034042,ENSCAFT00000016193,ENSCAFT00000045501	TBC1D3D,TBC1D26,TBC1D3L,TBC1D3I,TBC1D3G,TBC1D3H,TBC1D3C,TBC1D3E,ZNF286A,TBC1D3K,USP6,TBC1D3F,TBC1D3,TBC1D3B,TBC1D28,ZNF596,N/A,N/A,FBXO25,TDRP	TBC1 domain family, member 3D [Source:HGNC Symbol;Acc:HGNC:28944],TBC1 domain family, member 26 [Source:HGNC Symbol;Acc:HGNC:28745],TBC1 domain family, member 3L [Source:HGNC Symbol;Acc:HGNC:51246],TBC1 domain family, member 3I [Source:HGNC Symbol;Acc:HGNC:32709],TBC1 domain family, member 3G [Source:HGNC Symbol;Acc:HGNC:29860],TBC1 domain family, member 3H [Source:HGNC Symbol;Acc:HGNC:30708],TBC…
25	38377990	38378014	5	25
25	38671410	38671550	11	141	ENSCAFT00000016412	NYAP2	neuronal tyrosine-phosphorylated phosphoinositide-3-kinase adaptor 2 [Source:HGNC Symbol;Acc:HGNC:29291]
25	38885112	38885246	6	135
25	39262329	39299838	141	37510
25	41249679	41250967	7	1289
25	42302810	42365294	211	62485	ENSCAFT00000016955	SLC16A14	solute carrier family 16, member 14 [Source:HGNC Symbol;Acc:HGNC:26417]
25	42991735	42994322	114	2588	ENSCAFT00000017101	C2ORF72	chromosome 2 open reading frame 72 [Source:HGNC Symbol;Acc:HGNC:27418]
26	9944025	10092203	349	148179	ENSCAFT00000014100,ENSCAFT00000014133	N/A,PTPN11	N/A,protein tyrosine phosphatase, non-receptor type 11 [Source:HGNC Symbol;Acc:HGNC:9644]
26	10749844	10749844	1	1
26	11690598	11698696	12	8099	ENSCAFT00000014674,ENSCAFT00000046183	TBX3,TBX3	T-box 3 [Source:HGNC Symbol;Acc:HGNC:11602],T-box 3 [Source:HGNC Symbol;Acc:HGNC:11602]
26	11994067	12096048	438	101982
26	12096136	12096136	1	1
26	12687354	12745560	197	58207
26	13936495	13936522	4	28	ENSCAFT00000049353	NOS1	nitric oxide synthase 1 (neuronal) [Source:HGNC Symbol;Acc:HGNC:7872]
26	14268747	14358711	469	89965	ENSCAFT00000015680,ENSCAFT00000015673	KSR2,KSR2	kinase suppressor of ras 2 [Source:HGNC Symbol;Acc:HGNC:18610],kinase suppressor of ras 2 [Source:HGNC Symbol;Acc:HGNC:18610]
26	15835026	16016775	611	181750	ENSCAFT00000016092,ENSCAFT00000016103,ENSCAFT00000044215	CIT,CCDC64,CCDC64	citron rho-interacting serine/threonine kinase [Source:HGNC Symbol;Acc:HGNC:1985],coiled-coil domain containing 64 [Source:HGNC Symbol;Acc:HGNC:28095],coiled-coil domain containing 64 [Source:HGNC Symbol;Acc:HGNC:28095]
26	17782473	17782553	5	81	ENSCAFT00000017668	ACACB	acetyl-CoA carboxylase beta [Source:HGNC Symbol;Acc:HGNC:85]
26	18991353	18998497	72	7145	ENSCAFT00000018283,ENSCAFT00000018292	SGSM1,SGSM1	small G protein signaling modulator 1 [Source:HGNC Symbol;Acc:HGNC:29410],small G protein signaling modulator 1 [Source:HGNC Symbol;Acc:HGNC:29410]
26	20719019	20719047	5	29
26	21147959	21402380	754	254422	ENSCAFT00000044814,ENSCAFT00000018767,ENSCAFT00000046472,ENSCAFT00000018800,ENSCAFT00000049612	MN1,MN1,N/A,PITPNB,PITPNB	meningioma (disrupted in balanced translocation) 1 [Source:HGNC Symbol;Acc:HGNC:7180],meningioma (disrupted in balanced translocation) 1 [Source:HGNC Symbol;Acc:HGNC:7180],N/A,phosphatidylinositol transfer protein, beta [Source:HGNC Symbol;Acc:HGNC:9002],phosphatidylinositol transfer protein, beta [Source:HGNC Symbol;Acc:HGNC:9002]
26	23947280	24267351	1010	320072	ENSCAFT00000020429,ENSCAFT00000044244,ENSCAFT00000048630,ENSCAFT00000047610,ENSCAFT00000043045,ENSCAFT00000048599,ENSCAFT00000020558,ENSCAFT00000020584,ENSCAFT00000035185,ENSCAFT00000020599,ENSCAFT00000020620,ENSCAFT00000020729,ENSCAFT00000020735,ENSCAFT00000020749	MORC2,MORC2,TUG1_1,TUG1_2,TUG1_3,TUG1_4,SMTN,INPP5J,PLA2G3,PLA2G3,RNF185,LIMK2,LIMK2,PIK3IP1	MORC family CW-type zinc finger 2 [Source:HGNC Symbol;Acc:HGNC:23573],MORC family CW-type zinc finger 2 [Source:HGNC Symbol;Acc:HGNC:23573],Taurine upregulated gene 1 conserved region 1 [Source:RFAM;Acc:RF01882],Taurine upregulated gene 1 conserved region 2 [Source:RFAM;Acc:RF01883],Taurine upregulated gene 1 conserved region 3 [Source:RFAM;Acc:RF01891],Taurine upregulated gene 1 conserved region…
26	24567420	24588897	61	21478	ENSCAFT00000049394,ENSCAFT00000021004	PRR14L,PRR14L	proline rich 14-like [Source:HGNC Symbol;Acc:HGNC:28738],proline rich 14-like [Source:HGNC Symbol;Acc:HGNC:28738]
26	27980226	27980226	1	1
26	29562251	29569817	11	7567	ENSCAFT00000049323,ENSCAFT00000023085	GP1BB,SEPT5	glycoprotein Ib (platelet), beta polypeptide [Source:HGNC Symbol;Acc:HGNC:4440],septin 5 [Source:HGNC Symbol;Acc:HGNC:9164]
26	30920775	31236044	1052	315270	ENSCAFT00000024310,ENSCAFT00000039952,ENSCAFT00000035000,ENSCAFT00000045786,ENSCAFT00000024313,ENSCAFT00000024403,ENSCAFT00000024416,ENSCAFT00000041819,ENSCAFT00000035708,ENSCAFT00000024479,ENSCAFT00000049586,ENSCAFT00000024489,ENSCAFT00000024557	SDF2L1,MIR301B,MIR130B,N/A,N/A,PPIL2,YPEL1,RNU6-758P,MAPK1,N/A,PPM1F,PPM1F,TOP3B	stromal cell-derived factor 2-like 1 [Source:HGNC Symbol;Acc:HGNC:10676],microRNA 301b [Source:HGNC Symbol;Acc:HGNC:33667],microRNA 130b [Source:HGNC Symbol;Acc:HGNC:31515],N/A,N/A,peptidylprolyl isomerase (cyclophilin)-like 2 [Source:HGNC Symbol;Acc:HGNC:9261],yippee-like 1 (Drosophila) [Source:HGNC Symbol;Acc:HGNC:12845],RNA, U6 small nuclear 758, pseudogene [Source:HGNC Symbol;Acc:HGNC:47721],…
26	34626221	34824256	1348	198036
26	37010929	37024246	123	13318
26	38148063	38231342	609	83280	ENSCAFT00000047273	RNLS	renalase, FAD-dependent amine oxidase [Source:HGNC Symbol;Acc:HGNC:25641]
26	38508885	38603614	685	94730	ENSCAFT00000036401	LIPK	lipase, family member K [Source:HGNC Symbol;Acc:HGNC:23444]
26	38617281	38730625	780	113345	ENSCAFT00000036170,ENSCAFT00000042796,ENSCAFT00000043805,ENSCAFT00000046827,ENSCAFT00000024871,ENSCAFT00000024881	LIPM,ANKRD22,N/A,N/A,STAMBPL1,ACTA2	lipase, family member M [Source:HGNC Symbol;Acc:HGNC:23455],ankyrin repeat domain 22 [Source:HGNC Symbol;Acc:HGNC:28321],N/A,N/A,STAM binding protein-like 1 [Source:HGNC Symbol;Acc:HGNC:24105],actin, alpha 2, smooth muscle, aorta [Source:HGNC Symbol;Acc:HGNC:130]
28	2522044	2543155	101	21112	ENSCAFT00000046364	TMEM72	transmembrane protein 72 [Source:HGNC Symbol;Acc:HGNC:31658]
28	5007659	5064858	261	57200
28	5065007	5065137	6	131
28	5241296	5373338	640	132043
28	7957871	8114673	566	156803	ENSCAFT00000012711,ENSCAFT00000012717	LGI1,SLC35G1	leucine-rich, glioma inactivated 1 [Source:HGNC Symbol;Acc:HGNC:6572],solute carrier family 35, member G1 [Source:HGNC Symbol;Acc:HGNC:26607]
28	11777484	11951031	696	173548	ENSCAFT00000014941	HPSE2	heparanase 2 (inactive) [Source:HGNC Symbol;Acc:HGNC:18374]
28	15868128	15868128	1	1
28	17787973	17788157	15	185
28	18730262	18793355	301	63094	ENSCAFT00000016900,ENSCAFT00000038014	SORCS1,SORCS1	sortilin-related VPS10 domain containing receptor 1 [Source:HGNC Symbol;Acc:HGNC:16697],sortilin-related VPS10 domain containing receptor 1 [Source:HGNC Symbol;Acc:HGNC:16697]
28	19372967	19372991	3	25
28	19751526	19918147	990	166622
28	19953476	19953559	2	84
28	20120299	20122512	33	2214
28	20603974	20603997	2	24
28	21044806	21161090	475	116285
28	22150425	22257476	220	107052	ENSCAFT00000017780,ENSCAFT00000017152,ENSCAFT00000043851,ENSCAFT00000017201,ENSCAFT00000047443,ENSCAFT00000048244	RBM20,RBM20,PDCD4,PDCD4,N/A,N/A	RNA binding motif protein 20 [Source:HGNC Symbol;Acc:HGNC:27424],RNA binding motif protein 20 [Source:HGNC Symbol;Acc:HGNC:27424],programmed cell death 4 (neoplastic transformation inhibitor) [Source:HGNC Symbol;Acc:HGNC:8763],programmed cell death 4 (neoplastic transformation inhibitor) [Source:HGNC Symbol;Acc:HGNC:8763],N/A,N/A
29	562815	562882	6	68
29	2076606	2076644	5	39
29	2349379	2349790	11	412
29	2624636	2649888	132	25253	ENSCAFT00000010804	SNTG1	syntrophin, gamma 1 [Source:HGNC Symbol;Acc:HGNC:13740]
29	3759083	3873186	510	114104	ENSCAFT00000044817	PCMTD1	protein-L-isoaspartate (D-aspartate) O-methyltransferase domain containing 1 [Source:HGNC Symbol;Acc:HGNC:30483]
29	4134561	4134707	20	147
29	4604613	4604838	10	226
29	4800240	4844229	263	43990
29	5122536	5272584	629	150049	ENSCAFT00000011082	N/A	N/A
29	5272702	5272703	2	2
29	5437560	5496287	79	58728	ENSCAFT00000011155	ATP6V1H	ATPase, H+ transporting, lysosomal 50/57kDa, V1 subunit H [Source:HGNC Symbol;Acc:HGNC:18303]
29	5693517	5699307	15	5791	ENSCAFT00000011188	LYPLA1	lysophospholipase I [Source:HGNC Symbol;Acc:HGNC:6737]
29	6276752	6284216	12	7465	ENSCAFT00000044214	N/A	N/A
29	6441977	6442095	3	119
29	7867842	7867969	12	128
29	8303325	8417612	582	114288
29	9518016	9519607	5	1592
29	10828757	10914659	463	85903
29	10914919	10914919	1	1
29	11117392	11117687	5	296
29	12283120	12349913	323	66794
29	12693230	12693230	1	1
29	13167804	13350059	848	182256	ENSCAFT00000045622,ENSCAFT00000011569,ENSCAFT00000047980,ENSCAFT00000046282	TTPA,YTHDF3,YTHDF3,YTHDF3	tocopherol (alpha) transfer protein [Source:HGNC Symbol;Acc:HGNC:12404],YTH N(6)-methyladenosine RNA binding protein 3 [Source:HGNC Symbol;Acc:HGNC:26465],YTH N(6)-methyladenosine RNA binding protein 3 [Source:HGNC Symbol;Acc:HGNC:26465],YTH N(6)-methyladenosine RNA binding protein 3 [Source:HGNC Symbol;Acc:HGNC:26465]
29	13350162	13350182	5	21
29	13665463	13665466	2	4
29	14503653	14795754	980	292102	ENSCAFT00000011608,ENSCAFT00000047872	CYP7B1,N/A	cytochrome P450, family 7, subfamily B, polypeptide 1 [Source:HGNC Symbol;Acc:HGNC:2652],N/A
29	17060897	17215416	532	154520	ENSCAFT00000012126	N/A	N/A
29	18206860	18206862	2	3
30	11049969	11526295	1526	476327	ENSCAFT00000021434,ENSCAFT00000021437,ENSCAFT00000021489,ENSCAFT00000021535,ENSCAFT00000021574,ENSCAFT00000021612,ENSCAFT00000038089,ENSCAFT00000021621,ENSCAFT00000021658,ENSCAFT00000049825,ENSCAFT00000046850,ENSCAFT00000046086,ENSCAFT00000046507,ENSCAFT00000021668,ENSCAFT00000021685,ENSCAFT00000021716	CASC4,CASC4,CTDSPL2,EIF3J,SPG11,PATL2,B2M,N/A,TRIM69,NEAT1_3,NEAT1_2,NEAT1_1,C15ORF43,C15ORF43,SORD,DUOX2	cancer susceptibility candidate 4 [Source:HGNC Symbol;Acc:HGNC:24892],cancer susceptibility candidate 4 [Source:HGNC Symbol;Acc:HGNC:24892],CTD (carboxy-terminal domain, RNA polymerase II, polypeptide A) small phosphatase like 2 [Source:HGNC Symbol;Acc:HGNC:26936],eukaryotic translation initiation factor 3, subunit J [Source:HGNC Symbol;Acc:HGNC:3270],spastic paraplegia 11 (autosomal recessive) […
30	12332792	12332806	5	15
30	12594203	12705498	424	111296
30	13239173	13249587	76	10415
30	14112691	14112765	4	75
30	34260147	34260209	4	63
30	34601840	34617046	84	15207	ENSCAFT00000027945,ENSCAFT00000049691	LRRC49,LRRC49	leucine rich repeat containing 49 [Source:HGNC Symbol;Acc:HGNC:25965],leucine rich repeat containing 49 [Source:HGNC Symbol;Acc:HGNC:25965]
30	36689515	36689548	9	34	ENSCAFT00000048526	REC114	REC114 meiotic recombination protein [Source:HGNC Symbol;Acc:HGNC:25065]
30	36746153	36808802	163	62650	ENSCAFT00000048526,ENSCAFT00000028238	REC114,REC114	REC114 meiotic recombination protein [Source:HGNC Symbol;Acc:HGNC:25065],REC114 meiotic recombination protein [Source:HGNC Symbol;Acc:HGNC:25065]
31	1527099	2036415	1718	509317	ENSCAFT00000034306,ENSCAFT00000049219,ENSCAFT00000047127,ENSCAFT00000012473	RNU6-68P,RNU6-81P,RNU6-556P,N/A,CADM2,CADM2	RNA, U6 small nuclear 68, pseudogene [Source:HGNC Symbol;Acc:HGNC:42558],RNA, U6 small nuclear 81, pseudogene [Source:HGNC Symbol;Acc:HGNC:42571],RNA, U6 small nuclear 556, pseudogene [Source:HGNC Symbol;Acc:HGNC:47519],N/A,cell adhesion molecule 2 [Source:HGNC Symbol;Acc:HGNC:29849],cell adhesion molecule 2 [Source:HGNC Symbol;Acc:HGNC:29849]
31	2898068	2979051	171	80984
31	5723416	5723416	1	1
31	6388980	6389002	3	23
31	6389562	6390891	14	1330
31	6561000	6561003	2	4
31	7231630	7231655	7	26
31	7570228	7570356	4	129
31	8619055	8619316	7	262
31	10631809	10631809	1	1
31	13202410	13408575	589	206166	ENSCAFT00000032655,ENSCAFT00000032603,ENSCAFT00000032685	MIR99A,MIRLET7C,MIR125B2	microRNA 99a [Source:HGNC Symbol;Acc:HGNC:31650],microRNA let-7c [Source:HGNC Symbol;Acc:HGNC:31480],microRNA 125b-2 [Source:HGNC Symbol;Acc:HGNC:31507]
31	13409629	14050831	2375	641203	ENSCAFT00000033050,ENSCAFT00000041673,ENSCAFT00000012501,ENSCAFT00000041969,ENSCAFT00000013150,ENSCAFT00000048979	N/A,RNU6-603P,N/A,SNOU13,N/A,CXADR,N/A,CXADR	N/A,RNA, U6 small nuclear 603, pseudogene [Source:HGNC Symbol;Acc:HGNC:47566],N/A,Small nucleolar RNA U13 [Source:RFAM;Acc:RF01210],N/A,coxsackie virus and adenovirus receptor [Source:HGNC Symbol;Acc:HGNC:2559],N/A,coxsackie virus and adenovirus receptor [Source:HGNC Symbol;Acc:HGNC:2559]
31	14529949	14530075	8	127
31	15541006	15541134	2	129
31	19229650	19229796	7	147
32	290317	352733	192	62417	ENSCAFT00000043938,ENSCAFT00000013451	USO1,USO1	USO1 vesicle transport factor [Source:HGNC Symbol;Acc:HGNC:30904],USO1 vesicle transport factor [Source:HGNC Symbol;Acc:HGNC:30904]
32	592349	592474	10	126
32	1612674	1613359	14	686
32	1833567	1876056	209	42490
32	2379038	2406571	140	27534	ENSCAFT00000013848	MRPL1	mitochondrial ribosomal protein L1 [Source:HGNC Symbol;Acc:HGNC:14275]
32	2972338	2972338	1	1
32	3217847	3219750	34	1904	ENSCAFT00000014064	BMP2K	BMP2 inducible kinase [Source:HGNC Symbol;Acc:HGNC:18041]
32	4351188	4384337	317	33150
32	4689025	4689249	9	225	ENSCAFT00000048534	C4ORF22	chromosome 4 open reading frame 22 [Source:HGNC Symbol;Acc:HGNC:28554]
32	5444468	5447161	57	2694
32	5707574	5707686	17	113
32	6149690	6149967	45	278
32	6970253	7042778	276	72526	ENSCAFT00000014418,ENSCAFT00000046700	COPS4,PLAC8	COP9 signalosome subunit 4 [Source:HGNC Symbol;Acc:HGNC:16702],placenta-specific 8 [Source:HGNC Symbol;Acc:HGNC:19254]
32	7331006	7332942	35	1937
32	8189649	8427059	1314	237411	ENSCAFT00000014545,ENSCAFT00000014553,ENSCAFT00000009719	N/A,NKX6-1,CDS1	N/A,NK6 homeobox 1 [Source:HGNC Symbol;Acc:HGNC:7839],CDP-diacylglycerol synthase (phosphatidate cytidylyltransferase) 1 [Source:HGNC Symbol;Acc:HGNC:1800]
32	8767539	8888963	884	121425
32	9913271	9933735	156	20465
32	10366162	10366191	7	30
32	10719579	11155007	2547	435429	ENSCAFT00000013992,ENSCAFT00000040103,ENSCAFT00000015110,ENSCAFT00000015125,ENSCAFT00000038737,ENSCAFT00000015140,ENSCAFT00000015150,ENSCAFT00000032872,ENSCAFT00000015166	RPL21,RNU1-49P,HSD17B13,SPARCL1,SPARCL1,NUDT9,SPARCL1,RNU6-952P,DMP1	ribosomal protein L21 [Source:HGNC Symbol;Acc:HGNC:10313],RNA, U1 small nuclear 49, pseudogene [Source:HGNC Symbol;Acc:HGNC:48391],hydroxysteroid (17-beta) dehydrogenase 13 [Source:HGNC Symbol;Acc:HGNC:18685],SPARC-like 1 (hevin) [Source:HGNC Symbol;Acc:HGNC:11220],SPARC-like 1 (hevin) [Source:HGNC Symbol;Acc:HGNC:11220],nudix (nucleoside diphosphate linked moiety X)-type motif 9 [Source:HGNC Sym…
32	11403493	11404379	50	887	ENSCAFT00000015243	PKD2	polycystic kidney disease 2 (autosomal dominant) [Source:HGNC Symbol;Acc:HGNC:9009]
32	11877926	12377112	1483	499187	ENSCAFT00000015540,ENSCAFT00000045241,ENSCAFT00000047125,ENSCAFT00000015566,ENSCAFT00000033871,ENSCAFT00000040742,ENSCAFT00000015628,ENSCAFT00000015636	HERC3,HERC3,N/A,NAP1L5,N/A,SNORD21,FAM13A,TIGD2	HECT and RLD domain containing E3 ubiquitin protein ligase 3 [Source:HGNC Symbol;Acc:HGNC:4876],HECT and RLD domain containing E3 ubiquitin protein ligase 3 [Source:HGNC Symbol;Acc:HGNC:4876],N/A,nucleosome assembly protein 1-like 5 [Source:HGNC Symbol;Acc:HGNC:19968],N/A,small nucleolar RNA, C/D box 21 [Source:HGNC Symbol;Acc:HGNC:10144],family with sequence similarity 13, member A [Source:HGNC …
32	12631857	12631893	4	37
32	13532111	13535445	98	3335	ENSCAFT00000015823	CCSER1	coiled-coil serine-rich protein 1 [Source:HGNC Symbol;Acc:HGNC:29349]
32	13882675	13882859	7	185	ENSCAFT00000015823	CCSER1	coiled-coil serine-rich protein 1 [Source:HGNC Symbol;Acc:HGNC:29349]
32	14415964	14494839	375	78876
32	14775361	14776293	16	933
32	16438017	16444943	78	6927	ENSCAFT00000015920	N/A	N/A
32	16738260	18146237	6276	1407978	ENSCAFT00000015920,ENSCAFT00000015937,ENSCAFT00000040614,ENSCAFT00000043847,ENSCAFT00000015951,ENSCAFT00000044961,ENSCAFT00000015956,ENSCAFT00000016017,ENSCAFT00000016073,ENSCAFT00000016241,ENSCAFT00000016248,ENSCAFT00000041356	N/A,ATOH1,N/A,SMARCAD1,SMARCAD1,SMARCAD1,HPGDS,PDLIM5,BMPR1B,UNC5C,UNC5C,RNU4-30P	N/A,atonal homolog 1 (Drosophila) [Source:HGNC Symbol;Acc:HGNC:797],N/A,SWI/SNF-related, matrix-associated actin-dependent regulator of chromatin, subfamily a, containing DEAD/H box 1 [Source:HGNC Symbol;Acc:HGNC:18398],SWI/SNF-related, matrix-associated actin-dependent regulator of chromatin, subfamily a, containing DEAD/H box 1 [Source:HGNC Symbol;Acc:HGNC:18398],SWI/SNF-related, matrix-associa…
32	18513236	18540233	126	26998
32	20039332	20477690	2271	438359	ENSCAFT00000047109,ENSCAFT00000016251,ENSCAFT00000042171,ENSCAFT00000016259	STPG2,STPG2,RNU6-909P,AP000304.12,ATP5O	sperm-tail PG-rich repeat containing 2 [Source:HGNC Symbol;Acc:HGNC:28712],sperm-tail PG-rich repeat containing 2 [Source:HGNC Symbol;Acc:HGNC:28712],RNA, U6 small nuclear 909, pseudogene [Source:HGNC Symbol;Acc:HGNC:47872],Uncharacterized protein [Source:UniProtKB/TrEMBL;Acc:H7C0C1],ATP synthase, H+ transporting, mitochondrial F1 complex, O subunit [Source:HGNC Symbol;Acc:HGNC:850]
32	21025930	21157451	797	131522	ENSCAFT00000016372,ENSCAFT00000042442	EIF4E,N/A	eukaryotic translation initiation factor 4E [Source:HGNC Symbol;Acc:HGNC:3287],N/A
32	21353173	21481900	727	128728	ENSCAFT00000016690,ENSCAFT00000016721	ADH6,ADH1C,ADH1A,ADH1B	alcohol dehydrogenase 6 (class V) [Source:HGNC Symbol;Acc:HGNC:255],alcohol dehydrogenase 1C (class I), gamma polypeptide [Source:HGNC Symbol;Acc:HGNC:251],alcohol dehydrogenase 1A (class I), alpha polypeptide [Source:HGNC Symbol;Acc:HGNC:249],alcohol dehydrogenase 1B (class I), beta polypeptide [Source:HGNC Symbol;Acc:HGNC:250]
32	21985564	22014622	194	29059
32	22324949	22326482	30	1534
32	23286781	23290289	65	3509	ENSCAFT00000016983	BANK1	B-cell scaffold protein with ankyrin repeats 1 [Source:HGNC Symbol;Acc:HGNC:18233]
32	23742163	23881705	512	139543	ENSCAFT00000017004	SLC39A8	solute carrier family 39 (zinc transporter), member 8 [Source:HGNC Symbol;Acc:HGNC:20862]
32	24192034	24605589	1365	413556	ENSCAFT00000017148,ENSCAFT00000038386,ENSCAFT00000017178,ENSCAFT00000017194,ENSCAFT00000043119,ENSCAFT00000017249	CISD2,SLC9B1,SLC9B2,BDH2,CENPE,CENPE	CDGSH iron sulfur domain 2 [Source:HGNC Symbol;Acc:HGNC:24212],solute carrier family 9, subfamily B (NHA1, cation proton antiporter 1), member 1 [Source:HGNC Symbol;Acc:HGNC:24244],solute carrier family 9, subfamily B (NHA2, cation proton antiporter 2), member 2 [Source:HGNC Symbol;Acc:HGNC:25143],3-hydroxybutyrate dehydrogenase, type 2 [Source:HGNC Symbol;Acc:HGNC:32389],centromere protein E, 31…
32	25119349	25240972	559	121624
32	26993407	26995567	42	2161	ENSCAFT00000017509	TBCK	TBC1 domain containing kinase [Source:HGNC Symbol;Acc:HGNC:28261]
32	27156436	27269422	632	112987
32	27768020	27778173	43	10154
32	28099914	29878587	5009	1778674	ENSCAFT00000017790,ENSCAFT00000017799,ENSCAFT00000017805,ENSCAFT00000017829,ENSCAFT00000017891,ENSCAFT00000017895,ENSCAFT00000017941,ENSCAFT00000046441,ENSCAFT00000048808,ENSCAFT00000017994,ENSCAFT00000018067,ENSCAFT00000046228,ENSCAFT00000041483,ENSCAFT00000018083,ENSCAFT00000018080,ENSCAFT00000042964,ENSCAFT00000018118,ENSCAFT00000018122	PAPSS1,SGMS2,CYP2U1,HADH,LEF1,N/A,OSTC,OSTC,ETNPPL,ETNPPL,COL25A1,COL25A1,RNU4-88P,N/A,N/A,SEC24B,SEC24B,CCDC109B	3'-phosphoadenosine 5'-phosphosulfate synthase 1 [Source:HGNC Symbol;Acc:HGNC:8603],sphingomyelin synthase 2 [Source:HGNC Symbol;Acc:HGNC:28395],cytochrome P450, family 2, subfamily U, polypeptide 1 [Source:HGNC Symbol;Acc:HGNC:20582],hydroxyacyl-CoA dehydrogenase [Source:HGNC Symbol;Acc:HGNC:4799],lymphoid enhancer-binding factor 1 [Source:HGNC Symbol;Acc:HGNC:6551],N/A,oligosaccharyltransferase…
32	30422549	30674613	1166	252065	ENSCAFT00000018342,ENSCAFT00000018417,ENSCAFT00000042791	N/A,ENPEP,N/A	N/A,glutamyl aminopeptidase (aminopeptidase A) [Source:HGNC Symbol;Acc:HGNC:3355],N/A
32	32058402	32179216	337	120815	ENSCAFT00000018483,ENSCAFT00000018489,ENSCAFT00000018520,ENSCAFT00000036435	AP1AR,TIFA,ALPK1,N/A	adaptor-related protein complex 1 associated regulatory protein [Source:HGNC Symbol;Acc:HGNC:28808],TRAF-interacting protein with forkhead-associated domain [Source:HGNC Symbol;Acc:HGNC:19075],alpha-kinase 1 [Source:HGNC Symbol;Acc:HGNC:20917],N/A
32	34364794	34365084	11	291	ENSCAFT00000019470	NDST4	N-deacetylase/N-sulfotransferase (heparan glucosaminyl) 4 [Source:HGNC Symbol;Acc:HGNC:20779]
32	34768327	34769447	23	1121
32	35562215	35562384	6	170
32	36084786	36085077	8	292
32	37141562	38809696	10824	1668135	ENSCAFT00000019563,ENSCAFT00000046453,ENSCAFT00000034811,ENSCAFT00000037270,ENSCAFT00000017772,ENSCAFT00000039455,ENSCAFT00000019635,ENSCAFT00000019704,ENSCAFT00000019716,ENSCAFT00000036594,ENSCAFT00000019736,ENSCAFT00000019766,ENSCAFT00000019772,ENSCAFT00000019783,ENSCAFT00000019808,ENSCAFT00000038959,ENSCAFT00000019814,ENSCAFT00000019818	NDST3,RNU6-73P,SNORA24,PRSS12,HINT1,METTL14,SEC24D,N/A,SYNPO2,MYOZ2,MYOZ2,USP53,C4ORF3,FABP2,PDE5A,PDE5A,N/A,N/A	N-deacetylase/N-sulfotransferase (heparan glucosaminyl) 3 [Source:HGNC Symbol;Acc:HGNC:7682],RNA, U6 small nuclear 73, pseudogene [Source:HGNC Symbol;Acc:HGNC:42563],small nucleolar RNA, H/ACA box 24 [Source:HGNC Symbol;Acc:HGNC:32614],protease, serine, 12 (neurotrypsin, motopsin) [Source:HGNC Symbol;Acc:HGNC:9477],histidine triad nucleotide binding protein 1 [Source:HGNC Symbol;Acc:HGNC:4912],me…
34	4031751	4316269	978	284519	ENSCAFT00000015999,ENSCAFT00000043762,ENSCAFT00000016033,ENSCAFT00000016036,ENSCAFT00000041820	CMBL,CCT5,CCT5,FAM173B,RN7SKP288,RN7SKP56	carboxymethylenebutenolidase homolog (Pseudomonas) [Source:HGNC Symbol;Acc:HGNC:25090],chaperonin containing TCP1, subunit 5 (epsilon) [Source:HGNC Symbol;Acc:HGNC:1618],chaperonin containing TCP1, subunit 5 (epsilon) [Source:HGNC Symbol;Acc:HGNC:1618],family with sequence similarity 173, member B [Source:HGNC Symbol;Acc:HGNC:27029],RNA, 7SK small nuclear pseudogene 288 [Source:HGNC Symbol;Acc:HG…
34	5473850	5473850	1	1
34	13576787	13649039	323	72253
34	23223356	23223845	6	490	ENSCAFT00000022321,ENSCAFT00000022316	CCDC50,CCDC50	coiled-coil domain containing 50 [Source:HGNC Symbol;Acc:HGNC:18111],coiled-coil domain containing 50 [Source:HGNC Symbol;Acc:HGNC:18111]
34	23380097	23413580	131	33484
34	23414180	24022780	3384	608601	ENSCAFT00000022324,ENSCAFT00000047448	N/A,FGF12	N/A,fibroblast growth factor 12 [Source:HGNC Symbol;Acc:HGNC:3668]
34	24022832	24490050	2245	467219	ENSCAFT00000047448,ENSCAFT00000022347,ENSCAFT00000042490	FGF12,MB21D2,SNORA73	fibroblast growth factor 12 [Source:HGNC Symbol;Acc:HGNC:3668],Mab-21 domain containing 2 [Source:HGNC Symbol;Acc:HGNC:30438],Small nucleolar RNA SNORA73 family [Source:RFAM;Acc:RF00045]
34	25443370	25444638	15	1269	ENSCAFT00000047003,ENSCAFT00000022510	IQCJ,IQCJ	IQ motif containing J [Source:HGNC Symbol;Acc:HGNC:32406],IQ motif containing J [Source:HGNC Symbol;Acc:HGNC:32406]
34	25600835	25600849	3	15	ENSCAFT00000022510	IQCJ	IQ motif containing J [Source:HGNC Symbol;Acc:HGNC:32406]
34	25801370	25801601	2	232
34	28020915	28020927	5	13
34	29847353	29847727	21	375
35	5281086	5281152	5	67	ENSCAFT00000015022	N/A	N/A
35	7574173	7574181	2	9
35	8331250	8331466	19	217
35	9898401	9898597	7	197
35	10601425	10601896	20	472	ENSCAFT00000015487	SYCP2L	synaptonemal complex protein 2-like [Source:HGNC Symbol;Acc:HGNC:21537]
35	11606328	12156687	2415	550360	ENSCAFT00000015544,ENSCAFT00000015551	HIVEP1,EDN1	human immunodeficiency virus type I enhancer binding protein 1 [Source:HGNC Symbol;Acc:HGNC:4920],endothelin 1 [Source:HGNC Symbol;Acc:HGNC:3176]
35	12777339	12777368	3	30	ENSCAFT00000015606,ENSCAFT00000045689	TBC1D7,TBC1D7	TBC1 domain family, member 7 [Source:HGNC Symbol;Acc:HGNC:21066],TBC1 domain family, member 7 [Source:HGNC Symbol;Acc:HGNC:21066]
35	13195959	13196087	9	129
35	13439163	13439370	5	208
36	4035214	4035253	6	40
36	4835180	4850778	46	15599	ENSCAFT00000014914	TANC1	tetratricopeptide repeat, ankyrin repeat and coiled-coil containing 1 [Source:HGNC Symbol;Acc:HGNC:29364]
36	8127980	8128063	11	84
36	8547703	9002906	1401	455204	ENSCAFT00000016718,ENSCAFT00000044455	FIGN,FIGN	fidgetin [Source:HGNC Symbol;Acc:HGNC:13285],fidgetin [Source:HGNC Symbol;Acc:HGNC:13285]
36	9003102	9115859	495	112758	ENSCAFT00000044455,ENSCAFT00000033443	FIGN,RNU6-1066P	fidgetin [Source:HGNC Symbol;Acc:HGNC:13285],RNA, U6 small nuclear 1066, pseudogene [Source:HGNC Symbol;Acc:HGNC:48029]
36	9589435	9590678	4	1244
36	13181198	13235530	192	54333	ENSCAFT00000018748	STK39	serine threonine kinase 39 [Source:HGNC Symbol;Acc:HGNC:17717]
37	2024746	2137504	508	112759
37	2634823	2684300	251	49478	ENSCAFT00000016074	TMEFF2	transmembrane protein with EGF-like and two follistatin-like domains 2 [Source:HGNC Symbol;Acc:HGNC:11867]
37	2854571	2854610	3	40
37	3095377	3095418	4	42
37	3416049	3416183	5	135
37	3796210	3796213	2	4
37	4724389	4961709	1318	237321
37	5272226	5272312	9	87
38	1076934	1076946	3	13	ENSCAFT00000015363	MDM4	MDM4, p53 regulator [Source:HGNC Symbol;Acc:HGNC:6974]
38	2120626	2150497	70	29872	ENSCAFT00000016118	SLC45A3	solute carrier family 45, member 3 [Source:HGNC Symbol;Acc:HGNC:8642]
38	3960077	3960259	6	183
38	4093495	4101716	43	8222
38	4588558	4744696	991	156139
38	7329516	7480363	930	150848
38	7554842	7628053	422	73212
38	8896566	9066975	1037	170410	ENSCAFT00000016942	N/A	N/A
38	9299552	9428324	892	128773
38	9428421	9535187	644	106767
38	10082431	10183821	600	101391
38	10184513	10184773	7	261
38	10460662	10740620	1699	279959
38	11035036	11113334	365	78299	ENSCAFT00000017052,ENSCAFT00000017072	KCTD3,USH2A	potassium channel tetramerization domain containing 3 [Source:HGNC Symbol;Acc:HGNC:21305],Usher syndrome 2A (autosomal recessive, mild) [Source:HGNC Symbol;Acc:HGNC:12601]
38	12576632	12576692	7	61
