# Supplementary material for: Variant detection and runs of homozygosity in next generation sequencing data elucidate the genetic background of Lundehund syndrome
Source: BMC Genomics. 2016 Aug 2;17:535. doi: 10.1186/s12864-016-2844-6 (PMC4971756; doi:10.1186/s12864-016-2844-6)
Supplement: Additional file 7: — Runs of homozygosity for Lundehund specific regions in 500-SNP windows. The chromosomal position of ROH regions, number of SNPs in these regions (n), size in base pairs (size_bp), canine genes (gene) and human orthologues (human gene) are shown. (XLSX 88 kb) [file 12864_2016_2844_MOESM7_ESM.xlsx]

## Sheet: LD500_ROH_Positionen_erw
Additional file 7. Runs of homozygosity for Lundehund specific regions in 500-SNP windows. The chromosomal position of ROH regions, number of SNPs in these regions (n), size in base pairs (size_bp), canine genes (gene) and human orthologues (human gene) are shown.
chrom	pos1	pos2	n	size_bp	genes	human_gene	description
1	7602271	7704896	330	102626
1	7980999	7981012	3	14
1	10147507	10148019	5	513
1	10666374	10798107	756	131734
1	11375779	11376211	3	433
1	12252341	12337039	361	84699
1	14875371	15181218	1650	305848	ENSCAFT00000040926,ENSCAFT00000049126	N/A,RNF152	N/A,ring finger protein 152 [Source:HGNC Symbol;Acc:HGNC:26811]
1	15385146	15482415	323	97270
1	15864956	15866190	12	1235
1	16116983	16119454	13	2472
1	16914055	17257299	1295	343245	ENSCAFT00000000155,ENSCAFT00000040434,ENSCAFT00000000157,ENSCAFT00000000158,ENSCAFT00000000160,ENSCAFT00000000162	RAX,N/A,GRP,SEC11C,N/A,ZNF532	retina and anterior neural fold homeobox [Source:HGNC Symbol;Acc:HGNC:18662],N/A,gastrin-releasing peptide [Source:HGNC Symbol;Acc:HGNC:4605],SEC11 homolog C (S. cerevisiae) [Source:HGNC Symbol;Acc:HGNC:23400],N/A,zinc finger protein 532 [Source:HGNC Symbol;Acc:HGNC:30940]
1	17257575	17608905	1736	351331	ENSCAFT00000000166,ENSCAFT00000047112,ENSCAFT00000041917,ENSCAFT00000000168,ENSCAFT00000000169,ENSCAFT00000032747	MALT1,MALT1,RNU6-410P,N/A,ALPK2,MIR122	MALT1 paracaspase [Source:HGNC Symbol;Acc:HGNC:6819],MALT1 paracaspase [Source:HGNC Symbol;Acc:HGNC:6819],RNA, U6 small nuclear 410, pseudogene [Source:HGNC Symbol;Acc:HGNC:47373],N/A,alpha-kinase 2 [Source:HGNC Symbol;Acc:HGNC:20565],microRNA 122 [Source:HGNC Symbol;Acc:HGNC:31501]
2	9057336	9057336	1	1
2	9980050	9997059	41	17010	ENSCAFT00000006767,ENSCAFT00000049694	C10ORF67,N/A	chromosome 10 open reading frame 67 [Source:HGNC Symbol;Acc:HGNC:28716],N/A
2	9997732	10195329	705	197598	ENSCAFT00000049694,ENSCAFT00000006764,ENSCAFT00000046308,ENSCAFT00000048822,ENSCAFT00000049207,ENSCAFT00000006760	N/A,PTF1A,N/A,MSRB2,MSRB2,MSRB2	N/A,pancreas specific transcription factor, 1a [Source:HGNC Symbol;Acc:HGNC:23734],N/A,methionine sulfoxide reductase B2 [Source:HGNC Symbol;Acc:HGNC:17061],methionine sulfoxide reductase B2 [Source:HGNC Symbol;Acc:HGNC:17061],methionine sulfoxide reductase B2 [Source:HGNC Symbol;Acc:HGNC:17061]
2	11659186	11660283	29	1098
2	12043614	12043675	4	62	ENSCAFT00000006629	NEBL	nebulette [Source:HGNC Symbol;Acc:HGNC:16932]
2	12342200	12342361	7	162
2	16192521	16192551	4	31
4	1549706	1738543	647	188838	ENSCAFT00000015877	N/A	N/A
4	7834832	7895802	355	60971
4	8120289	8142053	28	21765	ENSCAFT00000018713,ENSCAFT00000018726	SPRTN,EXOC8	SprT-like N-terminal domain [Source:HGNC Symbol;Acc:HGNC:25356],exocyst complex component 8 [Source:HGNC Symbol;Acc:HGNC:24659]
5	8425443	8425845	5	403
5	14638265	14638265	1	1
5	23497352	23615834	539	118483
5	24376063	24409409	120	33347	ENSCAFT00000047270,ENSCAFT00000023145,ENSCAFT00000043293,ENSCAFT00000023239	ACAT1,ACAT1,CUL5,CUL5	acetyl-CoA acetyltransferase 1 [Source:HGNC Symbol;Acc:HGNC:93],acetyl-CoA acetyltransferase 1 [Source:HGNC Symbol;Acc:HGNC:93],cullin 5 [Source:HGNC Symbol;Acc:HGNC:2556],cullin 5 [Source:HGNC Symbol;Acc:HGNC:2556]
5	24770146	24923938	753	153793	ENSCAFT00000050078,ENSCAFT00000023310,ENSCAFT00000040180,ENSCAFT00000023352	ELMOD1,ELMOD1,N/A,ALKBH8	ELMO/CED-12 domain containing 1 [Source:HGNC Symbol;Acc:HGNC:25334],ELMO/CED-12 domain containing 1 [Source:HGNC Symbol;Acc:HGNC:25334],N/A,alkB, alkylation repair homolog 8 (E. coli) [Source:HGNC Symbol;Acc:HGNC:25189]
5	25480343	25480508	9	166	ENSCAFT00000050163,ENSCAFT00000023411,ENSCAFT00000023426	GUCY1A2,GUCY1A2,GUCY1A2	guanylate cyclase 1, soluble, alpha 2 [Source:HGNC Symbol;Acc:HGNC:4684],guanylate cyclase 1, soluble, alpha 2 [Source:HGNC Symbol;Acc:HGNC:4684],guanylate cyclase 1, soluble, alpha 2 [Source:HGNC Symbol;Acc:HGNC:4684]
5	26068565	26242675	811	174111	ENSCAFT00000023457,ENSCAFT00000023471	AASDHPPT,KBTBD3	aminoadipate-semialdehyde dehydrogenase-phosphopantetheinyl transferase [Source:HGNC Symbol;Acc:HGNC:14235],kelch repeat and BTB (POZ) domain containing 3 [Source:HGNC Symbol;Acc:HGNC:22934]
5	26243017	26430789	815	187773	ENSCAFT00000050144,ENSCAFT00000023554,ENSCAFT00000023560,ENSCAFT00000049116	MSANTD4,GRIA4,GRIA4,N/A	Myb/SANT-like DNA-binding domain containing 4 with coiled-coils [Source:HGNC Symbol;Acc:HGNC:29383],glutamate receptor, ionotropic, AMPA 4 [Source:HGNC Symbol;Acc:HGNC:4574],glutamate receptor, ionotropic, AMPA 4 [Source:HGNC Symbol;Acc:HGNC:4574],N/A
5	27005472	27005496	2	25
5	27005728	27261989	1436	256262	ENSCAFT00000036213,ENSCAFT00000023587,ENSCAFT00000023591,ENSCAFT00000046928,ENSCAFT00000049467,ENSCAFT00000023596	CASP5,CASP4,CASP4,CASP5,CASP12,CASP12,CASP12,N/A	caspase 5, apoptosis-related cysteine peptidase [Source:HGNC Symbol;Acc:HGNC:1506],caspase 4, apoptosis-related cysteine peptidase [Source:HGNC Symbol;Acc:HGNC:1505],caspase 4, apoptosis-related cysteine peptidase [Source:HGNC Symbol;Acc:HGNC:1505],caspase 5, apoptosis-related cysteine peptidase [Source:HGNC Symbol;Acc:HGNC:1506],caspase 12 (gene/pseudogene) [Source:HGNC Symbol;Acc:HGNC:19004],ca…
5	27577790	27580544	66	2755
5	27745423	27934919	974	189497	ENSCAFT00000045078	PDGFD	platelet derived growth factor D [Source:HGNC Symbol;Acc:HGNC:30620]
5	28554673	28556375	10	1703	ENSCAFT00000023808	DYNC2H1	dynein, cytoplasmic 2, heavy chain 1 [Source:HGNC Symbol;Acc:HGNC:2962]
5	28701603	28980580	1021	278978	ENSCAFT00000023808,ENSCAFT00000043082,ENSCAFT00000023843,ENSCAFT00000023873,ENSCAFT00000023886,ENSCAFT00000036426,ENSCAFT00000023908,ENSCAFT00000045860,ENSCAFT00000023900	DYNC2H1,DYNC2H1,N/A,DCUN1D5,MMP13,MMP12,MMP3,MMP1,MMP1	dynein, cytoplasmic 2, heavy chain 1 [Source:HGNC Symbol;Acc:HGNC:2962],dynein, cytoplasmic 2, heavy chain 1 [Source:HGNC Symbol;Acc:HGNC:2962],N/A,DCN1, defective in cullin neddylation 1, domain containing 5 [Source:HGNC Symbol;Acc:HGNC:28409],matrix metallopeptidase 13 [Source:HGNC Symbol;Acc:HGNC:7159],matrix metallopeptidase 12 [Source:HGNC Symbol;Acc:HGNC:7158],matrix metallopeptidase 3 [Sou…
5	29505589	29554106	159	48518	ENSCAFT00000024010	C11ORF70	chromosome 11 open reading frame 70 [Source:HGNC Symbol;Acc:HGNC:28188]
5	35703292	35868618	531	165327	ENSCAFT00000027894,ENSCAFT00000028231	N/A,DNAH9	N/A,dynein, axonemal, heavy chain 9 [Source:HGNC Symbol;Acc:HGNC:2953]
5	38311531	38728143	1541	416613	ENSCAFT00000044429	N/A	N/A
5	44397160	44478629	319	81470
5	45243541	45418989	651	175449	ENSCAFT00000049356,ENSCAFT00000029551,ENSCAFT00000036664	JAK1,JAK1,RAVER2	Janus kinase 1 [Source:HGNC Symbol;Acc:HGNC:6190],Janus kinase 1 [Source:HGNC Symbol;Acc:HGNC:6190],ribonucleoprotein, PTB-binding 2 [Source:HGNC Symbol;Acc:HGNC:25577]
5	67553163	67553184	4	22
6	9455947	9466559	66	10613	ENSCAFT00000045198,ENSCAFT00000046073,ENSCAFT00000023122	PILRB,STAG3L5P-PVRIG2P-PILRB,PILRA,PILRA,PILRB,STAG3L5P-PVRIG2P-PILRB,PILRB,STAG3L5P-PVRIG2P-PILRB,PILRA	paired immunoglobin-like type 2 receptor beta [Source:HGNC Symbol;Acc:HGNC:18297],STAG3L5P-PVRIG2P-PILRB readthrough [Source:HGNC Symbol;Acc:HGNC:48898],paired immunoglobin-like type 2 receptor alpha [Source:HGNC Symbol;Acc:HGNC:20396],paired immunoglobin-like type 2 receptor alpha [Source:HGNC Symbol;Acc:HGNC:20396],paired immunoglobin-like type 2 receptor beta [Source:HGNC Symbol;Acc:HGNC:18297…
6	9467304	9680851	923	213548	ENSCAFT00000045198,ENSCAFT00000023122,ENSCAFT00000023124,ENSCAFT00000023174,ENSCAFT00000049298,ENSCAFT00000023284,ENSCAFT00000023359,ENSCAFT00000023450,ENSCAFT00000040002,ENSCAFT00000039963,ENSCAFT00000032755,ENSCAFT00000023512,ENSCAFT00000023568,ENSCAFT00000045211,ENSCAFT00000045509,ENSCAFT00000041643,ENSCAFT00000023641,ENSCAFT00000023638,ENSCAFT00000023668	PILRB,STAG3L5P-PVRIG2P-PILRB,PILRA,PILRB,STAG3L5P-PVRIG2P-PILRB,PILRA,N/A,CNPY4,TAF6,TAF6,AP4M1,MCM7,MIR106B,MIR93,MIR25,COPS6,ZNF3,ZSCAN21,ZKSCAN1,RNU6-227P,GJC3,AZGP1,TRIM4	paired immunoglobin-like type 2 receptor beta [Source:HGNC Symbol;Acc:HGNC:18297],STAG3L5P-PVRIG2P-PILRB readthrough [Source:HGNC Symbol;Acc:HGNC:48898],paired immunoglobin-like type 2 receptor alpha [Source:HGNC Symbol;Acc:HGNC:20396],paired immunoglobin-like type 2 receptor beta [Source:HGNC Symbol;Acc:HGNC:18297],STAG3L5P-PVRIG2P-PILRB readthrough [Source:HGNC Symbol;Acc:HGNC:48898],paired imm…
6	13082441	13552532	2108	470092	ENSCAFT00000025755	SDK1	sidekick cell adhesion molecule 1 [Source:HGNC Symbol;Acc:HGNC:19307]
6	16435682	16607725	899	172044	ENSCAFT00000017768	FAM20C	family with sequence similarity 20, member C [Source:HGNC Symbol;Acc:HGNC:22140]
6	17753230	17938604	618	185375	ENSCAFT00000045109,ENSCAFT00000035612,ENSCAFT00000044421,ENSCAFT00000026824,ENSCAFT00000049595,ENSCAFT00000026828,ENSCAFT00000026854,ENSCAFT00000026855,ENSCAFT00000026857,ENSCAFT00000042352,ENSCAFT00000026859,ENSCAFT00000026873,ENSCAFT00000026871,ENSCAFT00000050099,ENSCAFT00000049419,ENSCAFT00000026911	SPN,SPN,QPRT,AC009133.22,C16ORF54,ZG16,ZG16,KIF22,KIF22,MAZ,N/A,PRRT2,PAGR1,MVP,CDIPT,SEZ6L2,SEZ6L2	sialophorin [Source:HGNC Symbol;Acc:HGNC:11249],sialophorin [Source:HGNC Symbol;Acc:HGNC:11249],quinolinate phosphoribosyltransferase [Source:HGNC Symbol;Acc:HGNC:9755],Uncharacterized protein [Source:UniProtKB/TrEMBL;Acc:C9JCJ5],chromosome 16 open reading frame 54 [Source:HGNC Symbol;Acc:HGNC:26649],zymogen granule protein 16 [Source:HGNC Symbol;Acc:HGNC:30961],zymogen granule protein 16 [Source…
6	18864175	19081813	917	217639	ENSCAFT00000044554,ENSCAFT00000043598,ENSCAFT00000027566	GSG1L,KIAA0556,KIAA0556	GSG1-like [Source:HGNC Symbol;Acc:HGNC:28283],KIAA0556 [Source:HGNC Symbol;Acc:HGNC:29068],KIAA0556 [Source:HGNC Symbol;Acc:HGNC:29068]
6	20766215	20833678	293	67464
6	20993299	21121095	588	127797	ENSCAFT00000048695,ENSCAFT00000027707,ENSCAFT00000045914,ENSCAFT00000027716	LCMT1,LCMT1,N/A,ARHGAP17	leucine carboxyl methyltransferase 1 [Source:HGNC Symbol;Acc:HGNC:17557],leucine carboxyl methyltransferase 1 [Source:HGNC Symbol;Acc:HGNC:17557],N/A,Rho GTPase activating protein 17 [Source:HGNC Symbol;Acc:HGNC:18239]
6	21862294	22009005	397	146712	ENSCAFT00000027949,ENSCAFT00000041590,ENSCAFT00000041397	PRKCB,N/A,N/A	protein kinase C, beta [Source:HGNC Symbol;Acc:HGNC:9395],N/A,N/A
6	22334957	22407801	241	72845	ENSCAFT00000028040,ENSCAFT00000035750,ENSCAFT00000049681,ENSCAFT00000028053,ENSCAFT00000028055	GGA2,GGA2,GGA2,COG7,COG7	golgi-associated, gamma adaptin ear containing, ARF binding protein 2 [Source:HGNC Symbol;Acc:HGNC:16064],golgi-associated, gamma adaptin ear containing, ARF binding protein 2 [Source:HGNC Symbol;Acc:HGNC:16064],golgi-associated, gamma adaptin ear containing, ARF binding protein 2 [Source:HGNC Symbol;Acc:HGNC:16064],component of oligomeric golgi complex 7 [Source:HGNC Symbol;Acc:HGNC:18622],compo…
6	30271390	30280490	28	9101
6	30441926	30461668	95	19743	ENSCAFT00000029922	SNX29	sorting nexin 29 [Source:HGNC Symbol;Acc:HGNC:30542]
6	30882417	31396910	1987	514494	ENSCAFT00000029935,ENSCAFT00000036100,ENSCAFT00000029942,ENSCAFT00000029968,ENSCAFT00000029994,ENSCAFT00000030005,ENSCAFT00000041173,ENSCAFT00000043120,ENSCAFT00000030015,ENSCAFT00000030016,ENSCAFT00000046377	GSPT1,GSPT1,RSL1D1,ZC3H7A,TXNDC11,SNN,N/A,N/A,N/A,N/A,PRM3	G1 to S phase transition 1 [Source:HGNC Symbol;Acc:HGNC:4621],G1 to S phase transition 1 [Source:HGNC Symbol;Acc:HGNC:4621],ribosomal L1 domain containing 1 [Source:HGNC Symbol;Acc:HGNC:24534],zinc finger CCCH-type containing 7A [Source:HGNC Symbol;Acc:HGNC:30959],thioredoxin domain containing 11 [Source:HGNC Symbol;Acc:HGNC:28030],stannin [Source:HGNC Symbol;Acc:HGNC:11149],N/A,N/A,N/A,N/A,prota…
6	31718054	31961367	1025	243314	ENSCAFT00000030036,ENSCAFT00000030034,ENSCAFT00000030037,ENSCAFT00000030075,ENSCAFT00000030069,ENSCAFT00000030082,ENSCAFT00000030094,ENSCAFT00000030104	CLEC16A,CLEC16A,DEXI,CIITA,CIITA,TVP23A,NUBP1,TEKT5	C-type lectin domain family 16, member A [Source:HGNC Symbol;Acc:HGNC:29013],C-type lectin domain family 16, member A [Source:HGNC Symbol;Acc:HGNC:29013],Dexi homolog (mouse) [Source:HGNC Symbol;Acc:HGNC:13267],class II, major histocompatibility complex, transactivator [Source:HGNC Symbol;Acc:HGNC:7067],class II, major histocompatibility complex, transactivator [Source:HGNC Symbol;Acc:HGNC:7067],…
6	32112054	32181981	303	69928	ENSCAFT00000030122,ENSCAFT00000043536	ATF7IP2,ATF7IP2	activating transcription factor 7 interacting protein 2 [Source:HGNC Symbol;Acc:HGNC:20397],activating transcription factor 7 interacting protein 2 [Source:HGNC Symbol;Acc:HGNC:20397]
6	32503150	32642583	485	139434	ENSCAFT00000030136	GRIN2A	glutamate receptor, ionotropic, N-methyl D-aspartate 2A [Source:HGNC Symbol;Acc:HGNC:4585]
6	32642652	32799577	647	156926	ENSCAFT00000030136	GRIN2A	glutamate receptor, ionotropic, N-methyl D-aspartate 2A [Source:HGNC Symbol;Acc:HGNC:4585]
6	35083378	35484558	1487	401181
6	43373463	43602100	975	228638	ENSCAFT00000045931,ENSCAFT00000031721	N/A,SLC25A24	N/A,solute carrier family 25 (mitochondrial carrier; phosphate carrier), member 24 [Source:HGNC Symbol;Acc:HGNC:20662]
6	45837448	45837477	7	30
6	46088571	46088869	3	299
6	47356434	47677949	970	321516	ENSCAFT00000043301,ENSCAFT00000031809,ENSCAFT00000031806	COL11A1,COL11A1,COL11A1	collagen, type XI, alpha 1 [Source:HGNC Symbol;Acc:HGNC:2186],collagen, type XI, alpha 1 [Source:HGNC Symbol;Acc:HGNC:2186],collagen, type XI, alpha 1 [Source:HGNC Symbol;Acc:HGNC:2186]
6	47924879	47929238	22	4360
6	47941317	48163732	1185	222416
6	48163951	48178599	133	14649
6	48825153	48836891	72	11739
6	49063505	49094873	107	31369
7	7780306	8337487	2325	557182	ENSCAFT00000017019,ENSCAFT00000040470,ENSCAFT00000018885,ENSCAFT00000032679,ENSCAFT00000018919,ENSCAFT00000018923,ENSCAFT00000050151	N/A,RNU6-950P,RNU6-485P,N/A,MIR205,CAMK1G,LAMB3,N/A	N/A,RNA, U6 small nuclear 950, pseudogene [Source:HGNC Symbol;Acc:HGNC:47913],RNA, U6 small nuclear 485, pseudogene [Source:HGNC Symbol;Acc:HGNC:47448],N/A,microRNA 205 [Source:HGNC Symbol;Acc:HGNC:31583],calcium/calmodulin-dependent protein kinase IG [Source:HGNC Symbol;Acc:HGNC:14585],laminin, beta 3 [Source:HGNC Symbol;Acc:HGNC:6490],N/A
7	9157789	9446560	1251	288772	ENSCAFT00000019118,ENSCAFT00000019172,ENSCAFT00000019169,ENSCAFT00000049703,ENSCAFT00000045505	HHAT,KCNH1,KCNH1,KCNH1,KCNH1	hedgehog acyltransferase [Source:HGNC Symbol;Acc:HGNC:18270],potassium channel, voltage gated eag related subfamily H, member 1 [Source:HGNC Symbol;Acc:HGNC:6250],potassium channel, voltage gated eag related subfamily H, member 1 [Source:HGNC Symbol;Acc:HGNC:6250],potassium channel, voltage gated eag related subfamily H, member 1 [Source:HGNC Symbol;Acc:HGNC:6250],potassium channel, voltage gated…
7	14746969	15163321	1506	416353	ENSCAFT00000020724	CACNA1E	calcium channel, voltage-dependent, R type, alpha 1E subunit [Source:HGNC Symbol;Acc:HGNC:1392]
7	15315664	15625715	1421	310052	ENSCAFT00000037938	ZNF648	zinc finger protein 648 [Source:HGNC Symbol;Acc:HGNC:18190]
7	15626664	15825375	901	198712	ENSCAFT00000020795,ENSCAFT00000037084,ENSCAFT00000033341,ENSCAFT00000037936,ENSCAFT00000037934,ENSCAFT00000020796,ENSCAFT00000020800,ENSCAFT00000020818	GLUL,GLUL,RNA5SP332,RNA5SP245,TEDDM1,TEDDM1,N/A,RGSL1,RGSL1	glutamate-ammonia ligase [Source:HGNC Symbol;Acc:HGNC:4341],glutamate-ammonia ligase [Source:HGNC Symbol;Acc:HGNC:4341],RNA, 5S ribosomal pseudogene 332 [Source:HGNC Symbol;Acc:HGNC:43232],RNA, 5S ribosomal pseudogene 245 [Source:HGNC Symbol;Acc:HGNC:43145],transmembrane epididymal protein 1 [Source:HGNC Symbol;Acc:HGNC:30233],transmembrane epididymal protein 1 [Source:HGNC Symbol;Acc:HGNC:30233]…
7	18391034	18391034	1	1
7	18720867	18731323	28	10457
7	19330084	19336065	16	5982
7	23668892	24278911	2503	610020	ENSCAFT00000022732,ENSCAFT00000049423,ENSCAFT00000034693,ENSCAFT00000046601,ENSCAFT00000049954,ENSCAFT00000022816	TNR,TNR,N/A,KIAA0040,TNN,TNN	tenascin R [Source:HGNC Symbol;Acc:HGNC:11953],tenascin R [Source:HGNC Symbol;Acc:HGNC:11953],N/A,KIAA0040 [Source:HGNC Symbol;Acc:HGNC:28950],tenascin N [Source:HGNC Symbol;Acc:HGNC:22942],tenascin N [Source:HGNC Symbol;Acc:HGNC:22942]
7	26282093	26282366	12	274
7	28049903	29045977	2383	996075	ENSCAFT00000049641,ENSCAFT00000023797,ENSCAFT00000023809,ENSCAFT00000023838,ENSCAFT00000023844,ENSCAFT00000023932,ENSCAFT00000024012,ENSCAFT00000045330,ENSCAFT00000042036,ENSCAFT00000024057,ENSCAFT00000035817,ENSCAFT00000024075,ENSCAFT00000024072,ENSCAFT00000024082,ENSCAFT00000037981,ENSCAFT00000037985,ENSCAFT00000024154,ENSCAFT00000041743	PRRX1,PRRX1,GORAB,ARPC1A,METTL11B,KIFAP3,SCYL3,SCYL3,RNA5SP47,C1ORF112,METTL18,SELE,SELE,SELL,SELP,SELP,F5,N/A	paired related homeobox 1 [Source:HGNC Symbol;Acc:HGNC:9142],paired related homeobox 1 [Source:HGNC Symbol;Acc:HGNC:9142],golgin, RAB6-interacting [Source:HGNC Symbol;Acc:HGNC:25676],actin related protein 2/3 complex, subunit 1A, 41kDa [Source:HGNC Symbol;Acc:HGNC:703],methyltransferase like 11B [Source:HGNC Symbol;Acc:HGNC:31932],kinesin-associated protein 3 [Source:HGNC Symbol;Acc:HGNC:17060],S…
7	29523448	29543800	101	20353
7	29983979	29984047	6	69
7	30257393	31341514	2572	1084122	ENSCAFT00000024289,ENSCAFT00000024312,ENSCAFT00000024316,ENSCAFT00000044630,ENSCAFT00000024361,ENSCAFT00000024369,ENSCAFT00000024423,ENSCAFT00000046443,ENSCAFT00000024439,ENSCAFT00000038955,ENSCAFT00000034230,ENSCAFT00000034086,ENSCAFT00000033058,ENSCAFT00000024443,ENSCAFT00000047236,ENSCAFT00000043909,ENSCAFT00000024676,ENSCAFT00000024667,ENSCAFT00000043550,ENSCAFT00000024682,ENSCAFT00000024704	SFT2D2,TIPRL,GPR161,DCAF6,DCAF6,MPC2,ADCY10,MPZL1,RCSD1,RCSD1,RNU2-5P,RNU2-33P,ACEA_U3,SNORD3D,ACEA_U3,ACEA_U3,N/A,CREG1,CREG1,CD247,POU2F1,POU2F1,DUSP27,DUSP27,GPA33	SFT2 domain containing 2 [Source:HGNC Symbol;Acc:HGNC:25140],TOR signaling pathway regulator [Source:HGNC Symbol;Acc:HGNC:30231],G protein-coupled receptor 161 [Source:HGNC Symbol;Acc:HGNC:23694],DDB1 and CUL4 associated factor 6 [Source:HGNC Symbol;Acc:HGNC:30002],DDB1 and CUL4 associated factor 6 [Source:HGNC Symbol;Acc:HGNC:30002],mitochondrial pyruvate carrier 2 [Source:HGNC Symbol;Acc:HGNC:2…
7	31509915	31552368	104	42454	ENSCAFT00000024735,ENSCAFT00000024738,ENSCAFT00000040155	TADA1,POGK,N/A	transcriptional adaptor 1 [Source:HGNC Symbol;Acc:HGNC:30631],pogo transposable element with KRAB domain [Source:HGNC Symbol;Acc:HGNC:18800],N/A
7	31779277	32644191	2518	864915	ENSCAFT00000024762,ENSCAFT00000047115,ENSCAFT00000049204,ENSCAFT00000024773,ENSCAFT00000040643,ENSCAFT00000041249,ENSCAFT00000024799,ENSCAFT00000024841,ENSCAFT00000024844	N/A,N/A,N/A,GREM2,N/A,N/A,N/A,RGS7,RGS7	N/A,N/A,N/A,gremlin 2, DAN family BMP antagonist [Source:HGNC Symbol;Acc:HGNC:17655],N/A,N/A,N/A,regulator of G-protein signaling 7 [Source:HGNC Symbol;Acc:HGNC:10003],regulator of G-protein signaling 7 [Source:HGNC Symbol;Acc:HGNC:10003]
7	32824732	32949871	410	125140	ENSCAFT00000024892,ENSCAFT00000044876,ENSCAFT00000024904	FH,KMO,KMO	fumarate hydratase [Source:HGNC Symbol;Acc:HGNC:3700],kynurenine 3-monooxygenase (kynurenine 3-hydroxylase) [Source:HGNC Symbol;Acc:HGNC:6381],kynurenine 3-monooxygenase (kynurenine 3-hydroxylase) [Source:HGNC Symbol;Acc:HGNC:6381]
7	33393693	33393703	3	11
7	33954062	36725910	6543	2771849	ENSCAFT00000024990,ENSCAFT00000025023,ENSCAFT00000014158,ENSCAFT00000025034,ENSCAFT00000049471,ENSCAFT00000047937,ENSCAFT00000025041,ENSCAFT00000040929,ENSCAFT00000025045,ENSCAFT00000025049,ENSCAFT00000025052,ENSCAFT00000025065,ENSCAFT00000045391,ENSCAFT00000043229,ENSCAFT00000025085,ENSCAFT00000046897,ENSCAFT00000048512,ENSCAFT00000025110,ENSCAFT00000043777,ENSCAFT00000047141	N/A,CEP170,N/A,SDCCAG8,SDCCAG8,N/A,AKT3,N/A,ZBTB18,ADSS,C1ORF101,DESI2,DESI2,HNRNPU,HNRNPU,EFCAB2,KIF26B,KIF26B,SMYD3,SMYD3	N/A,centrosomal protein 170kDa [Source:HGNC Symbol;Acc:HGNC:28920],N/A,serologically defined colon cancer antigen 8 [Source:HGNC Symbol;Acc:HGNC:10671],serologically defined colon cancer antigen 8 [Source:HGNC Symbol;Acc:HGNC:10671],N/A,v-akt murine thymoma viral oncogene homolog 3 [Source:HGNC Symbol;Acc:HGNC:393],N/A,zinc finger and BTB domain containing 18 [Source:HGNC Symbol;Acc:HGNC:13030],a…
7	37018496	39347905	4937	2329410	ENSCAFT00000025137,ENSCAFT00000044941,ENSCAFT00000025146,ENSCAFT00000025152,ENSCAFT00000025170,ENSCAFT00000037695,ENSCAFT00000048685,ENSCAFT00000050162,ENSCAFT00000025260,ENSCAFT00000041473,ENSCAFT00000025396,ENSCAFT00000025398,ENSCAFT00000041222,ENSCAFT00000047788,ENSCAFT00000025392,ENSCAFT00000025423,ENSCAFT00000045834,ENSCAFT00000025451,ENSCAFT00000047323,ENSCAFT00000025466,ENSCAFT00000034164,…	N/A,TFB2M,N/A,CNST,SCCPDH,N/A,N/A,AHCTF1,AHCTF1,N/A,CDC42BPA,CDC42BPA,N/A,N/A,CDC42BPA,ADCK3,ADCK3,PSEN2,N/A,ITPKB,N/A,C1ORF95,PARP1,PARP1,RNA5SP149,LIN9,LIN9,N/A,ACBD3,H3F3B,H3F3B,SDE2,LEFTY2,LEFTY1,NSA2,RP4-559A3.7,PYCR2,TMEM63A,EPHX1,SRP9,ENAH,ENAH,LBR,N/A	N/A,transcription factor B2, mitochondrial [Source:HGNC Symbol;Acc:HGNC:18559],N/A,consortin, connexin sorting protein [Source:HGNC Symbol;Acc:HGNC:26486],saccharopine dehydrogenase (putative) [Source:HGNC Symbol;Acc:HGNC:24275],N/A,N/A,AT hook containing transcription factor 1 [Source:HGNC Symbol;Acc:HGNC:24618],AT hook containing transcription factor 1 [Source:HGNC Symbol;Acc:HGNC:24618],N/A,CD…
7	39512251	39587887	325	75637	ENSCAFT00000025850	N/A	N/A
7	39814581	40177515	1141	362935	ENSCAFT00000025901,ENSCAFT00000043035,ENSCAFT00000025923,ENSCAFT00000025932,ENSCAFT00000049264,ENSCAFT00000025949,ENSCAFT00000025968,ENSCAFT00000044524	CNIH3,N/A,WDR26,CNIH4,NVL,NVL,DEGS1,FBXO28	cornichon family AMPA receptor auxiliary protein 3 [Source:HGNC Symbol;Acc:HGNC:26802],N/A,WD repeat domain 26 [Source:HGNC Symbol;Acc:HGNC:21208],cornichon family AMPA receptor auxiliary protein 4 [Source:HGNC Symbol;Acc:HGNC:25013],nuclear VCP-like [Source:HGNC Symbol;Acc:HGNC:8070],nuclear VCP-like [Source:HGNC Symbol;Acc:HGNC:8070],delta(4)-desaturase, sphingolipid 1 [Source:HGNC Symbol;Acc:H…
7	40740887	43878326	6268	3137440	ENSCAFT00000049848,ENSCAFT00000050065,ENSCAFT00000044542,ENSCAFT00000026096,ENSCAFT00000026101,ENSCAFT00000046159,ENSCAFT00000042811,ENSCAFT00000026135,ENSCAFT00000026129,ENSCAFT00000026147,ENSCAFT00000026165,ENSCAFT00000026176,ENSCAFT00000026503,ENSCAFT00000026349,ENSCAFT00000036297,ENSCAFT00000043304,ENSCAFT00000026499,ENSCAFT00000047967,ENSCAFT00000026519,ENSCAFT00000026511,ENSCAFT00000026521,…	N/A,N/A,N/A,ETV3,ETV3L,ARHGEF11,ARHGEF11,ARHGEF11,ARHGEF11,LRRC71,PEAR1,NTRK1,HDGF,INSRR,SH2D2A,SH2D2A,PRCC,HDGF,RRNAD1,MRPL24,ISG20L2,CRABP2,NES,NES,NES,BCAN,HAPLN2,GPATCH4,GPATCH4,APOA1BP,TTC24,IQGAP3,N/A,MEF2D,MEF2D,MIR9-1,RHBG,RHBG,RHBG,CCT3,CCT3,GLMP,TMEM79,SMG5,PAQR6,BGLAP,PMF1,SLC25A44,SEMA4A,LMNA,LMNA,MEX3A,N/A,RAB25,LAMTOR2,UBQLN4,SSR2,MSTO1,ARHGEF2,ARHGEF2,SYT11,KIAA0907,SCARNA4,SNORA42…	N/A,N/A,N/A,ets variant 3 [Source:HGNC Symbol;Acc:HGNC:3492],ets variant 3-like [Source:HGNC Symbol;Acc:HGNC:33834],Rho guanine nucleotide exchange factor (GEF) 11 [Source:HGNC Symbol;Acc:HGNC:14580],Rho guanine nucleotide exchange factor (GEF) 11 [Source:HGNC Symbol;Acc:HGNC:14580],Rho guanine nucleotide exchange factor (GEF) 11 [Source:HGNC Symbol;Acc:HGNC:14580],Rho guanine nucleotide exchange…
7	44432022	44840765	1305	408744	ENSCAFT00000042868,ENSCAFT00000045108,ENSCAFT00000027912,ENSCAFT00000040978,ENSCAFT00000027931,ENSCAFT00000046415,ENSCAFT00000027958,ENSCAFT00000049867,ENSCAFT00000027965	KATNAL2,KATNAL2,PIAS2,N/A,ST8SIA5,LOXHD1,LOXHD1,LOXHD1,RNF165	katanin p60 subunit A-like 2 [Source:HGNC Symbol;Acc:HGNC:25387],katanin p60 subunit A-like 2 [Source:HGNC Symbol;Acc:HGNC:25387],protein inhibitor of activated STAT, 2 [Source:HGNC Symbol;Acc:HGNC:17311],N/A,ST8 alpha-N-acetyl-neuraminide alpha-2,8-sialyltransferase 5 [Source:HGNC Symbol;Acc:HGNC:17827],lipoxygenase homology domains 1 [Source:HGNC Symbol;Acc:HGNC:26521],lipoxygenase homology dom…
7	45142426	46713703	4469	1571278	ENSCAFT00000027998,ENSCAFT00000028007,ENSCAFT00000047646,ENSCAFT00000047820,ENSCAFT00000028010,ENSCAFT00000037992,ENSCAFT00000046517,ENSCAFT00000028026,ENSCAFT00000033818,ENSCAFT00000045746,ENSCAFT00000028030,ENSCAFT00000028033	PSTPIP2,EPG5,EPG5,SIGLEC15,SIGLEC15,SLC14A1,N/A,SLC14A2,N/A,SETBP1,SETBP1,N/A	proline-serine-threonine phosphatase interacting protein 2 [Source:HGNC Symbol;Acc:HGNC:9581],ectopic P-granules autophagy protein 5 homolog (C. elegans) [Source:HGNC Symbol;Acc:HGNC:29331],ectopic P-granules autophagy protein 5 homolog (C. elegans) [Source:HGNC Symbol;Acc:HGNC:29331],sialic acid binding Ig-like lectin 15 [Source:HGNC Symbol;Acc:HGNC:27596],sialic acid binding Ig-like lectin 15 […
7	47170392	47867373	1926	696982	ENSCAFT00000028049,ENSCAFT00000044906,ENSCAFT00000028057	SYT4,RIT2,RIT2	synaptotagmin IV [Source:HGNC Symbol;Acc:HGNC:11512],Ras-like without CAAX 2 [Source:HGNC Symbol;Acc:HGNC:10017],Ras-like without CAAX 2 [Source:HGNC Symbol;Acc:HGNC:10017]
7	48129037	49968240	5127	1839204	ENSCAFT00000042676,ENSCAFT00000009123,ENSCAFT00000028126,ENSCAFT00000040055,ENSCAFT00000028139,ENSCAFT00000046484,ENSCAFT00000041393	RNU6-107P,RNU6-1255P,N/A,PIK3C3,N/A,NSA2,NUDT21,RNU6-1181P	RNA, U6 small nuclear 107, pseudogene [Source:HGNC Symbol;Acc:HGNC:47070],RNA, U6 small nuclear 1255, pseudogene [Source:HGNC Symbol;Acc:HGNC:48218],N/A,phosphatidylinositol 3-kinase, catalytic subunit type 3 [Source:HGNC Symbol;Acc:HGNC:8974],N/A,NSA2 ribosome biogenesis homolog (S. cerevisiae) [Source:HGNC Symbol;Acc:HGNC:30728],nudix (nucleoside diphosphate linked moiety X)-type motif 21 [Sour…
7	50452061	50499142	224	47082
7	51311246	51311269	4	24
7	52282189	54984739	7749	2702551	ENSCAFT00000028168,ENSCAFT00000047398,ENSCAFT00000028172,ENSCAFT00000042297,ENSCAFT00000028176,ENSCAFT00000028200,ENSCAFT00000044593,ENSCAFT00000049835,ENSCAFT00000028243,ENSCAFT00000028322,ENSCAFT00000028330,ENSCAFT00000028353,ENSCAFT00000045381,ENSCAFT00000041604,ENSCAFT00000032728,ENSCAFT00000028375,ENSCAFT00000028379,ENSCAFT00000048155,ENSCAFT00000028397,ENSCAFT00000028401,ENSCAFT00000049709,…	KIAA1328,KIAA1328,N/A,N/A,TPGS2,FHOD3,FHOD3,FHOD3,MOCOS,ELP2,SLC39A6,RPRD1A,C18ORF21,RNU6-543P,MIR187,GALNT1,INO80C,ZNF396,ZNF396,ZNF24,N/A,ZSCAN30,ZNF397,N/A,MAPRE2	KIAA1328 [Source:HGNC Symbol;Acc:HGNC:29248],KIAA1328 [Source:HGNC Symbol;Acc:HGNC:29248],N/A,N/A,tubulin polyglutamylase complex subunit 2 [Source:HGNC Symbol;Acc:HGNC:24561],formin homology 2 domain containing 3 [Source:HGNC Symbol;Acc:HGNC:26178],formin homology 2 domain containing 3 [Source:HGNC Symbol;Acc:HGNC:26178],formin homology 2 domain containing 3 [Source:HGNC Symbol;Acc:HGNC:26178],m…
7	55504225	55507090	27	2866
8	8928487	9081624	524	153138	ENSCAFT00000046247,ENSCAFT00000049538,ENSCAFT00000019949,ENSCAFT00000043635	NACA,N/A,PRKD1,PRKD1	nascent polypeptide-associated complex alpha subunit [Source:HGNC Symbol;Acc:HGNC:7629],N/A,protein kinase D1 [Source:HGNC Symbol;Acc:HGNC:9407],protein kinase D1 [Source:HGNC Symbol;Acc:HGNC:9407]
8	9085985	9179323	448	93339	ENSCAFT00000019949,ENSCAFT00000043635	PRKD1,PRKD1	protein kinase D1 [Source:HGNC Symbol;Acc:HGNC:9407],protein kinase D1 [Source:HGNC Symbol;Acc:HGNC:9407]
8	16824884	16838619	61	13736
8	18235781	18420419	1074	184639
8	18964283	18972424	24	8142
8	20500741	20500810	5	70
9	5914721	6704588	3304	789868	ENSCAFT00000038097,ENSCAFT00000038096,ENSCAFT00000007340,ENSCAFT00000042774,ENSCAFT00000007330,ENSCAFT00000007326,ENSCAFT00000007324,ENSCAFT00000007323,ENSCAFT00000048807,ENSCAFT00000043080,ENSCAFT00000007308,ENSCAFT00000007288	CD300LB,CD300LB,CD300LB,CD300A,CD300C,GPRC5C,GPR142,BTBD17,GPR142,KIF19,DNAI2,DNAI2,TTYH2	CD300 molecule-like family member b [Source:HGNC Symbol;Acc:HGNC:30811],CD300 molecule-like family member b [Source:HGNC Symbol;Acc:HGNC:30811],CD300 molecule-like family member b [Source:HGNC Symbol;Acc:HGNC:30811],CD300a molecule [Source:HGNC Symbol;Acc:HGNC:19319],CD300c molecule [Source:HGNC Symbol;Acc:HGNC:19320],G protein-coupled receptor, class C, group 5, member C [Source:HGNC Symbol;Acc:…
9	7257158	7320935	210	63778
9	8536375	8546477	33	10103
9	15056915	15519724	2062	462810	ENSCAFT00000017623,ENSCAFT00000017591,ENSCAFT00000036133,ENSCAFT00000017481,ENSCAFT00000044302,ENSCAFT00000017454,ENSCAFT00000017436,ENSCAFT00000040228,ENSCAFT00000017398	ARSG,WIPI1,PRKAR1A,FAM20A,N/A,N/A,ABCA8,RNU6-766P,ABCA9	arylsulfatase G [Source:HGNC Symbol;Acc:HGNC:24102],WD repeat domain, phosphoinositide interacting 1 [Source:HGNC Symbol;Acc:HGNC:25471],protein kinase, cAMP-dependent, regulatory, type I, alpha [Source:HGNC Symbol;Acc:HGNC:9388],family with sequence similarity 20, member A [Source:HGNC Symbol;Acc:HGNC:23015],N/A,N/A,ATP-binding cassette, sub-family A (ABC1), member 8 [Source:HGNC Symbol;Acc:HGNC…
9	15575823	15662793	441	86971	ENSCAFT00000049015,ENSCAFT00000017373	ABCA9,ABCA9	ATP-binding cassette, sub-family A (ABC1), member 9 [Source:HGNC Symbol;Acc:HGNC:39],ATP-binding cassette, sub-family A (ABC1), member 9 [Source:HGNC Symbol;Acc:HGNC:39]
9	15839118	16167308	1277	328191	ENSCAFT00000017124	MAP2K6	mitogen-activated protein kinase kinase 6 [Source:HGNC Symbol;Acc:HGNC:6846]
9	27897625	27897669	7	45
9	28838058	28839148	10	1091
9	28841545	28880438	176	38894
9	29411753	29413067	6	1315
9	29413169	29417862	32	4694
9	29609098	29609117	2	20
9	29867980	30719963	2872	851984	ENSCAFT00000042256,ENSCAFT00000027484,ENSCAFT00000027479,ENSCAFT00000027487,ENSCAFT00000047538,ENSCAFT00000027490,ENSCAFT00000043952,ENSCAFT00000048143,ENSCAFT00000027504,ENSCAFT00000027508	RN7SKP14,TOM1L1,TOM1L1,COX11,STXBP4,STXBP4,HLF,MMD,N/A,TMEM100	RNA, 7SK small nuclear pseudogene 14 [Source:HGNC Symbol;Acc:HGNC:45738],target of myb1 (chicken)-like 1 [Source:HGNC Symbol;Acc:HGNC:11983],target of myb1 (chicken)-like 1 [Source:HGNC Symbol;Acc:HGNC:11983],COX11 cytochrome c oxidase copper chaperone [Source:HGNC Symbol;Acc:HGNC:2261],syntaxin binding protein 4 [Source:HGNC Symbol;Acc:HGNC:19694],syntaxin binding protein 4 [Source:HGNC Symbol;A…
9	30853883	30854205	3	323
9	31193677	31277128	228	83452	ENSCAFT00000048709,ENSCAFT00000048811,ENSCAFT00000027522	ANKFN1,ANKFN1,ANKFN1	ankyrin-repeat and fibronectin type III domain containing 1 [Source:HGNC Symbol;Acc:HGNC:26766],ankyrin-repeat and fibronectin type III domain containing 1 [Source:HGNC Symbol;Acc:HGNC:26766],ankyrin-repeat and fibronectin type III domain containing 1 [Source:HGNC Symbol;Acc:HGNC:26766]
9	37455237	37754375	1021	299139	ENSCAFT00000028830,ENSCAFT00000028841,ENSCAFT00000048639,ENSCAFT00000044863,ENSCAFT00000049821,ENSCAFT00000028847,ENSCAFT00000028854,ENSCAFT00000028851,ENSCAFT00000047013	HNF1B,HEATR6,N/A,FBXL17,FBXL17,CCL4,CCL18,CCL3L3,CCL3,N/A,N/A	HNF1 homeobox B [Source:HGNC Symbol;Acc:HGNC:11630],HEAT repeat containing 6 [Source:HGNC Symbol;Acc:HGNC:24076],N/A,F-box and leucine-rich repeat protein 17 [Source:HGNC Symbol;Acc:HGNC:13615],F-box and leucine-rich repeat protein 17 [Source:HGNC Symbol;Acc:HGNC:13615],chemokine (C-C motif) ligand 4 [Source:HGNC Symbol;Acc:HGNC:10630],chemokine (C-C motif) ligand 18 (pulmonary and activation-reg…
9	37775925	38220771	1080	444847	ENSCAFT00000028855,ENSCAFT00000048200,ENSCAFT00000028853,ENSCAFT00000028857,ENSCAFT00000045411,ENSCAFT00000028859,ENSCAFT00000028877,ENSCAFT00000028893,ENSCAFT00000028896,ENSCAFT00000028901,ENSCAFT00000028998,ENSCAFT00000048006,ENSCAFT00000032978,ENSCAFT00000029024,ENSCAFT00000029046	CCL14,CCL16,CCL16,CCL5,HEATR9,HEATR9,TAF15,MMP28,GAS2L2,RASL10B,AP2B1,PEX12,SNORD7,SLFN14,UNC45B	chemokine (C-C motif) ligand 14 [Source:HGNC Symbol;Acc:HGNC:10612],chemokine (C-C motif) ligand 16 [Source:HGNC Symbol;Acc:HGNC:10614],chemokine (C-C motif) ligand 16 [Source:HGNC Symbol;Acc:HGNC:10614],chemokine (C-C motif) ligand 5 [Source:HGNC Symbol;Acc:HGNC:10632],HEAT repeat containing 9 [Source:HGNC Symbol;Acc:HGNC:26548],HEAT repeat containing 9 [Source:HGNC Symbol;Acc:HGNC:26548],TAF15 …
9	39498816	39498821	3	6
9	40808068	41043682	716	235615	ENSCAFT00000029317,ENSCAFT00000035392,ENSCAFT00000047467,ENSCAFT00000029345,ENSCAFT00000029357,ENSCAFT00000043833,ENSCAFT00000029361,ENSCAFT00000029373	RNF135,ADAP2,TEFM,TEFM,ATAD5,ATAD5,CRLF3,SUZ12	ring finger protein 135 [Source:HGNC Symbol;Acc:HGNC:21158],ArfGAP with dual PH domains 2 [Source:HGNC Symbol;Acc:HGNC:16487],transcription elongation factor, mitochondrial [Source:HGNC Symbol;Acc:HGNC:26223],transcription elongation factor, mitochondrial [Source:HGNC Symbol;Acc:HGNC:26223],ATPase family, AAA domain containing 5 [Source:HGNC Symbol;Acc:HGNC:25752],ATPase family, AAA domain contai…
9	41757701	41783718	107	26018
9	42332128	42681670	938	349543	ENSCAFT00000029610,ENSCAFT00000042283,ENSCAFT00000032895,ENSCAFT00000029614,ENSCAFT00000029619,ENSCAFT00000029628,ENSCAFT00000029631,ENSCAFT00000029632,ENSCAFT00000029633,ENSCAFT00000029640,ENSCAFT00000029647,ENSCAFT00000029653	NLK,RNU6-384P,N/A,TMEM97,IFT20,TNFAIP1,POLDIP2,TMEM199,SEBOX,VTN,SARM1,SLC46A1	nemo-like kinase [Source:HGNC Symbol;Acc:HGNC:29858],RNA, U6 small nuclear 384, pseudogene [Source:HGNC Symbol;Acc:HGNC:47347],N/A,transmembrane protein 97 [Source:HGNC Symbol;Acc:HGNC:28106],intraflagellar transport 20 [Source:HGNC Symbol;Acc:HGNC:30989],tumor necrosis factor, alpha-induced protein 1 (endothelial) [Source:HGNC Symbol;Acc:HGNC:11894],polymerase (DNA-directed), delta interacting p…
9	46678396	46679659	9	1264	ENSCAFT00000030661	PAFAH1B1	platelet-activating factor acetylhydrolase 1b, regulatory subunit 1 (45kDa) [Source:HGNC Symbol;Acc:HGNC:8574]
9	47467916	47467941	3	26	ENSCAFT00000030738,ENSCAFT00000042813	SHPK,SHPK	sedoheptulokinase [Source:HGNC Symbol;Acc:HGNC:1492],sedoheptulokinase [Source:HGNC Symbol;Acc:HGNC:1492]
9	61046052	61046341	2	290
10	11000108	11024957	49	24850
11	10367909	10368996	14	1088
11	10571954	10586494	55	14541
11	14017768	14211343	822	193576
11	15047736	15638113	1974	590378	ENSCAFT00000041409,ENSCAFT00000038398,ENSCAFT00000000889,ENSCAFT00000000891	N/A,PTMA,SNW1,FKBP3	N/A,prothymosin, alpha [Source:HGNC Symbol;Acc:HGNC:9623],SNW domain containing 1 [Source:HGNC Symbol;Acc:HGNC:16696],FK506 binding protein 3, 25kDa [Source:HGNC Symbol;Acc:HGNC:3719]
11	16490551	16668127	733	177577	ENSCAFT00000000950,ENSCAFT00000000947,ENSCAFT00000000959	MEGF10,MEGF10,PRRC1	multiple EGF-like-domains 10 [Source:HGNC Symbol;Acc:HGNC:29634],multiple EGF-like-domains 10 [Source:HGNC Symbol;Acc:HGNC:29634],proline-rich coiled-coil 1 [Source:HGNC Symbol;Acc:HGNC:28164]
11	16668932	16817288	321	148357	ENSCAFT00000000960,ENSCAFT00000000961	CTXN3,N/A	cortexin 3 [Source:HGNC Symbol;Acc:HGNC:31110],N/A
11	17539843	17557729	51	17887	ENSCAFT00000001089	FBN2	fibrillin 2 [Source:HGNC Symbol;Acc:HGNC:3604]
11	17982324	17996926	68	14603
11	19430088	19445776	112	15689
11	19445905	19626422	809	180518	ENSCAFT00000001136,ENSCAFT00000042216,ENSCAFT00000048131,ENSCAFT00000001139	N/A,SNORD107,N/A,LYRM7	N/A,small nucleolar RNA, C/D box 107 [Source:HGNC Symbol;Acc:HGNC:32771],N/A,LYR motif containing 7 [Source:HGNC Symbol;Acc:HGNC:28072]
11	21244740	21420297	586	175558	ENSCAFT00000049786,ENSCAFT00000041367,ENSCAFT00000001485	ZCCHC10,N/A,HSPA4	zinc finger, CCHC domain containing 10 [Source:HGNC Symbol;Acc:HGNC:25954],N/A,heat shock 70kDa protein 4 [Source:HGNC Symbol;Acc:HGNC:5237]
11	21421468	21422599	25	1132
12	782315	989801	1889	207487	ENSCAFT00000000748,ENSCAFT00000046793,ENSCAFT00000000750,ENSCAFT00000000752,ENSCAFT00000046522,ENSCAFT00000000761,ENSCAFT00000000764,ENSCAFT00000000768,ENSCAFT00000000779,ENSCAFT00000000775,ENSCAFT00000036086,ENSCAFT00000000785,ENSCAFT00000036073	C6ORF15,CDSN,CDSN,PSORS1C2,CCHCR1,CCHCR1,TCF19,POU5F1,POU5F1B,N/A,N/A,N/A,N/A,N/A	chromosome 6 open reading frame 15 [Source:HGNC Symbol;Acc:HGNC:13927],corneodesmosin [Source:HGNC Symbol;Acc:HGNC:1802],corneodesmosin [Source:HGNC Symbol;Acc:HGNC:1802],psoriasis susceptibility 1 candidate 2 [Source:HGNC Symbol;Acc:HGNC:17199],coiled-coil alpha-helical rod protein 1 [Source:HGNC Symbol;Acc:HGNC:13930],coiled-coil alpha-helical rod protein 1 [Source:HGNC Symbol;Acc:HGNC:13930],t…
12	1155426	1236108	198	80683	ENSCAFT00000037840,ENSCAFT00000000929,ENSCAFT00000000930,ENSCAFT00000000934,ENSCAFT00000000936,ENSCAFT00000000939,ENSCAFT00000000938,ENSCAFT00000000941,ENSCAFT00000000945,ENSCAFT00000045892,ENSCAFT00000000953,ENSCAFT00000035841,ENSCAFT00000000962,ENSCAFT00000000966,ENSCAFT00000043640	CSNK2B,LY6G5B,CSNK2B-LY6G5B-1181,LY6G5C,ABHD16A,N/A,XXBAC-BPG32J3.20,LY6G6E,LY6G6D,LY6G6C,C6ORF25,C6ORF25,DDAH2,CLIC1,CLIC1,MSH5-SAPCD1,MSH5,MSH5,MSH5-SAPCD1	casein kinase 2, beta polypeptide [Source:HGNC Symbol;Acc:HGNC:2460],lymphocyte antigen 6 complex, locus G5B [Source:HGNC Symbol;Acc:HGNC:13931],Casein kinase II subunit beta [Source:UniProtKB/TrEMBL;Acc:Q5SRQ3],lymphocyte antigen 6 complex, locus G5C [Source:HGNC Symbol;Acc:HGNC:13932],abhydrolase domain containing 16A [Source:HGNC Symbol;Acc:HGNC:13921],N/A,Uncharacterized protein [Source:UniPr…
12	1532531	1637872	321	105342	ENSCAFT00000001079,ENSCAFT00000001192,ENSCAFT00000001193,ENSCAFT00000048253,ENSCAFT00000001197,ENSCAFT00000038285,ENSCAFT00000001208,ENSCAFT00000049666,ENSCAFT00000037333,ENSCAFT00000001212,ENSCAFT00000037322,ENSCAFT00000001214,ENSCAFT00000001223,ENSCAFT00000043305,ENSCAFT00000001227,ENSCAFT00000001228,ENSCAFT00000045934,ENSCAFT00000001229	DXO,PRRT1,PPT2-EGFL8,PPT2-EGFL8,EGFL8,AGPAT1,RNF5,AGER,AGER,AGER,AGER,AGER,PBX2,GPSM3,GPSM3,NOTCH4,NOTCH4,N/A	decapping exoribonuclease [Source:HGNC Symbol;Acc:HGNC:2992],proline-rich transmembrane protein 1 [Source:HGNC Symbol;Acc:HGNC:13943],PPT2-EGFL8 readthrough (NMD candidate) [Source:HGNC Symbol;Acc:HGNC:48343],PPT2-EGFL8 readthrough (NMD candidate) [Source:HGNC Symbol;Acc:HGNC:48343],EGF-like-domain, multiple 8 [Source:HGNC Symbol;Acc:HGNC:13944],1-acylglycerol-3-phosphate O-acyltransferase 1 [Sou…
12	2934569	2935195	8	627
12	3155889	3155923	4	35
12	6211156	6241896	119	30741	ENSCAFT00000002258	PIM1	Pim-1 proto-oncogene, serine/threonine kinase [Source:HGNC Symbol;Acc:HGNC:8986]
12	7822102	7822316	7	215	ENSCAFT00000050024,ENSCAFT00000002400,ENSCAFT00000049946	DNAH8,DNAH8,DNAH8	dynein, axonemal, heavy chain 8 [Source:HGNC Symbol;Acc:HGNC:2952],dynein, axonemal, heavy chain 8 [Source:HGNC Symbol;Acc:HGNC:2952],dynein, axonemal, heavy chain 8 [Source:HGNC Symbol;Acc:HGNC:2952]
12	8516253	8657029	465	140777	ENSCAFT00000002437,ENSCAFT00000002433	KIF6,KIF6	kinesin family member 6 [Source:HGNC Symbol;Acc:HGNC:21202],kinesin family member 6 [Source:HGNC Symbol;Acc:HGNC:21202]
12	8955573	8970585	63	15013
12	15571768	15749395	625	177628	ENSCAFT00000003306,ENSCAFT00000003307,ENSCAFT00000048418,ENSCAFT00000003313	CD2AP,ADGRF2,ADGRF2,ADGRF4	CD2-associated protein [Source:HGNC Symbol;Acc:HGNC:14258],adhesion G protein-coupled receptor F2 [Source:HGNC Symbol;Acc:HGNC:18991],adhesion G protein-coupled receptor F2 [Source:HGNC Symbol;Acc:HGNC:18991],adhesion G protein-coupled receptor F4 [Source:HGNC Symbol;Acc:HGNC:19011]
12	18408274	18409154	5	881
12	20732682	20895013	450	162332	ENSCAFT00000003575,ENSCAFT00000044079,ENSCAFT00000040181	ELOVL5,ELOVL5,N/A	ELOVL fatty acid elongase 5 [Source:HGNC Symbol;Acc:HGNC:21308],ELOVL fatty acid elongase 5 [Source:HGNC Symbol;Acc:HGNC:21308],N/A
12	21137431	21138152	20	722
12	21935962	21936121	24	160
12	22267103	22832139	1713	565037	ENSCAFT00000003643,ENSCAFT00000034005,ENSCAFT00000034753,ENSCAFT00000003647,ENSCAFT00000046489,ENSCAFT00000036284,ENSCAFT00000003652,ENSCAFT00000003666	FAM83B,RNU6-1148P,RNU6-966P,RNU6-718P,HCRTR2,GFRAL,GFRAL,GFRAL,HMGCLL1	family with sequence similarity 83, member B [Source:HGNC Symbol;Acc:HGNC:21357],RNA, U6 small nuclear 1148, pseudogene [Source:HGNC Symbol;Acc:HGNC:48111],RNA, U6 small nuclear 966, pseudogene [Source:HGNC Symbol;Acc:HGNC:47929],RNA, U6 small nuclear 718, pseudogene [Source:HGNC Symbol;Acc:HGNC:47681],hypocretin (orexin) receptor 2 [Source:HGNC Symbol;Acc:HGNC:4849],GDNF family receptor alpha li…
12	23802338	23845546	164	43209	ENSCAFT00000043203,ENSCAFT00000003820	DST,DST	dystonin [Source:HGNC Symbol;Acc:HGNC:1090],dystonin [Source:HGNC Symbol;Acc:HGNC:1090]
12	24255085	24833894	1270	578810	ENSCAFT00000045426,ENSCAFT00000003866,ENSCAFT00000048878,ENSCAFT00000003875,ENSCAFT00000035673	BEND6,ZNF451,BAG2,RAB23,PRIM2	BEN domain containing 6 [Source:HGNC Symbol;Acc:HGNC:20871],zinc finger protein 451 [Source:HGNC Symbol;Acc:HGNC:21091],BCL2-associated athanogene 2 [Source:HGNC Symbol;Acc:HGNC:938],RAB23, member RAS oncogene family [Source:HGNC Symbol;Acc:HGNC:14263],primase, DNA, polypeptide 2 (58kDa) [Source:HGNC Symbol;Acc:HGNC:9370]
12	25593575	25593608	2	34	ENSCAFT00000003891	KHDRBS2	KH domain containing, RNA binding, signal transduction associated 2 [Source:HGNC Symbol;Acc:HGNC:18114]
12	26025756	26201431	346	175676	ENSCAFT00000003891	KHDRBS2	KH domain containing, RNA binding, signal transduction associated 2 [Source:HGNC Symbol;Acc:HGNC:18114]
12	27115868	27577893	1190	462026	ENSCAFT00000003930,ENSCAFT00000003932	PHF3,N/A	PHD finger protein 3 [Source:HGNC Symbol;Acc:HGNC:8921],N/A
12	27922614	27925242	36	2629
12	28421123	28423749	46	2627
12	28602417	28603111	18	695
12	28907081	28907142	8	62
12	29086562	29177267	489	90706
12	29957617	29958029	6	413
12	30321249	30341430	61	20182
12	30491707	30618250	137	126544
12	30940336	30978379	122	38044	ENSCAFT00000003978	N/A	N/A
12	31207174	31209069	37	1896
12	31584962	31769041	367	184080	ENSCAFT00000004008	ADGRB3	adhesion G protein-coupled receptor B3 [Source:HGNC Symbol;Acc:HGNC:945]
12	31925357	31998268	173	72912	ENSCAFT00000004008,ENSCAFT00000004007	ADGRB3,ADGRB3	adhesion G protein-coupled receptor B3 [Source:HGNC Symbol;Acc:HGNC:945],adhesion G protein-coupled receptor B3 [Source:HGNC Symbol;Acc:HGNC:945]
12	32162737	32255027	427	92291	ENSCAFT00000045673	N/A	N/A
12	32968627	36664571	9026	3695945	ENSCAFT00000004094,ENSCAFT00000004092,ENSCAFT00000004096,ENSCAFT00000004099,ENSCAFT00000004102,ENSCAFT00000004110,ENSCAFT00000004108,ENSCAFT00000038623,ENSCAFT00000004114,ENSCAFT00000004117,ENSCAFT00000043836,ENSCAFT00000032664,ENSCAFT00000040909,ENSCAFT00000032692,ENSCAFT00000046675,ENSCAFT00000004163,ENSCAFT00000042059,ENSCAFT00000044151,ENSCAFT00000004170,ENSCAFT00000004171,ENSCAFT00000045036,…	FAM135A,FAM135A,SDHAF4,N/A,N/A,SMAP1,SMAP1,N/A,B3GAT2,HNRNPCL4,HNRNPCL1,HNRNPCL2,HNRNPC,HNRNPCL3,OGFRL1,MIR30C2,N/A,MIR30A,RIMS1,RIMS1,RNU6-1267P,KCNQ5,KCNQ5,DPPA5,KHDC3L,OOEP,N/A,N/A,N/A,MB21D1,MTO1,N/A,SLC17A5,CD109,CCDC124,RNA5SP447,RNA5SP478,RNA5SP170,N/A	family with sequence similarity 135, member A [Source:HGNC Symbol;Acc:HGNC:21084],family with sequence similarity 135, member A [Source:HGNC Symbol;Acc:HGNC:21084],succinate dehydrogenase complex assembly factor 4 [Source:HGNC Symbol;Acc:HGNC:20957],N/A,N/A,small ArfGAP 1 [Source:HGNC Symbol;Acc:HGNC:19651],small ArfGAP 1 [Source:HGNC Symbol;Acc:HGNC:19651],N/A,beta-1,3-glucuronyltransferase 2 [S…
12	37161094	38106066	2573	944973	ENSCAFT00000004287,ENSCAFT00000042124,ENSCAFT00000033856,ENSCAFT00000034233,ENSCAFT00000004380,ENSCAFT00000004425,ENSCAFT00000042548,ENSCAFT00000004438	SENP6,N/A,RNU6-996P,RNU6-1175P,MYO6,IMPG1,RNU1-76P,N/A	SUMO1/sentrin specific peptidase 6 [Source:HGNC Symbol;Acc:HGNC:20944],N/A,RNA, U6 small nuclear 996, pseudogene [Source:HGNC Symbol;Acc:HGNC:47959],RNA, U6 small nuclear 1175, pseudogene [Source:HGNC Symbol;Acc:HGNC:48138],myosin VI [Source:HGNC Symbol;Acc:HGNC:7605],interphotoreceptor matrix proteoglycan 1 [Source:HGNC Symbol;Acc:HGNC:6055],RNA, U1 small nuclear 76, pseudogene [Source:HGNC Symb…
12	39050135	40372329	4642	1322195	ENSCAFT00000044586,ENSCAFT00000004459,ENSCAFT00000042353,ENSCAFT00000037028,ENSCAFT00000042438,ENSCAFT00000004464,ENSCAFT00000044819,ENSCAFT00000004493,ENSCAFT00000033221,ENSCAFT00000004499,ENSCAFT00000034560	N/A,ANXA2,N/A,N/A,RNU6-882P,IRAK1BP1,PHIP,PHIP,RNU6-354P,RNU6-610P,HMGN3,N/A	N/A,annexin A2 [Source:HGNC Symbol;Acc:HGNC:537],N/A,N/A,RNA, U6 small nuclear 882, pseudogene [Source:HGNC Symbol;Acc:HGNC:47845],interleukin-1 receptor-associated kinase 1 binding protein 1 [Source:HGNC Symbol;Acc:HGNC:17368],pleckstrin homology domain interacting protein [Source:HGNC Symbol;Acc:HGNC:15673],pleckstrin homology domain interacting protein [Source:HGNC Symbol;Acc:HGNC:15673],RNA, …
12	41086418	41521259	1124	434842	ENSCAFT00000004556	BCKDHB	branched chain keto acid dehydrogenase E1, beta polypeptide [Source:HGNC Symbol;Acc:HGNC:987]
12	41903195	42496071	1079	592877	ENSCAFT00000034609,ENSCAFT00000044046	N/A,FAM46A	N/A,family with sequence similarity 46, member A [Source:HGNC Symbol;Acc:HGNC:18345]
12	42807567	44042634	3176	1235068	ENSCAFT00000004602,ENSCAFT00000004603,ENSCAFT00000004654,ENSCAFT00000004651,ENSCAFT00000041696,ENSCAFT00000004691,ENSCAFT00000004695,ENSCAFT00000045748,ENSCAFT00000044644,ENSCAFT00000004715,ENSCAFT00000035246,ENSCAFT00000041390,ENSCAFT00000004721,ENSCAFT00000007238,ENSCAFT00000004727,ENSCAFT00000007237	TPBG,UBE3D,DOPEY1,DOPEY1,RN7SKP222,PGM3,PGM3,RWDD2A,ME1,TAF1D,ME1,N/A,PRSS35,SNAP91,SNAP91,SNAP91	trophoblast glycoprotein [Source:HGNC Symbol;Acc:HGNC:12004],ubiquitin protein ligase E3D [Source:HGNC Symbol;Acc:HGNC:21381],dopey family member 1 [Source:HGNC Symbol;Acc:HGNC:21194],dopey family member 1 [Source:HGNC Symbol;Acc:HGNC:21194],RNA, 7SK small nuclear pseudogene 222 [Source:HGNC Symbol;Acc:HGNC:45946],phosphoglucomutase 3 [Source:HGNC Symbol;Acc:HGNC:8907],phosphoglucomutase 3 [Sourc…
12	44419949	45191086	2308	771138	ENSCAFT00000004775,ENSCAFT00000041869,ENSCAFT00000042956,ENSCAFT00000004787,ENSCAFT00000034323,ENSCAFT00000032772	CEP162,N/A,N/A,TBX18,N/A,RN7SKP276	centrosomal protein 162kDa [Source:HGNC Symbol;Acc:HGNC:21107],N/A,N/A,T-box 18 [Source:HGNC Symbol;Acc:HGNC:11595],N/A,RNA, 7SK small nuclear pseudogene 276 [Source:HGNC Symbol;Acc:HGNC:46000]
12	45720075	45720668	12	594
12	46482671	46487896	58	5226
12	47303201	48508401	2573	1205201	ENSCAFT00000004947,ENSCAFT00000004948,ENSCAFT00000045102,ENSCAFT00000004955,ENSCAFT00000042070,ENSCAFT00000033022,ENSCAFT00000047668,ENSCAFT00000047953,ENSCAFT00000004967,ENSCAFT00000004969,ENSCAFT00000044087,ENSCAFT00000004973	SPACA1,CNR1,RNGTT,RNGTT,RNU6-379P,N/A,PNRC1,SRSF12,PM20D2,GABRR2,N/A,GABRR2	sperm acrosome associated 1 [Source:HGNC Symbol;Acc:HGNC:14967],cannabinoid receptor 1 (brain) [Source:HGNC Symbol;Acc:HGNC:2159],RNA guanylyltransferase and 5'-phosphatase [Source:HGNC Symbol;Acc:HGNC:10073],RNA guanylyltransferase and 5'-phosphatase [Source:HGNC Symbol;Acc:HGNC:10073],RNA, U6 small nuclear 379, pseudogene [Source:HGNC Symbol;Acc:HGNC:47342],N/A,proline-rich nuclear receptor coa…
12	48658418	49633816	2950	975399	ENSCAFT00000004982,ENSCAFT00000004985,ENSCAFT00000048198,ENSCAFT00000004993,ENSCAFT00000005001,ENSCAFT00000005004,ENSCAFT00000048416,ENSCAFT00000043540,ENSCAFT00000049706,ENSCAFT00000005005,ENSCAFT00000041890,ENSCAFT00000043519	ANKRD6,LYRM2,MDN1,MDN1,CASP8AP2,GJA10,GJA10,BACH2,BACH2,BACH2,N/A,N/A	ankyrin repeat domain 6 [Source:HGNC Symbol;Acc:HGNC:17280],LYR motif containing 2 [Source:HGNC Symbol;Acc:HGNC:25229],MDN1, midasin homolog (yeast) [Source:HGNC Symbol;Acc:HGNC:18302],MDN1, midasin homolog (yeast) [Source:HGNC Symbol;Acc:HGNC:18302],caspase 8 associated protein 2 [Source:HGNC Symbol;Acc:HGNC:1510],gap junction protein, alpha 10, 62kDa [Source:HGNC Symbol;Acc:HGNC:16995],gap junc…
12	49976920	49980751	37	3832
12	51767852	51844191	305	76340
12	52002793	52297270	1138	294478	ENSCAFT00000005480,ENSCAFT00000046435	EPHA7,N/A	EPH receptor A7 [Source:HGNC Symbol;Acc:HGNC:3390],N/A
12	52542835	53152161	1708	609327	ENSCAFT00000027677	N/A	N/A
12	53953325	53953454	17	130
12	54494555	54494868	16	314
12	55335741	55953279	1887	617539	ENSCAFT00000005545,ENSCAFT00000042210,ENSCAFT00000043459,ENSCAFT00000005564,ENSCAFT00000043241,ENSCAFT00000047506	KLHL32,RNU5A-7P,MMS22L,MMS22L,MMS22L,N/A	kelch-like family member 32 [Source:HGNC Symbol;Acc:HGNC:21221],RNA, U5A small nuclear 7, pseudogene [Source:HGNC Symbol;Acc:HGNC:42529],MMS22-like, DNA repair protein [Source:HGNC Symbol;Acc:HGNC:21475],MMS22-like, DNA repair protein [Source:HGNC Symbol;Acc:HGNC:21475],MMS22-like, DNA repair protein [Source:HGNC Symbol;Acc:HGNC:21475],N/A
12	56838507	56838577	3	71
12	57890770	57945140	200	54371	ENSCAFT00000033803	RNA5SP385	RNA, 5S ribosomal pseudogene 385 [Source:HGNC Symbol;Acc:HGNC:43285]
12	58448054	59093200	1479	645147	ENSCAFT00000005680,ENSCAFT00000005717,ENSCAFT00000040033,ENSCAFT00000005720	SIM1,ASCC3,SNORA38,RPL3	single-minded family bHLH transcription factor 1 [Source:HGNC Symbol;Acc:HGNC:10882],activating signal cointegrator 1 complex subunit 3 [Source:HGNC Symbol;Acc:HGNC:18697],Small nucleolar RNA SNORA38 [Source:RFAM;Acc:RF00428],ribosomal protein L3 [Source:HGNC Symbol;Acc:HGNC:10332]
14	10360044	10365410	32	5367
14	16601104	16747835	617	146732	ENSCAFT00000003009,ENSCAFT00000049748	CDK14,CDK14	cyclin-dependent kinase 14 [Source:HGNC Symbol;Acc:HGNC:8883],cyclin-dependent kinase 14 [Source:HGNC Symbol;Acc:HGNC:8883]
14	34709392	35337849	2169	628458	ENSCAFT00000004202,ENSCAFT00000032922	ABCB5,RNU6-1303P	ATP-binding cassette, sub-family B (MDR/TAP), member 5 [Source:HGNC Symbol;Acc:HGNC:46],RNA, U6 small nuclear 1303, pseudogene [Source:HGNC Symbol;Acc:HGNC:48266]
14	35339206	35339206	1	1
14	36340769	36340806	4	38
14	36340939	36340946	2	8
14	36502668	36509104	34	6437
14	38096426	38229098	531	132673	ENSCAFT00000041476,ENSCAFT00000004508,ENSCAFT00000004515	N/A,MPP6,DFNA5	N/A,membrane protein, palmitoylated 6 (MAGUK p55 subfamily member 6) [Source:HGNC Symbol;Acc:HGNC:18167],deafness, autosomal dominant 5 [Source:HGNC Symbol;Acc:HGNC:2810]
14	38229155	38561142	2027	331988	ENSCAFT00000004515,ENSCAFT00000004566,ENSCAFT00000004564	DFNA5,OSBPL3,OSBPL3	deafness, autosomal dominant 5 [Source:HGNC Symbol;Acc:HGNC:2810],oxysterol binding protein-like 3 [Source:HGNC Symbol;Acc:HGNC:16370],oxysterol binding protein-like 3 [Source:HGNC Symbol;Acc:HGNC:16370]
14	38561673	38565808	49	4136
14	38728197	38899339	628	171143
14	39052164	39068064	70	15901	ENSCAFT00000041348	N/A	N/A
14	39300171	39478345	750	178175	ENSCAFT00000032654,ENSCAFT00000040404,ENSCAFT00000004584	MIR148A,RNU6-343P,NFE2L3	microRNA 148a [Source:HGNC Symbol;Acc:HGNC:31535],RNA, U6 small nuclear 343, pseudogene [Source:HGNC Symbol;Acc:HGNC:47306],nuclear factor, erythroid 2-like 3 [Source:HGNC Symbol;Acc:HGNC:7783]
14	39480867	39999651	2092	518785	ENSCAFT00000004584,ENSCAFT00000004622,ENSCAFT00000004613,ENSCAFT00000004632,ENSCAFT00000044061,ENSCAFT00000004676	NFE2L3,HNRNPA2B1,HNRNPA2B1,CBX3,SNX10,SKAP2	nuclear factor, erythroid 2-like 3 [Source:HGNC Symbol;Acc:HGNC:7783],heterogeneous nuclear ribonucleoprotein A2/B1 [Source:HGNC Symbol;Acc:HGNC:5033],heterogeneous nuclear ribonucleoprotein A2/B1 [Source:HGNC Symbol;Acc:HGNC:5033],chromobox homolog 3 [Source:HGNC Symbol;Acc:HGNC:1553],sorting nexin 10 [Source:HGNC Symbol;Acc:HGNC:14974],src kinase associated phosphoprotein 2 [Source:HGNC Symbol;…
14	40718196	40730770	23	12575	ENSCAFT00000004777,ENSCAFT00000033910	HIBADH,N/A	3-hydroxyisobutyrate dehydrogenase [Source:HGNC Symbol;Acc:HGNC:4907],N/A
14	41046755	41143116	503	96362	ENSCAFT00000004816	JAZF1	JAZF zinc finger 1 [Source:HGNC Symbol;Acc:HGNC:28917]
14	41143992	41308542	635	164551	ENSCAFT00000004816,ENSCAFT00000042205	JAZF1,RNU6-522P	JAZF zinc finger 1 [Source:HGNC Symbol;Acc:HGNC:28917],RNA, U6 small nuclear 522, pseudogene [Source:HGNC Symbol;Acc:HGNC:47485]
14	41823764	42142926	1425	319163	ENSCAFT00000004831,ENSCAFT00000004835,ENSCAFT00000004847,ENSCAFT00000004848	CREB5,TRIL,CPVL,CPVL	cAMP responsive element binding protein 5 [Source:HGNC Symbol;Acc:HGNC:16844],TLR4 interactor with leucine-rich repeats [Source:HGNC Symbol;Acc:HGNC:22200],carboxypeptidase, vitellogenic-like [Source:HGNC Symbol;Acc:HGNC:14399],carboxypeptidase, vitellogenic-like [Source:HGNC Symbol;Acc:HGNC:14399]
14	42184423	42421053	880	236631	ENSCAFT00000037549	CHN2	chimerin 2 [Source:HGNC Symbol;Acc:HGNC:1944]
14	42421174	42891581	1922	470408	ENSCAFT00000037549,ENSCAFT00000050098,ENSCAFT00000004882,ENSCAFT00000004884,ENSCAFT00000048562,ENSCAFT00000046479,ENSCAFT00000004895,ENSCAFT00000004902,ENSCAFT00000004922,ENSCAFT00000004919	CHN2,WIPF3,N/A,WIPF3,TUG1_2,WIPF3,FKBP14,FKBP14,PLEKHA8,PLEKHA8	chimerin 2 [Source:HGNC Symbol;Acc:HGNC:1944],WAS/WASL interacting protein family, member 3 [Source:HGNC Symbol;Acc:HGNC:22004],N/A,WAS/WASL interacting protein family, member 3 [Source:HGNC Symbol;Acc:HGNC:22004],Taurine upregulated gene 1 conserved region 2 [Source:RFAM;Acc:RF01883],WAS/WASL interacting protein family, member 3 [Source:HGNC Symbol;Acc:HGNC:22004],FK506 binding protein 14, 22 kD…
14	42891687	43618177	2084	726491	ENSCAFT00000004928,ENSCAFT00000042475,ENSCAFT00000004933,ENSCAFT00000004939,ENSCAFT00000004953,ENSCAFT00000004972,ENSCAFT00000004974,ENSCAFT00000004976	MTURN,N/A,NOD1,GGCT,RP4-777O23.3,GARS,CRHR2,FAM188B,RP5-877J2.1,AQP1	maturin, neural progenitor differentiation regulator homolog (Xenopus) [Source:HGNC Symbol;Acc:HGNC:25457],N/A,nucleotide-binding oligomerization domain containing 1 [Source:HGNC Symbol;Acc:HGNC:16390],gamma-glutamylcyclotransferase [Source:HGNC Symbol;Acc:HGNC:21705],Gamma-glutamylcyclotransferase [Source:UniProtKB/TrEMBL;Acc:M0QZK8],glycyl-tRNA synthetase [Source:HGNC Symbol;Acc:HGNC:4162],cort…
14	47754693	47789047	235	34355	ENSCAFT00000005188	KIAA0895	KIAA0895 [Source:HGNC Symbol;Acc:HGNC:22206]
14	48591298	48591562	22	265
14	48831641	48839909	45	8269
14	48839944	48964782	488	124839	ENSCAFT00000005269,ENSCAFT00000005270,ENSCAFT00000045344	GPR141,THAP5,DNAJB9	G protein-coupled receptor 141 [Source:HGNC Symbol;Acc:HGNC:19997],THAP domain containing 5 [Source:HGNC Symbol;Acc:HGNC:23188],DnaJ (Hsp40) homolog, subfamily B, member 9 [Source:HGNC Symbol;Acc:HGNC:6968]
14	49289229	49451607	641	162379
14	49451851	49485663	104	33813
14	49495756	49566200	473	70445
14	49897905	50017695	661	119791
14	50212687	50214288	17	1602
14	50214444	51452937	4198	1238494	ENSCAFT00000005275,ENSCAFT00000032876,ENSCAFT00000005281,ENSCAFT00000005282,ENSCAFT00000005304	LDHA,N/A,LRRN3,IMMP2L,DOCK4	lactate dehydrogenase A [Source:HGNC Symbol;Acc:HGNC:6535],N/A,leucine rich repeat neuronal 3 [Source:HGNC Symbol;Acc:HGNC:17200],IMP2 inner mitochondrial membrane peptidase-like (S. cerevisiae) [Source:HGNC Symbol;Acc:HGNC:14598],dedicator of cytokinesis 4 [Source:HGNC Symbol;Acc:HGNC:19192]
14	52009998	52371136	1670	361139	ENSCAFT00000005325,ENSCAFT00000005327,ENSCAFT00000049245,ENSCAFT00000005330,ENSCAFT00000044822	IFRD1,LSMEM1,TMEM168,TMEM168,C7ORF60	interferon-related developmental regulator 1 [Source:HGNC Symbol;Acc:HGNC:5456],leucine-rich single-pass membrane protein 1 [Source:HGNC Symbol;Acc:HGNC:22036],transmembrane protein 168 [Source:HGNC Symbol;Acc:HGNC:25826],transmembrane protein 168 [Source:HGNC Symbol;Acc:HGNC:25826],chromosome 7 open reading frame 60 [Source:HGNC Symbol;Acc:HGNC:26475]
14	52418050	52630859	778	212810	ENSCAFT00000044822,ENSCAFT00000005336,ENSCAFT00000046296,ENSCAFT00000043826	C7ORF60,GPR85,N/A,N/A	chromosome 7 open reading frame 60 [Source:HGNC Symbol;Acc:HGNC:26475],G protein-coupled receptor 85 [Source:HGNC Symbol;Acc:HGNC:4536],N/A,N/A
14	54530131	54722386	779	192256
14	56399376	56409702	58	10327	ENSCAFT00000005518	CFTR	cystic fibrosis transmembrane conductance regulator (ATP-binding cassette sub-family C, member 7) [Source:HGNC Symbol;Acc:HGNC:1884]
14	57463009	57463095	5	87
15	22764412	22766973	7	2562
16	6766561	6767608	9	1048	ENSCAFT00000023000,ENSCAFT00000038795	TRBV25-1,TRBC2,TRBC2,TRBV25-1	T cell receptor beta variable 25-1 [Source:HGNC Symbol;Acc:HGNC:12205],T cell receptor beta constant 2 [Source:HGNC Symbol;Acc:HGNC:12157],T cell receptor beta constant 2 [Source:HGNC Symbol;Acc:HGNC:12157],T cell receptor beta variable 25-1 [Source:HGNC Symbol;Acc:HGNC:12205]
16	7036387	7036441	4	55	ENSCAFT00000048245	N/A	N/A
16	7550978	7605148	129	54171	ENSCAFT00000006253,ENSCAFT00000006263	KIAA1147,AGK	KIAA1147 [Source:HGNC Symbol;Acc:HGNC:29472],acylglycerol kinase [Source:HGNC Symbol;Acc:HGNC:21869]
16	11554616	11731183	518	176568	ENSCAFT00000034899,ENSCAFT00000046539	MIR490,N/A	microRNA 490 [Source:HGNC Symbol;Acc:HGNC:32075],N/A
16	11731266	11809315	342	78050
16	12011060	12079459	290	68400
16	15569507	15678013	511	108507	ENSCAFT00000007917	PRKAG2	protein kinase, AMP-activated, gamma 2 non-catalytic subunit [Source:HGNC Symbol;Acc:HGNC:9386]
16	17748106	17790984	220	42879	ENSCAFT00000008117	DPP6	dipeptidyl-peptidase 6 [Source:HGNC Symbol;Acc:HGNC:3010]
16	17965674	17965895	5	222	ENSCAFT00000008117	DPP6	dipeptidyl-peptidase 6 [Source:HGNC Symbol;Acc:HGNC:3010]
16	18290978	18501196	702	210219	ENSCAFT00000041284,ENSCAFT00000008172,ENSCAFT00000038643,ENSCAFT00000008175,ENSCAFT00000038577	N/A,EN2,CNPY1,CNPY1,RBM33	N/A,engrailed homeobox 2 [Source:HGNC Symbol;Acc:HGNC:3343],canopy FGF signaling regulator 1 [Source:HGNC Symbol;Acc:HGNC:27786],canopy FGF signaling regulator 1 [Source:HGNC Symbol;Acc:HGNC:27786],RNA binding motif protein 33 [Source:HGNC Symbol;Acc:HGNC:27223]
16	18965623	18968095	16	2473
16	20340039	20430237	436	90199	ENSCAFT00000049020,ENSCAFT00000007691	PTPRN2,N/A	protein tyrosine phosphatase, receptor type, N polypeptide 2 [Source:HGNC Symbol;Acc:HGNC:9677],N/A
16	21490499	21502225	29	11727	ENSCAFT00000008557	PSD3	pleckstrin and Sec7 domain containing 3 [Source:HGNC Symbol;Acc:HGNC:19093]
16	21977727	22077529	656	99803
16	22077602	22285900	1005	208299	ENSCAFT00000008575,ENSCAFT00000008579,ENSCAFT00000008601	N/A,SH2D4A,CSGALNACT1	N/A,SH2 domain containing 4A [Source:HGNC Symbol;Acc:HGNC:26102],chondroitin sulfate N-acetylgalactosaminyltransferase 1 [Source:HGNC Symbol;Acc:HGNC:24290]
16	22286543	22476313	651	189771	ENSCAFT00000008601	CSGALNACT1	chondroitin sulfate N-acetylgalactosaminyltransferase 1 [Source:HGNC Symbol;Acc:HGNC:24290]
16	23815878	23962899	674	147022	ENSCAFT00000009199,ENSCAFT00000009208,ENSCAFT00000009193,ENSCAFT00000040855	ANK1,NKX6-3,ANK1,AC113133.1	ankyrin 1, erythrocytic [Source:HGNC Symbol;Acc:HGNC:492],NK6 homeobox 3 [Source:HGNC Symbol;Acc:HGNC:26328],ankyrin 1, erythrocytic [Source:HGNC Symbol;Acc:HGNC:492],N/A
17	2652866	2856012	757	203147
18	2285951	2543714	818	257764	ENSCAFT00000005532	COBL	cordon-bleu WH2 repeat protein [Source:HGNC Symbol;Acc:HGNC:22199]
18	7196413	7276071	261	79659	ENSCAFT00000005634,ENSCAFT00000005654	MRPL32,C7ORF25	mitochondrial ribosomal protein L32 [Source:HGNC Symbol;Acc:HGNC:14035],chromosome 7 open reading frame 25 [Source:HGNC Symbol;Acc:HGNC:21703]
18	13654934	13655581	5	648
18	14027268	14291624	1057	264357	ENSCAFT00000006388,ENSCAFT00000006403,ENSCAFT00000049425,ENSCAFT00000034587	N/A,NAMPT,NAMPT,RNU6-817P	N/A,nicotinamide phosphoribosyltransferase [Source:HGNC Symbol;Acc:HGNC:30092],nicotinamide phosphoribosyltransferase [Source:HGNC Symbol;Acc:HGNC:30092],RNA, U6 small nuclear 817, pseudogene [Source:HGNC Symbol;Acc:HGNC:47780]
18	16313193	16452859	555	139667	ENSCAFT00000047394,ENSCAFT00000039321	RELN,RELN	reelin [Source:HGNC Symbol;Acc:HGNC:9957],reelin [Source:HGNC Symbol;Acc:HGNC:9957]
18	16725922	17068590	1284	342669	ENSCAFT00000047394,ENSCAFT00000039321,ENSCAFT00000006730,ENSCAFT00000048654,ENSCAFT00000006754,ENSCAFT00000006800,ENSCAFT00000006689,ENSCAFT00000006810,ENSCAFT00000006813,ENSCAFT00000006850	RELN,RELN,SLC26A5,SLC26A5,PSMC2,DNAJC2,PMPCB,NAPEPLD,ARMC10,FBXL13	reelin [Source:HGNC Symbol;Acc:HGNC:9957],reelin [Source:HGNC Symbol;Acc:HGNC:9957],solute carrier family 26 (anion exchanger), member 5 [Source:HGNC Symbol;Acc:HGNC:9359],solute carrier family 26 (anion exchanger), member 5 [Source:HGNC Symbol;Acc:HGNC:9359],proteasome (prosome, macropain) 26S subunit, ATPase, 2 [Source:HGNC Symbol;Acc:HGNC:9548],DnaJ (Hsp40) homolog, subfamily C, member 2 [Sour…
18	20494483	20907184	1864	412702	ENSCAFT00000010317	SEMA3C	sema domain, immunoglobulin domain (Ig), short basic domain, secreted, (semaphorin) 3C [Source:HGNC Symbol;Acc:HGNC:10725]
18	20907481	21067190	829	159710
18	21899827	22063463	586	163637	ENSCAFT00000010276,ENSCAFT00000041247	CACNA2D1,N/A	calcium channel, voltage-dependent, alpha 2/delta subunit 1 [Source:HGNC Symbol;Acc:HGNC:1399],N/A
18	22252790	22732798	1824	480009	ENSCAFT00000010157	PCLO	piccolo presynaptic cytomatrix protein [Source:HGNC Symbol;Acc:HGNC:13406]
18	22735091	22924309	862	189219	ENSCAFT00000010102	SEMA3E	sema domain, immunoglobulin domain (Ig), short basic domain, secreted, (semaphorin) 3E [Source:HGNC Symbol;Acc:HGNC:10727]
18	22924687	23298761	1347	374075	ENSCAFT00000010102	SEMA3E	sema domain, immunoglobulin domain (Ig), short basic domain, secreted, (semaphorin) 3E [Source:HGNC Symbol;Acc:HGNC:10727]
18	28267089	28518469	1038	251381
18	28591041	29056488	2581	465448	ENSCAFT00000010899	LRRC4C	leucine rich repeat containing 4C [Source:HGNC Symbol;Acc:HGNC:29317]
18	30068902	30068930	3	29
18	30869888	30913148	297	43261
18	30917954	30933489	79	15536
18	34135878	34380537	787	244660	ENSCAFT00000011539,ENSCAFT00000044036,ENSCAFT00000045084,ENSCAFT00000041403,ENSCAFT00000011605	KIAA1549L,KIAA1549L,HIPK3,N/A,HIPK3	KIAA1549-like [Source:HGNC Symbol;Acc:HGNC:24836],KIAA1549-like [Source:HGNC Symbol;Acc:HGNC:24836],homeodomain interacting protein kinase 3 [Source:HGNC Symbol;Acc:HGNC:4915],N/A,homeodomain interacting protein kinase 3 [Source:HGNC Symbol;Acc:HGNC:4915]
18	34905631	34909455	9	3825	ENSCAFT00000044660,ENSCAFT00000011756,ENSCAFT00000047338	CCDC73,CCDC73,CCDC73	coiled-coil domain containing 73 [Source:HGNC Symbol;Acc:HGNC:23261],coiled-coil domain containing 73 [Source:HGNC Symbol;Acc:HGNC:23261],coiled-coil domain containing 73 [Source:HGNC Symbol;Acc:HGNC:23261]
18	35107906	35107955	6	50	ENSCAFT00000011914	WT1	Wilms tumor 1 [Source:HGNC Symbol;Acc:HGNC:12796]
18	35281682	35282397	2	716
18	35518831	36106053	1403	587223	ENSCAFT00000047952,ENSCAFT00000012029,ENSCAFT00000012031,ENSCAFT00000012036,ENSCAFT00000048394,ENSCAFT00000012039,ENSCAFT00000012042,ENSCAFT00000045770	ELP4,ELP4,IMMP1L,ELP4,N/A,N/A,N/A,N/A	elongator acetyltransferase complex subunit 4 [Source:HGNC Symbol;Acc:HGNC:1171],elongator acetyltransferase complex subunit 4 [Source:HGNC Symbol;Acc:HGNC:1171],IMP1 inner mitochondrial membrane peptidase-like (S. cerevisiae) [Source:HGNC Symbol;Acc:HGNC:26317],elongator acetyltransferase complex subunit 4 [Source:HGNC Symbol;Acc:HGNC:1171],N/A,N/A,N/A,N/A
18	36950775	36952735	6	1961
18	37146181	37146531	5	351
18	37722244	37722254	2	11
18	39040770	39040966	5	197
18	39216820	39316836	447	100017	ENSCAFT00000012764,ENSCAFT00000039053,ENSCAFT00000012775,ENSCAFT00000012785,ENSCAFT00000012790	OR9G4,N/A,OR9G1,N/A,OR9G1	olfactory receptor, family 9, subfamily G, member 4 [Source:HGNC Symbol;Acc:HGNC:15322],N/A,olfactory receptor, family 9, subfamily G, member 1 [Source:HGNC Symbol;Acc:HGNC:15319],N/A,olfactory receptor, family 9, subfamily G, member 1 [Source:HGNC Symbol;Acc:HGNC:15319]
18	39317135	39317203	3	69
18	39317392	39419659	699	102268	ENSCAFT00000012792,ENSCAFT00000012794,ENSCAFT00000012797,ENSCAFT00000012805,ENSCAFT00000012815,ENSCAFT00000012819,ENSCAFT00000038110	N/A,OR5AR1,OR5AR1,OR5AP2,N/A,OR5M1,OR5M10,N/A,N/A	N/A,olfactory receptor, family 5, subfamily AR, member 1 (gene/pseudogene) [Source:HGNC Symbol;Acc:HGNC:15260],olfactory receptor, family 5, subfamily AR, member 1 (gene/pseudogene) [Source:HGNC Symbol;Acc:HGNC:15260],olfactory receptor, family 5, subfamily AP, member 2 [Source:HGNC Symbol;Acc:HGNC:15258],N/A,olfactory receptor, family 5, subfamily M, member 1 [Source:HGNC Symbol;Acc:HGNC:8352],o…
18	39941242	39954687	79	13446
18	39984510	40185070	1561	200561	ENSCAFT00000038585,ENSCAFT00000012934,ENSCAFT00000012939,ENSCAFT00000012940,ENSCAFT00000045513,ENSCAFT00000043325,ENSCAFT00000043976,ENSCAFT00000012947,ENSCAFT00000012949,ENSCAFT00000041712,ENSCAFT00000012952,ENSCAFT00000012968	OR5I1,OR5W2,N/A,N/A,OR5L2,OR5L1,OR5L1,OR5L1,OR5L2,OR5L1,OR5L2,OR5L1,OR5L1,OR5D18,OR5D14,N/A,OR5D13,OR5D13,N/A	olfactory receptor, family 5, subfamily I, member 1 [Source:HGNC Symbol;Acc:HGNC:8347],olfactory receptor, family 5, subfamily W, member 2 [Source:HGNC Symbol;Acc:HGNC:15299],N/A,N/A,olfactory receptor, family 5, subfamily L, member 2 [Source:HGNC Symbol;Acc:HGNC:8351],olfactory receptor, family 5, subfamily L, member 1 (gene/pseudogene) [Source:HGNC Symbol;Acc:HGNC:8350],olfactory receptor, fami…
18	41426036	41510651	554	84616	ENSCAFT00000013102,ENSCAFT00000013096	OR4S1,N/A	olfactory receptor, family 4, subfamily S, member 1 [Source:HGNC Symbol;Acc:HGNC:14705],N/A
18	41832052	41869560	146	37509	ENSCAFT00000013186	NUP160	nucleoporin 160kDa [Source:HGNC Symbol;Acc:HGNC:18017]
20	10162738	10162738	1	1
20	11802561	12138483	1304	335923	ENSCAFT00000033004,ENSCAFT00000030651,ENSCAFT00000005266	N/A,N/A,N/A	N/A,N/A,N/A
20	12419553	13132262	2491	712710	ENSCAFT00000046830,ENSCAFT00000009032,ENSCAFT00000009041,ENSCAFT00000042387,ENSCAFT00000009043,ENSCAFT00000009530,ENSCAFT00000009554,ENSCAFT00000049757,ENSCAFT00000009609	EDEM1,EDEM1,ARL8B,N/A,BHLHE40,ITPR1,ITPR1,EGOT,SUMF1	ER degradation enhancer, mannosidase alpha-like 1 [Source:HGNC Symbol;Acc:HGNC:18967],ER degradation enhancer, mannosidase alpha-like 1 [Source:HGNC Symbol;Acc:HGNC:18967],ADP-ribosylation factor-like 8B [Source:HGNC Symbol;Acc:HGNC:25564],N/A,basic helix-loop-helix family, member e40 [Source:HGNC Symbol;Acc:HGNC:1046],inositol 1,4,5-trisphosphate receptor, type 1 [Source:HGNC Symbol;Acc:HGNC:618…
20	13532484	13684376	554	151893	ENSCAFT00000009620	LRRN1	leucine rich repeat neuronal 1 [Source:HGNC Symbol;Acc:HGNC:20980]
20	14007778	14162691	510	154914
20	15736512	15845948	645	109437
20	15846179	16391418	2511	545240	ENSCAFT00000046345,ENSCAFT00000009948,ENSCAFT00000042604	CNTN6,CNTN6,N/A	contactin 6 [Source:HGNC Symbol;Acc:HGNC:2176],contactin 6 [Source:HGNC Symbol;Acc:HGNC:2176],N/A
20	16394344	16732974	1421	338631	ENSCAFT00000044189	N/A	N/A
20	16733265	17159542	2381	426278	ENSCAFT00000047619,ENSCAFT00000044854,ENSCAFT00000010134,ENSCAFT00000033345,ENSCAFT00000037541,ENSCAFT00000019812,ENSCAFT00000040524	CHL1,CHL1,CHL1,RNU6-1252P,RNU6-409P,ATP6V1E1,N/A,SNORA67,SNORA67	cell adhesion molecule L1-like [Source:HGNC Symbol;Acc:HGNC:1939],cell adhesion molecule L1-like [Source:HGNC Symbol;Acc:HGNC:1939],cell adhesion molecule L1-like [Source:HGNC Symbol;Acc:HGNC:1939],RNA, U6 small nuclear 1252, pseudogene [Source:HGNC Symbol;Acc:HGNC:48215],RNA, U6 small nuclear 409, pseudogene [Source:HGNC Symbol;Acc:HGNC:47372],ATPase, H+ transporting, lysosomal 31kDa, V1 subunit…
20	23224107	23224113	4	7	ENSCAFT00000043812	FAM19A1	family with sequence similarity 19 (chemokine (C-C motif)-like), member A1 [Source:HGNC Symbol;Acc:HGNC:21587]
20	23831706	23831706	1	1
20	24019476	24019535	6	60	ENSCAFT00000010726,ENSCAFT00000010699	SUCLG2,SUCLG2	succinate-CoA ligase, GDP-forming, beta subunit [Source:HGNC Symbol;Acc:HGNC:11450],succinate-CoA ligase, GDP-forming, beta subunit [Source:HGNC Symbol;Acc:HGNC:11450]
20	25015414	25189634	355	174221	ENSCAFT00000010761,ENSCAFT00000038066,ENSCAFT00000038065,ENSCAFT00000010771,ENSCAFT00000040085	LRIG1,LRIG1,LRIG1,SLC25A26,SNORA64	leucine-rich repeats and immunoglobulin-like domains 1 [Source:HGNC Symbol;Acc:HGNC:17360],leucine-rich repeats and immunoglobulin-like domains 1 [Source:HGNC Symbol;Acc:HGNC:17360],leucine-rich repeats and immunoglobulin-like domains 1 [Source:HGNC Symbol;Acc:HGNC:17360],solute carrier family 25 (S-adenosylmethionine carrier), member 26 [Source:HGNC Symbol;Acc:HGNC:20661],small nucleolar RNA, H/…
20	25189694	25385255	860	195562	ENSCAFT00000045448	N/A	N/A
20	25928787	25928837	8	51	ENSCAFT00000047818	MAGI1	membrane associated guanylate kinase, WW and PDZ domain containing 1 [Source:HGNC Symbol;Acc:HGNC:946]
20	26117741	26130890	43	13150
20	26339514	26340180	10	667
20	27464010	27512068	208	48059
20	30744750	30744752	2	3	ENSCAFT00000011527	FHIT	fragile histidine triad [Source:HGNC Symbol;Acc:HGNC:3701]
20	30745662	30745662	1	1	ENSCAFT00000011527	FHIT	fragile histidine triad [Source:HGNC Symbol;Acc:HGNC:3701]
20	30940823	30940823	1	1	ENSCAFT00000011527	FHIT	fragile histidine triad [Source:HGNC Symbol;Acc:HGNC:3701]
20	31652517	31808506	555	155990	ENSCAFT00000041491,ENSCAFT00000011559	N/A,C3ORF67	N/A,chromosome 3 open reading frame 67 [Source:HGNC Symbol;Acc:HGNC:24763]
20	42034074	42302053	982	267980	ENSCAFT00000035949,ENSCAFT00000021669,ENSCAFT00000021741,ENSCAFT00000046780,ENSCAFT00000021754,ENSCAFT00000045497,ENSCAFT00000021756,ENSCAFT00000021862,ENSCAFT00000021872,ENSCAFT00000021879	PRSS50,TMIE,ALS2CL,ALS2CL,LRRC2,RTP3,RTP3,LTF,CCRL2,CCR5	protease, serine, 50 [Source:HGNC Symbol;Acc:HGNC:17910],transmembrane inner ear [Source:HGNC Symbol;Acc:HGNC:30800],ALS2 C-terminal like [Source:HGNC Symbol;Acc:HGNC:20605],ALS2 C-terminal like [Source:HGNC Symbol;Acc:HGNC:20605],leucine rich repeat containing 2 [Source:HGNC Symbol;Acc:HGNC:14676],receptor (chemosensory) transporter protein 3 [Source:HGNC Symbol;Acc:HGNC:15572],receptor (chemose…
21	8597694	8796195	753	198502
21	9944880	10007892	219	63013
21	10577099	10578548	21	1450
21	10824994	10865302	256	40309	ENSCAFT00000007027	TYR	tyrosinase [Source:HGNC Symbol;Acc:HGNC:12442]
21	11088237	11094220	29	5984	ENSCAFT00000047674,ENSCAFT00000007045	GRM5,GRM5	glutamate receptor, metabotropic 5 [Source:HGNC Symbol;Acc:HGNC:4597],glutamate receptor, metabotropic 5 [Source:HGNC Symbol;Acc:HGNC:4597]
21	11644451	11644598	4	148
21	11990480	11990729	8	250
21	12922379	13040232	528	117854	ENSCAFT00000007134	ME3	malic enzyme 3, NADP(+)-dependent, mitochondrial [Source:HGNC Symbol;Acc:HGNC:6985]
21	13041005	13064423	119	23419	ENSCAFT00000007134	ME3	malic enzyme 3, NADP(+)-dependent, mitochondrial [Source:HGNC Symbol;Acc:HGNC:6985]
21	14407632	14709561	1243	301930	ENSCAFT00000040703	RNU6-626P	RNA, U6 small nuclear 626, pseudogene [Source:HGNC Symbol;Acc:HGNC:47589]
21	14709708	14888606	947	178899
21	14888675	15096779	902	208105	ENSCAFT00000007339	DLG2	discs, large homolog 2 (Drosophila) [Source:HGNC Symbol;Acc:HGNC:2901]
21	15096803	15452757	1786	355955	ENSCAFT00000007339	DLG2	discs, large homolog 2 (Drosophila) [Source:HGNC Symbol;Acc:HGNC:2901]
21	15808363	15809547	30	1185
21	16016291	16270166	787	253876	ENSCAFT00000007424,ENSCAFT00000007438,ENSCAFT00000007446,ENSCAFT00000045002,ENSCAFT00000007459	PCF11,RAB30,DDIAS,DDIAS,PRCP	PCF11 cleavage and polyadenylation factor subunit [Source:HGNC Symbol;Acc:HGNC:30097],RAB30, member RAS oncogene family [Source:HGNC Symbol;Acc:HGNC:9770],DNA damage-induced apoptosis suppressor [Source:HGNC Symbol;Acc:HGNC:26351],DNA damage-induced apoptosis suppressor [Source:HGNC Symbol;Acc:HGNC:26351],prolylcarboxypeptidase (angiotensinase C) [Source:HGNC Symbol;Acc:HGNC:9344]
21	16425696	16461461	201	35766
21	16854203	16854877	5	675
22	12267833	12289062	94	21230
22	12470652	12627384	618	156733
22	13307486	13482198	663	174713
22	21508571	21508717	4	147
22	21744185	21745232	6	1048
22	21745528	21888594	563	143067
22	22766937	22820008	303	53072
22	33753066	33753066	1	1
22	34308977	34602575	1043	293599
22	34606058	34830847	897	224790	ENSCAFT00000047568	N/A	N/A
22	34883495	34883881	9	387
22	35043475	35043708	3	234
22	35351632	35367930	128	16299
22	35899296	36202442	1014	303147	ENSCAFT00000043385,ENSCAFT00000008518	PLAT,PLAT	plasminogen activator, tissue [Source:HGNC Symbol;Acc:HGNC:9051],plasminogen activator, tissue [Source:HGNC Symbol;Acc:HGNC:9051]
23	4848919	5022187	586	173269	ENSCAFT00000007615	WBSCR22	Williams Beuren syndrome chromosome region 22 [Source:HGNC Symbol;Acc:HGNC:16405]
23	5394754	5395020	10	267
23	5631820	5688239	156	56420
23	6549301	6582707	121	33407
23	8882436	8915968	219	33533	ENSCAFT00000047411	STX6	syntaxin 6 [Source:HGNC Symbol;Acc:HGNC:11441]
23	10112321	10114686	21	2366
23	11131775	11151850	41	20076	ENSCAFT00000008413	ULK4	unc-51 like kinase 4 [Source:HGNC Symbol;Acc:HGNC:15784]
23	15169083	15169157	3	75
23	18906449	18906486	3	38
23	21853005	21853017	5	13	ENSCAFT00000009344	ZNF385D	zinc finger protein 385D [Source:HGNC Symbol;Acc:HGNC:26191]
24	5783357	6209344	1518	425988	ENSCAFT00000044148,ENSCAFT00000039015	OTOR,SNRPB2	otoraplin [Source:HGNC Symbol;Acc:HGNC:8517],small nuclear ribonucleoprotein polypeptide B [Source:HGNC Symbol;Acc:HGNC:11155]
24	7327636	7410162	288	82527
24	9569782	10043631	1856	473850	ENSCAFT00000009031	SPTLC3	serine palmitoyltransferase, long chain base subunit 3 [Source:HGNC Symbol;Acc:HGNC:16253]
24	10314871	10315664	5	794
24	10780708	10888439	466	107732
24	12202918	12495154	996	292237	ENSCAFT00000009128,ENSCAFT00000009167	ANKEF1,PAK7	ankyrin repeat and EF-hand domain containing 1 [Source:HGNC Symbol;Acc:HGNC:15803],p21 protein (Cdc42/Rac)-activated kinase 7 [Source:HGNC Symbol;Acc:HGNC:15916]
24	12498532	12748529	935	249998	ENSCAFT00000009167,ENSCAFT00000009177	PAK7,LAMP5	p21 protein (Cdc42/Rac)-activated kinase 7 [Source:HGNC Symbol;Acc:HGNC:15916],lysosomal-associated membrane protein family, member 5 [Source:HGNC Symbol;Acc:HGNC:16097]
24	12987029	13028796	175	41768	ENSCAFT00000009402	PLCB4	phospholipase C, beta 4 [Source:HGNC Symbol;Acc:HGNC:9059]
24	13235529	13449669	953	214141	ENSCAFT00000046106,ENSCAFT00000009472,ENSCAFT00000040588	PLCB1,PLCB1,N/A	phospholipase C, beta 1 (phosphoinositide-specific) [Source:HGNC Symbol;Acc:HGNC:15917],phospholipase C, beta 1 (phosphoinositide-specific) [Source:HGNC Symbol;Acc:HGNC:15917],N/A
24	13613157	13626537	78	13381
24	13790641	13836313	147	45673
24	14020619	14020619	1	1
24	14119974	14409243	1331	289270	ENSCAFT00000009484,ENSCAFT00000009507	TMX4,HAO1	thioredoxin-related transmembrane protein 4 [Source:HGNC Symbol;Acc:HGNC:25237],hydroxyacid oxidase (glycolate oxidase) 1 [Source:HGNC Symbol;Acc:HGNC:4809]
24	14409507	14616717	889	207211
24	18857373	18969815	378	112443	ENSCAFT00000010862,ENSCAFT00000041344	STK35,RNU6-746P,RNU6-524P	serine/threonine kinase 35 [Source:HGNC Symbol;Acc:HGNC:16254],RNA, U6 small nuclear 746, pseudogene [Source:HGNC Symbol;Acc:HGNC:47709],RNA, U6 small nuclear 524, pseudogene [Source:HGNC Symbol;Acc:HGNC:47487]
24	19227775	19253803	180	26029	ENSCAFT00000042974,ENSCAFT00000010892	N/A,N/A	N/A,N/A
24	19546165	19559271	75	13107	ENSCAFT00000044757	SIRPB2	signal-regulatory protein beta 2 [Source:HGNC Symbol;Acc:HGNC:16247]
24	20328382	20661857	1169	333476	ENSCAFT00000011161,ENSCAFT00000045279,ENSCAFT00000011111,ENSCAFT00000039763,ENSCAFT00000011176,ENSCAFT00000047542,ENSCAFT00000011182,ENSCAFT00000039080,ENSCAFT00000048621,ENSCAFT00000011186,ENSCAFT00000011190,ENSCAFT00000011191	CSNK2A3,CSNK2A1,TBC1D20,RBCK1,TRIB3,TRIB3,NRSN2,SOX12,ZCCHC3,ZCCHC3,C20ORF96,DEFB129,DEFB128	casein kinase 2, alpha 3 polypeptide [Source:HGNC Symbol;Acc:HGNC:2458],casein kinase 2, alpha 1 polypeptide [Source:HGNC Symbol;Acc:HGNC:2457],TBC1 domain family, member 20 [Source:HGNC Symbol;Acc:HGNC:16133],RanBP-type and C3HC4-type zinc finger containing 1 [Source:HGNC Symbol;Acc:HGNC:15864],tribbles pseudokinase 3 [Source:HGNC Symbol;Acc:HGNC:16228],tribbles pseudokinase 3 [Source:HGNC Symbo…
24	26229062	26229133	7	72
24	26601892	26607776	6	5885	ENSCAFT00000014042	RPRD1B	regulation of nuclear pre-mRNA domain containing 1B [Source:HGNC Symbol;Acc:HGNC:16209]
24	27301479	27791911	2817	490433	ENSCAFT00000014346,ENSCAFT00000014371,ENSCAFT00000014378	FAM83D,DHX35,DHX35	family with sequence similarity 83, member D [Source:HGNC Symbol;Acc:HGNC:16122],DEAH (Asp-Glu-Ala-His) box polypeptide 35 [Source:HGNC Symbol;Acc:HGNC:15861],DEAH (Asp-Glu-Ala-His) box polypeptide 35 [Source:HGNC Symbol;Acc:HGNC:15861]
24	27792271	27828541	201	36271
25	6382247	6384082	4	1836
25	10609588	10637312	109	27725	ENSCAFT00000038628,ENSCAFT00000010769	MTUS2,MTUS2	microtubule associated tumor suppressor candidate 2 [Source:HGNC Symbol;Acc:HGNC:20595],microtubule associated tumor suppressor candidate 2 [Source:HGNC Symbol;Acc:HGNC:20595]
25	10870168	10872512	34	2345
25	11474350	11900259	1583	425910	ENSCAFT00000049846,ENSCAFT00000010833,ENSCAFT00000047140,ENSCAFT00000010813,ENSCAFT00000043308,ENSCAFT00000045968,ENSCAFT00000010860,ENSCAFT00000010866,ENSCAFT00000010870,ENSCAFT00000033107	PAN3,PAN3,FLT3,FLT3,FLT3,URAD,CDX2,PDX1,GSX1,U3,U3,U3,SNORD3D	PAN3 poly(A) specific ribonuclease subunit [Source:HGNC Symbol;Acc:HGNC:29991],PAN3 poly(A) specific ribonuclease subunit [Source:HGNC Symbol;Acc:HGNC:29991],fms-related tyrosine kinase 3 [Source:HGNC Symbol;Acc:HGNC:3765],fms-related tyrosine kinase 3 [Source:HGNC Symbol;Acc:HGNC:3765],fms-related tyrosine kinase 3 [Source:HGNC Symbol;Acc:HGNC:3765],ureidoimidazoline (2-oxo-4-hydroxy-4-carboxy-5…
25	14547357	14547488	4	132
25	15146871	15160486	76	13616
25	15772275	15934736	387	162462
25	20285426	20335737	209	50312	ENSCAFT00000048958,ENSCAFT00000012239	NEK1,NEK1	NIMA-related kinase 1 [Source:HGNC Symbol;Acc:HGNC:7744],NIMA-related kinase 1 [Source:HGNC Symbol;Acc:HGNC:7744]
25	20472173	20656872	622	184700	ENSCAFT00000048958,ENSCAFT00000012239,ENSCAFT00000038926,ENSCAFT00000038928,ENSCAFT00000012283	NEK1,NEK1,CLCN3,CLCN3,C4ORF27	NIMA-related kinase 1 [Source:HGNC Symbol;Acc:HGNC:7744],NIMA-related kinase 1 [Source:HGNC Symbol;Acc:HGNC:7744],chloride channel, voltage-sensitive 3 [Source:HGNC Symbol;Acc:HGNC:2021],chloride channel, voltage-sensitive 3 [Source:HGNC Symbol;Acc:HGNC:2021],chromosome 4 open reading frame 27 [Source:HGNC Symbol;Acc:HGNC:26051]
25	21850629	21857267	73	6639
25	21887065	21887150	7	86
25	22197766	22236816	234	39051
25	22260283	22403178	936	142896	ENSCAFT00000034431	N/A	N/A
25	22570115	22570242	2	128
25	22986897	22986998	2	102
25	23452626	23577803	541	125178	ENSCAFT00000012464	GALNTL6	polypeptide N-acetylgalactosaminyltransferase-like 6 [Source:HGNC Symbol;Acc:HGNC:33844]
25	23577961	23597911	103	19951	ENSCAFT00000012464	GALNTL6	polypeptide N-acetylgalactosaminyltransferase-like 6 [Source:HGNC Symbol;Acc:HGNC:33844]
25	26463279	26618494	670	155216	ENSCAFT00000012731,ENSCAFT00000012820,ENSCAFT00000012867	FAM167A,N/A,MTMR9	family with sequence similarity 167, member A [Source:HGNC Symbol;Acc:HGNC:15549],N/A,myotubularin related protein 9 [Source:HGNC Symbol;Acc:HGNC:14596]
25	27239115	27295476	241	56362	ENSCAFT00000012911	C8ORF74	chromosome 8 open reading frame 74 [Source:HGNC Symbol;Acc:HGNC:32296]
25	29291592	29346244	287	54653
25	29563887	30384916	3805	821030	ENSCAFT00000013271,ENSCAFT00000013295,ENSCAFT00000049239,ENSCAFT00000013303,ENSCAFT00000040986,ENSCAFT00000013331,ENSCAFT00000048255,ENSCAFT00000013340,ENSCAFT00000039007,ENSCAFT00000013347,ENSCAFT00000045714,ENSCAFT00000013370,ENSCAFT00000013417,ENSCAFT00000013418,ENSCAFT00000013549,ENSCAFT00000013788,ENSCAFT00000041001,ENSCAFT00000013835,ENSCAFT00000013855,ENSCAFT00000039833,ENSCAFT00000043817	SCARA5,PBK,ESCO2,ESCO2,N/A,CCDC25,CCDC25,SCARA3,CLU,CLU,N/A,N/A,EPHX2,EPHX2,CHRNA2,PTK2B,N/A,TRIM35,STMN4,STMN4,STMN4	scavenger receptor class A, member 5 [Source:HGNC Symbol;Acc:HGNC:28701],PDZ binding kinase [Source:HGNC Symbol;Acc:HGNC:18282],establishment of sister chromatid cohesion N-acetyltransferase 2 [Source:HGNC Symbol;Acc:HGNC:27230],establishment of sister chromatid cohesion N-acetyltransferase 2 [Source:HGNC Symbol;Acc:HGNC:27230],N/A,coiled-coil domain containing 25 [Source:HGNC Symbol;Acc:HGNC:255…
25	30384973	30565058	1186	180086
25	30581065	30871525	1596	290461	ENSCAFT00000013858	ADRA1A	adrenoceptor alpha 1A [Source:HGNC Symbol;Acc:HGNC:277]
25	30871639	31296990	2008	425352	ENSCAFT00000013956,ENSCAFT00000013996,ENSCAFT00000038903,ENSCAFT00000045269,ENSCAFT00000014085	DPYSL2,PNMA2,BNIP3L,PPP2R2A,PPP2R2A	dihydropyrimidinase-like 2 [Source:HGNC Symbol;Acc:HGNC:3014],paraneoplastic Ma antigen 2 [Source:HGNC Symbol;Acc:HGNC:9159],BCL2/adenovirus E1B 19kDa interacting protein 3-like [Source:HGNC Symbol;Acc:HGNC:1085],protein phosphatase 2, regulatory subunit B, alpha [Source:HGNC Symbol;Acc:HGNC:9304],protein phosphatase 2, regulatory subunit B, alpha [Source:HGNC Symbol;Acc:HGNC:9304]
25	31470297	31613309	546	143013	ENSCAFT00000014211	EBF2	early B-cell factor 2 [Source:HGNC Symbol;Acc:HGNC:19090]
25	31613333	31657100	162	43768	ENSCAFT00000014211	EBF2	early B-cell factor 2 [Source:HGNC Symbol;Acc:HGNC:19090]
25	31809388	31951384	698	141997	ENSCAFT00000046597,ENSCAFT00000014238	CDCA2,CDCA2	cell division cycle associated 2 [Source:HGNC Symbol;Acc:HGNC:14623],cell division cycle associated 2 [Source:HGNC Symbol;Acc:HGNC:14623]
25	32098185	32320190	1030	222006	ENSCAFT00000014320	DOCK5	dedicator of cytokinesis 5 [Source:HGNC Symbol;Acc:HGNC:23476]
25	32321903	32363882	146	41980
25	33200496	33200507	4	12
25	35839658	35866281	112	26624	ENSCAFT00000042456	N/A	N/A
25	36097540	36097634	8	95
25	36641316	36659517	121	18202
25	36994443	37118863	585	124421	ENSCAFT00000016130,ENSCAFT00000016132,ENSCAFT00000038186,ENSCAFT00000016136	N/A,N/A,LPL,LPL	N/A,N/A,lipoprotein lipase [Source:HGNC Symbol;Acc:HGNC:6677],lipoprotein lipase [Source:HGNC Symbol;Acc:HGNC:6677]
25	40009059	40018579	36	9521	ENSCAFT00000049664	COL4A3	collagen, type IV, alpha 3 (Goodpasture antigen) [Source:HGNC Symbol;Acc:HGNC:2204]
25	41249568	41249667	2	100
25	42365317	42365420	2	104
25	42994336	42994336	1	1
26	4334957	4334993	5	37
26	10092210	10454622	1621	362413	ENSCAFT00000041332,ENSCAFT00000049747,ENSCAFT00000014160,ENSCAFT00000014182,ENSCAFT00000014196,ENSCAFT00000014202	RNA5SP75,RPH3A,RPH3A,OAS1,OAS3,OAS2	RNA, 5S ribosomal pseudogene 75 [Source:HGNC Symbol;Acc:HGNC:42852],rabphilin 3A [Source:HGNC Symbol;Acc:HGNC:17056],rabphilin 3A [Source:HGNC Symbol;Acc:HGNC:17056],2'-5'-oligoadenylate synthetase 1, 40/46kDa [Source:HGNC Symbol;Acc:HGNC:8086],2'-5'-oligoadenylate synthetase 3, 100kDa [Source:HGNC Symbol;Acc:HGNC:8088],2'-5'-oligoadenylate synthetase 2, 69/71kDa [Source:HGNC Symbol;Acc:HGNC:8087]
26	10632904	10747214	572	114311	ENSCAFT00000014352,ENSCAFT00000014391,ENSCAFT00000014409,ENSCAFT00000046446,ENSCAFT00000014432	DDX54,TPCN1,SLC8B1,SLC8B1,PLBD2	DEAD (Asp-Glu-Ala-Asp) box polypeptide 54 [Source:HGNC Symbol;Acc:HGNC:20084],two pore segment channel 1 [Source:HGNC Symbol;Acc:HGNC:18182],solute carrier family 8 (sodium/lithium/calcium exchanger), member B1 [Source:HGNC Symbol;Acc:HGNC:26175],solute carrier family 8 (sodium/lithium/calcium exchanger), member B1 [Source:HGNC Symbol;Acc:HGNC:26175],phospholipase B domain containing 2 [Source:HG…
26	11698718	11992859	1102	294142	ENSCAFT00000014674,ENSCAFT00000046183,ENSCAFT00000033136	TBX3,TBX3,RNU6-942P,RNU6-1196P,RNU6-387P	T-box 3 [Source:HGNC Symbol;Acc:HGNC:11602],T-box 3 [Source:HGNC Symbol;Acc:HGNC:11602],RNA, U6 small nuclear 942, pseudogene [Source:HGNC Symbol;Acc:HGNC:47905],RNA, U6 small nuclear 1196, pseudogene [Source:HGNC Symbol;Acc:HGNC:48159],RNA, U6 small nuclear 387, pseudogene [Source:HGNC Symbol;Acc:HGNC:47350]
26	12096154	12371459	1336	275306
26	12523945	12687351	631	163407	ENSCAFT00000046279	N/A	N/A
26	13633547	13936492	1159	302946	ENSCAFT00000046460,ENSCAFT00000014770,ENSCAFT00000014779,ENSCAFT00000014796,ENSCAFT00000033355,ENSCAFT00000015618,ENSCAFT00000049353	FBXW8,FBXW8,TESC,FBXO21,N/A,NOS1,NOS1	F-box and WD repeat domain containing 8 [Source:HGNC Symbol;Acc:HGNC:13597],F-box and WD repeat domain containing 8 [Source:HGNC Symbol;Acc:HGNC:13597],tescalcin [Source:HGNC Symbol;Acc:HGNC:26065],F-box protein 21 [Source:HGNC Symbol;Acc:HGNC:13592],N/A,nitric oxide synthase 1 (neuronal) [Source:HGNC Symbol;Acc:HGNC:7872],nitric oxide synthase 1 (neuronal) [Source:HGNC Symbol;Acc:HGNC:7872]
26	13936530	14268743	1566	332214	ENSCAFT00000049353,ENSCAFT00000015680,ENSCAFT00000015673,ENSCAFT00000033313	NOS1,KSR2,KSR2,RNA5SP387,RNA5SP177	nitric oxide synthase 1 (neuronal) [Source:HGNC Symbol;Acc:HGNC:7872],kinase suppressor of ras 2 [Source:HGNC Symbol;Acc:HGNC:18610],kinase suppressor of ras 2 [Source:HGNC Symbol;Acc:HGNC:18610],RNA, 5S ribosomal pseudogene 387 [Source:HGNC Symbol;Acc:HGNC:43287],RNA, 5S ribosomal pseudogene 177 [Source:HGNC Symbol;Acc:HGNC:43077]
26	14917641	15834874	3666	917234	ENSCAFT00000040913,ENSCAFT00000044060,ENSCAFT00000035330,ENSCAFT00000049861,ENSCAFT00000048505,ENSCAFT00000015857,ENSCAFT00000044548,ENSCAFT00000042198,ENSCAFT00000015890,ENSCAFT00000016092,ENSCAFT00000033991	AP000478.1,SRRM4,SRRM4,HSPB8,CCDC60,CCDC60,TMEM233,RN7SKP197,PRKAB1,CIT,N/A	N/A,serine/arginine repetitive matrix 4 [Source:HGNC Symbol;Acc:HGNC:29389],serine/arginine repetitive matrix 4 [Source:HGNC Symbol;Acc:HGNC:29389],heat shock 22kDa protein 8 [Source:HGNC Symbol;Acc:HGNC:30171],coiled-coil domain containing 60 [Source:HGNC Symbol;Acc:HGNC:28610],coiled-coil domain containing 60 [Source:HGNC Symbol;Acc:HGNC:28610],transmembrane protein 233 [Source:HGNC Symbol;Acc:…
26	17295254	17782455	2158	487202	ENSCAFT00000017196,ENSCAFT00000017204,ENSCAFT00000049208,ENSCAFT00000049809,ENSCAFT00000017236,ENSCAFT00000017266,ENSCAFT00000017297,ENSCAFT00000017330,ENSCAFT00000042951,ENSCAFT00000000252,ENSCAFT00000017359,ENSCAFT00000017668	GLTP,FAM222A,FAM222A,MVK,MVK,MMAB,UBE3B,KCTD10,MYO1H,MYO1H,FOXN4,ACACB	glycolipid transfer protein [Source:HGNC Symbol;Acc:HGNC:24867],family with sequence similarity 222, member A [Source:HGNC Symbol;Acc:HGNC:25915],family with sequence similarity 222, member A [Source:HGNC Symbol;Acc:HGNC:25915],mevalonate kinase [Source:HGNC Symbol;Acc:HGNC:7530],mevalonate kinase [Source:HGNC Symbol;Acc:HGNC:7530],methylmalonic aciduria (cobalamin deficiency) cblB type [Source:H…
26	17782554	17905986	457	123433	ENSCAFT00000017668,ENSCAFT00000017724	ACACB,UNG	acetyl-CoA carboxylase beta [Source:HGNC Symbol;Acc:HGNC:85],uracil-DNA glycosylase [Source:HGNC Symbol;Acc:HGNC:12572]
26	17906055	18078744	897	172690	ENSCAFT00000017724,ENSCAFT00000017727,ENSCAFT00000048296,ENSCAFT00000017755,ENSCAFT00000017786,ENSCAFT00000017842,ENSCAFT00000017850,ENSCAFT00000017924	UNG,ALKBH2,USP30,USP30,SVOP,DAO,DAO,SSH1	uracil-DNA glycosylase [Source:HGNC Symbol;Acc:HGNC:12572],alkB, alkylation repair homolog 2 (E. coli) [Source:HGNC Symbol;Acc:HGNC:32487],ubiquitin specific peptidase 30 [Source:HGNC Symbol;Acc:HGNC:20065],ubiquitin specific peptidase 30 [Source:HGNC Symbol;Acc:HGNC:20065],SV2 related protein homolog (rat) [Source:HGNC Symbol;Acc:HGNC:25417],D-amino-acid oxidase [Source:HGNC Symbol;Acc:HGNC:2671…
26	18253113	18379038	576	125926	ENSCAFT00000047446,ENSCAFT00000017991,ENSCAFT00000042917,ENSCAFT00000040953,ENSCAFT00000018004,ENSCAFT00000018071,ENSCAFT00000018081	SELPLG,SELPLG,TMEM119,N/A,ISCU,SART3,FICD	selectin P ligand [Source:HGNC Symbol;Acc:HGNC:10722],selectin P ligand [Source:HGNC Symbol;Acc:HGNC:10722],transmembrane protein 119 [Source:HGNC Symbol;Acc:HGNC:27884],N/A,iron-sulfur cluster assembly enzyme [Source:HGNC Symbol;Acc:HGNC:29882],squamous cell carcinoma antigen recognized by T cells 3 [Source:HGNC Symbol;Acc:HGNC:16860],FIC domain containing [Source:HGNC Symbol;Acc:HGNC:18416]
26	18679497	18894385	1038	214889	ENSCAFT00000018097,ENSCAFT00000018102	WSCD2,N/A	WSC domain containing 2 [Source:HGNC Symbol;Acc:HGNC:29117],N/A
26	18999415	19002077	17	2663	ENSCAFT00000018283,ENSCAFT00000018292	SGSM1,SGSM1	small G protein signaling modulator 1 [Source:HGNC Symbol;Acc:HGNC:29410],small G protein signaling modulator 1 [Source:HGNC Symbol;Acc:HGNC:29410]
26	19158254	19329141	1201	170888	ENSCAFT00000018343,ENSCAFT00000038005,ENSCAFT00000018362,ENSCAFT00000018382	KIAA1671,KIAA1671,CRYBB3,CRYBB2	KIAA1671 [Source:HGNC Symbol;Acc:HGNC:29345],KIAA1671 [Source:HGNC Symbol;Acc:HGNC:29345],crystallin, beta B3 [Source:HGNC Symbol;Acc:HGNC:2400],crystallin, beta B2 [Source:HGNC Symbol;Acc:HGNC:2398]
26	19419458	19865563	2197	446106	ENSCAFT00000018482,ENSCAFT00000018507	ADRBK2,MYO18B	adrenergic, beta, receptor kinase 2 [Source:HGNC Symbol;Acc:HGNC:290],myosin XVIIIB [Source:HGNC Symbol;Acc:HGNC:18150]
26	20016632	20719015	3132	702384	ENSCAFT00000018602,ENSCAFT00000018616,ENSCAFT00000018633,ENSCAFT00000018636,ENSCAFT00000045711,ENSCAFT00000018663,ENSCAFT00000044117,ENSCAFT00000018680,ENSCAFT00000018721,ENSCAFT00000044718,ENSCAFT00000046595,ENSCAFT00000018755,ENSCAFT00000046749,ENSCAFT00000043480,ENSCAFT00000043966,ENSCAFT00000043947	SEZ6L,ASPHD2,HPS4,SRRD,TFIP11,TFIP11,TFIP11,TPST2,CRYBB1,CRYBB1,CRYBB1,CRYBA4,N/A,MIAT_EXON5_1,MIAT_EXON5_2,MIAT_EXON5_3	seizure related 6 homolog (mouse)-like [Source:HGNC Symbol;Acc:HGNC:10763],aspartate beta-hydroxylase domain containing 2 [Source:HGNC Symbol;Acc:HGNC:30437],Hermansky-Pudlak syndrome 4 [Source:HGNC Symbol;Acc:HGNC:15844],SRR1 domain containing [Source:HGNC Symbol;Acc:HGNC:33910],tuftelin interacting protein 11 [Source:HGNC Symbol;Acc:HGNC:17165],tuftelin interacting protein 11 [Source:HGNC Symbo…
26	20719052	20831460	553	112409
26	23735665	23947275	748	211611	ENSCAFT00000020358,ENSCAFT00000035164,ENSCAFT00000020367	DUSP18,C5ORF52,OSBP2	dual specificity phosphatase 18 [Source:HGNC Symbol;Acc:HGNC:18484],chromosome 5 open reading frame 52 [Source:HGNC Symbol;Acc:HGNC:35121],oxysterol binding protein 2 [Source:HGNC Symbol;Acc:HGNC:8504]
26	27769091	27980171	717	211081	ENSCAFT00000021641,ENSCAFT00000036313,ENSCAFT00000021681,ENSCAFT00000021684,ENSCAFT00000044558,ENSCAFT00000021894	RSPH14,RSPH14,GNAZ,RAB36,N/A,BCR	radial spoke head 14 homolog (Chlamydomonas) [Source:HGNC Symbol;Acc:HGNC:13437],radial spoke head 14 homolog (Chlamydomonas) [Source:HGNC Symbol;Acc:HGNC:13437],guanine nucleotide binding protein (G protein), alpha z polypeptide [Source:HGNC Symbol;Acc:HGNC:4395],RAB36, member RAS oncogene family [Source:HGNC Symbol;Acc:HGNC:9775],N/A,breakpoint cluster region [Source:HGNC Symbol;Acc:HGNC:1014]
26	29570961	29701645	595	130685	ENSCAFT00000023085	SEPT5	septin 5 [Source:HGNC Symbol;Acc:HGNC:9164]
26	29894130	29937151	114	43022	ENSCAFT00000023485	CLTCL1	clathrin, heavy chain-like 1 [Source:HGNC Symbol;Acc:HGNC:2093]
26	31599089	32338501	5994	739413	ENSCAFT00000025463,ENSCAFT00000034457	N/A,N/A	N/A,N/A
26	32338538	32511942	1396	173405	ENSCAFT00000024605	ZWINT	ZW10 interacting kinetochore protein [Source:HGNC Symbol;Acc:HGNC:13195]
26	32570978	32668447	820	97470
26	32855819	32997201	1291	141383
26	33288329	33288394	3	66
26	36305931	36305943	2	13
26	36625340	37010908	2473	385569	ENSCAFT00000035994	N/A	N/A
26	38231348	38508875	1994	277528	ENSCAFT00000047273,ENSCAFT00000042986,ENSCAFT00000036576,ENSCAFT00000024834	RNLS,N/A,LIPJ,LIPF	renalase, FAD-dependent amine oxidase [Source:HGNC Symbol;Acc:HGNC:25641],N/A,lipase, family member J [Source:HGNC Symbol;Acc:HGNC:21773],lipase, gastric [Source:HGNC Symbol;Acc:HGNC:6622]
28	2709868	3022571	1509	312704	ENSCAFT00000034050,ENSCAFT00000047408,ENSCAFT00000011264,ENSCAFT00000046148	RNU6-212P,CXCL12,CXCL12,CXCL12	RNA, U6 small nuclear 212, pseudogene [Source:HGNC Symbol;Acc:HGNC:47175],chemokine (C-X-C motif) ligand 12 [Source:HGNC Symbol;Acc:HGNC:10672],chemokine (C-X-C motif) ligand 12 [Source:HGNC Symbol;Acc:HGNC:10672],chemokine (C-X-C motif) ligand 12 [Source:HGNC Symbol;Acc:HGNC:10672]
28	4814093	5007639	814	193547
28	5065170	5241286	661	176117	ENSCAFT00000011570	TSFM	Ts translation elongation factor, mitochondrial [Source:HGNC Symbol;Acc:HGNC:12367]
28	6086343	6313037	763	226695	ENSCAFT00000047174,ENSCAFT00000011668,ENSCAFT00000011674,ENSCAFT00000049890,ENSCAFT00000011703	PPP1R3C,N/A,MKRN1,TNKS2,TNKS2	protein phosphatase 1, regulatory subunit 3C [Source:HGNC Symbol;Acc:HGNC:9293],N/A,makorin ring finger protein 1 [Source:HGNC Symbol;Acc:HGNC:7112],tankyrase, TRF1-interacting ankyrin-related ADP-ribose polymerase 2 [Source:HGNC Symbol;Acc:HGNC:15677],tankyrase, TRF1-interacting ankyrin-related ADP-ribose polymerase 2 [Source:HGNC Symbol;Acc:HGNC:15677]
28	15868158	16230761	1284	362604	ENSCAFT00000016617,ENSCAFT00000048537,ENSCAFT00000016636,ENSCAFT00000042144,ENSCAFT00000016654,ENSCAFT00000046042	NEURL1,NEURL1,SH3PXD2A,N/A,OBFC1,OBFC1	neuralized E3 ubiquitin protein ligase 1 [Source:HGNC Symbol;Acc:HGNC:7761],neuralized E3 ubiquitin protein ligase 1 [Source:HGNC Symbol;Acc:HGNC:7761],SH3 and PX domains 2A [Source:HGNC Symbol;Acc:HGNC:23664],N/A,oligonucleotide/oligosaccharide-binding fold containing 1 [Source:HGNC Symbol;Acc:HGNC:26200],oligonucleotide/oligosaccharide-binding fold containing 1 [Source:HGNC Symbol;Acc:HGNC:2620…
28	16984249	17067402	343	83154	ENSCAFT00000048390,ENSCAFT00000016888	SORCS3,SORCS3	sortilin-related VPS10 domain containing receptor 3 [Source:HGNC Symbol;Acc:HGNC:16699],sortilin-related VPS10 domain containing receptor 3 [Source:HGNC Symbol;Acc:HGNC:16699]
28	17241933	17460452	938	218520	ENSCAFT00000048390,ENSCAFT00000016888	SORCS3,SORCS3	sortilin-related VPS10 domain containing receptor 3 [Source:HGNC Symbol;Acc:HGNC:16699],sortilin-related VPS10 domain containing receptor 3 [Source:HGNC Symbol;Acc:HGNC:16699]
28	17460521	17787721	1412	327201	ENSCAFT00000048390,ENSCAFT00000016888,ENSCAFT00000034514	SORCS3,SORCS3,RNU1-16P	sortilin-related VPS10 domain containing receptor 3 [Source:HGNC Symbol;Acc:HGNC:16699],sortilin-related VPS10 domain containing receptor 3 [Source:HGNC Symbol;Acc:HGNC:16699],RNA, U1 small nuclear 16, pseudogene [Source:HGNC Symbol;Acc:HGNC:39890]
28	17788167	18017677	1089	229511	ENSCAFT00000041002,ENSCAFT00000019328	N/A,PIN4	N/A,peptidylprolyl cis/trans isomerase, NIMA-interacting 4 [Source:HGNC Symbol;Acc:HGNC:8992]
28	18018213	18179117	806	160905	ENSCAFT00000033019	N/A	N/A
28	18186336	18360457	832	174122
28	18546535	18561650	47	15116
28	18793463	19170240	1426	376778	ENSCAFT00000016900,ENSCAFT00000038014	SORCS1,SORCS1	sortilin-related VPS10 domain containing receptor 1 [Source:HGNC Symbol;Acc:HGNC:16697],sortilin-related VPS10 domain containing receptor 1 [Source:HGNC Symbol;Acc:HGNC:16697]
28	19372995	19751509	1772	378515
28	19954130	20120296	842	166167
28	20605295	20839753	1447	234459
28	21414949	21678015	889	263067	ENSCAFT00000017013,ENSCAFT00000017039,ENSCAFT00000048029,ENSCAFT00000017054	ADD3,MXI1,SMNDC1,SMNDC1	adducin 3 (gamma) [Source:HGNC Symbol;Acc:HGNC:245],MAX interactor 1, dimerization protein [Source:HGNC Symbol;Acc:HGNC:7534],survival motor neuron domain containing 1 [Source:HGNC Symbol;Acc:HGNC:16900],survival motor neuron domain containing 1 [Source:HGNC Symbol;Acc:HGNC:16900]
28	21978864	22150404	836	171541	ENSCAFT00000017780,ENSCAFT00000017152,ENSCAFT00000041622	RBM20,RBM20,N/A	RNA binding motif protein 20 [Source:HGNC Symbol;Acc:HGNC:27424],RNA binding motif protein 20 [Source:HGNC Symbol;Acc:HGNC:27424],N/A
28	22809160	22835695	106	26536
29	725579	752785	152	27207
29	1808879	1866825	459	57947
29	2076499	2076584	3	86
29	2650597	2814599	635	164003	ENSCAFT00000010804	SNTG1	syntrophin, gamma 1 [Source:HGNC Symbol;Acc:HGNC:13740]
29	3035830	3035957	8	128
29	3873190	4134515	901	261326	ENSCAFT00000010894	ST18	suppression of tumorigenicity 18, zinc finger [Source:HGNC Symbol;Acc:HGNC:18695]
29	4604847	4772406	795	167560	ENSCAFT00000011063	N/A	N/A
29	5272708	5435420	720	162713	ENSCAFT00000011101,ENSCAFT00000011155	CRTC1,ATP6V1H	CREB regulated transcription coactivator 1 [Source:HGNC Symbol;Acc:HGNC:16062],ATPase, H+ transporting, lysosomal 50/57kDa, V1 subunit H [Source:HGNC Symbol;Acc:HGNC:18303]
29	5699475	5791055	342	91581	ENSCAFT00000011200,ENSCAFT00000041496	MRPL15,RNU6-180P	mitochondrial ribosomal protein L15 [Source:HGNC Symbol;Acc:HGNC:14054],RNA, U6 small nuclear 180, pseudogene [Source:HGNC Symbol;Acc:HGNC:47143]
29	6924863	6967685	138	42823	ENSCAFT00000011208	XKR4	XK, Kell blood group complex subunit-related family, member 4 [Source:HGNC Symbol;Acc:HGNC:29394]
29	7648306	7811781	840	163476	ENSCAFT00000011321,ENSCAFT00000011322	SDR16C5,PENK	short chain dehydrogenase/reductase family 16C, member 5 [Source:HGNC Symbol;Acc:HGNC:30311],proenkephalin [Source:HGNC Symbol;Acc:HGNC:8831]
29	7867976	8002641	680	134666
29	9895565	9895597	5	33
29	10914922	10939348	129	24427
29	11110442	11117391	17	6950
29	11117845	11125509	19	7665
29	12020822	12196446	927	175625	ENSCAFT00000039843,ENSCAFT00000050096	ASPH,N/A	aspartate beta-hydroxylase [Source:HGNC Symbol;Acc:HGNC:757],N/A
29	12693179	12693219	2	41
29	13350195	13400725	307	50531
29	13665454	13665454	1	1
29	17837901	17839125	14	1225	ENSCAFT00000012249	C8ORF34	chromosome 8 open reading frame 34 [Source:HGNC Symbol;Acc:HGNC:30905]
29	18206863	18366231	757	159369
30	11526309	11660007	354	133699	ENSCAFT00000021716,ENSCAFT00000021730,ENSCAFT00000021740,ENSCAFT00000021757,ENSCAFT00000038545,ENSCAFT00000021767,ENSCAFT00000040059	DUOX2,DUOXA2,DUOXA1,DUOX1,SHF,SHF,N/A	dual oxidase 2 [Source:HGNC Symbol;Acc:HGNC:13273],dual oxidase maturation factor 2 [Source:HGNC Symbol;Acc:HGNC:32698],dual oxidase maturation factor 1 [Source:HGNC Symbol;Acc:HGNC:26507],dual oxidase 1 [Source:HGNC Symbol;Acc:HGNC:3062],Src homology 2 domain containing F [Source:HGNC Symbol;Acc:HGNC:25116],Src homology 2 domain containing F [Source:HGNC Symbol;Acc:HGNC:25116],N/A
30	11818262	11818267	4	6
30	12054771	12137138	347	82368
30	12198984	12332783	674	133800
30	12332811	12422740	442	89930
30	12705501	12801005	426	95505	ENSCAFT00000041649	N/A	N/A
30	12801175	12980257	794	179083	ENSCAFT00000042557	N/A	N/A
30	12981331	13239158	1272	257828
30	13510762	14112672	2236	601911	ENSCAFT00000022132	SEMA6D	sema domain, transmembrane domain (TM), and cytoplasmic domain, (semaphorin) 6D [Source:HGNC Symbol;Acc:HGNC:16770]
30	14112771	14122560	55	9790
30	14122640	14559861	1617	437222	ENSCAFT00000022156,ENSCAFT00000022267,ENSCAFT00000022263,ENSCAFT00000022252,ENSCAFT00000045492,ENSCAFT00000022679,ENSCAFT00000047628	SLC24A5,MYEF2,MYEF2,MYEF2,CTXN2,SLC12A1,SLC12A1	solute carrier family 24 (sodium/potassium/calcium exchanger), member 5 [Source:HGNC Symbol;Acc:HGNC:20611],myelin expression factor 2 [Source:HGNC Symbol;Acc:HGNC:17940],myelin expression factor 2 [Source:HGNC Symbol;Acc:HGNC:17940],myelin expression factor 2 [Source:HGNC Symbol;Acc:HGNC:17940],cortexin 2 [Source:HGNC Symbol;Acc:HGNC:31109],solute carrier family 12 (sodium/potassium/chloride tra…
30	32899217	32899527	2	311
30	33337233	33337406	5	174	ENSCAFT00000027794	KIF23	kinesin family member 23 [Source:HGNC Symbol;Acc:HGNC:6392]
30	33598728	33638032	217	39305
30	34113699	34260102	953	146404
30	34260239	34544488	1761	284250	ENSCAFT00000038417,ENSCAFT00000027926,ENSCAFT00000041039,ENSCAFT00000042298,ENSCAFT00000027928	UACA,UACA,N/A,N/A,LARP6	uveal autoantigen with coiled-coil domains and ankyrin repeats [Source:HGNC Symbol;Acc:HGNC:15947],uveal autoantigen with coiled-coil domains and ankyrin repeats [Source:HGNC Symbol;Acc:HGNC:15947],N/A,N/A,La ribonucleoprotein domain family, member 6 [Source:HGNC Symbol;Acc:HGNC:24012]
30	34617090	35301828	3780	684739	ENSCAFT00000027945,ENSCAFT00000049691,ENSCAFT00000034520,ENSCAFT00000046859,ENSCAFT00000027966	LRRC49,LRRC49,N/A,THSD4,THSD4	leucine rich repeat containing 49 [Source:HGNC Symbol;Acc:HGNC:25965],leucine rich repeat containing 49 [Source:HGNC Symbol;Acc:HGNC:25965],N/A,thrombospondin, type I, domain containing 4 [Source:HGNC Symbol;Acc:HGNC:25835],thrombospondin, type I, domain containing 4 [Source:HGNC Symbol;Acc:HGNC:25835]
30	35945787	35945787	1	1
30	36226213	36687405	2211	461193	ENSCAFT00000048784,ENSCAFT00000028194,ENSCAFT00000047649,ENSCAFT00000048526	NEO1,NEO1,HCN4,REC114	neogenin 1 [Source:HGNC Symbol;Acc:HGNC:7754],neogenin 1 [Source:HGNC Symbol;Acc:HGNC:7754],hyperpolarization activated cyclic nucleotide gated potassium channel 4 [Source:HGNC Symbol;Acc:HGNC:16882],REC114 meiotic recombination protein [Source:HGNC Symbol;Acc:HGNC:25065]
30	36810733	36988848	866	178116	ENSCAFT00000048526,ENSCAFT00000028238,ENSCAFT00000028254,ENSCAFT00000028271	REC114,REC114,NPTN,CD276	REC114 meiotic recombination protein [Source:HGNC Symbol;Acc:HGNC:25065],REC114 meiotic recombination protein [Source:HGNC Symbol;Acc:HGNC:25065],neuroplastin [Source:HGNC Symbol;Acc:HGNC:17867],CD276 molecule [Source:HGNC Symbol;Acc:HGNC:19137]
30	38795689	38880132	286	84444	ENSCAFT00000028701	HMG20A	high mobility group 20A [Source:HGNC Symbol;Acc:HGNC:5001]
31	2153481	2467424	1255	313944	ENSCAFT00000012473,ENSCAFT00000040928,ENSCAFT00000012482	CADM2,N/A,N/A	cell adhesion molecule 2 [Source:HGNC Symbol;Acc:HGNC:29849],N/A,N/A
31	2468925	2643718	687	174794
31	2643993	2898058	1006	254066
31	3561225	3752368	889	191144	ENSCAFT00000045971	N/A	N/A
31	4185240	4185647	4	408
31	4425296	4506602	694	81307
31	4528986	4532336	32	3351
31	4990779	5173272	837	182494
31	5723477	5939775	798	216299	ENSCAFT00000012537	GBE1	glucan (1,4-alpha-), branching enzyme 1 [Source:HGNC Symbol;Acc:HGNC:4180]
31	6051605	6388958	1162	337354
31	6390902	6540036	692	149135
31	6561006	6838525	1376	277520	ENSCAFT00000034526	N/A	N/A
31	7073252	7231622	900	158371
31	7231664	7570226	1650	338563	ENSCAFT00000033775,ENSCAFT00000012555	N/A,ATP5A1	N/A,ATP synthase, H+ transporting, mitochondrial F1 complex, alpha subunit 1, cardiac muscle [Source:HGNC Symbol;Acc:HGNC:823]
31	7570382	7570382	1	1
31	7871073	8092281	1015	221209	ENSCAFT00000012668	ROBO1	roundabout, axon guidance receptor, homolog 1 (Drosophila) [Source:HGNC Symbol;Acc:HGNC:10249]
31	8170148	8618483	1826	448336	ENSCAFT00000012668,ENSCAFT00000033939	ROBO1,N/A	roundabout, axon guidance receptor, homolog 1 (Drosophila) [Source:HGNC Symbol;Acc:HGNC:10249],N/A
31	8619321	8975983	1766	356663
31	8976051	9114016	605	137966
31	10495910	10631805	619	135896	ENSCAFT00000012752,ENSCAFT00000012758	N/A,N/A	N/A,N/A
31	10631821	10637734	44	5914
31	10809731	10861706	194	51976
31	11103266	11103266	1	1
31	11422209	11422217	2	9
31	12799959	12819678	128	19720
31	12820052	12847689	146	27638	ENSCAFT00000013115,ENSCAFT00000043318	N/A,N/A	N/A,N/A
31	13155990	13200255	89	44266
31	14257132	14529922	1809	272791	ENSCAFT00000013200	GOT2	glutamic-oxaloacetic transaminase 2, mitochondrial [Source:HGNC Symbol;Acc:HGNC:4433]
31	14530229	15340969	3811	810741	ENSCAFT00000013209,ENSCAFT00000013270,ENSCAFT00000034720,ENSCAFT00000013286,ENSCAFT00000033809	CHODL,TMPRSS15,RNU6-1061P,RNU6-920P,N/A,RNU6-1216P	chondrolectin [Source:HGNC Symbol;Acc:HGNC:17807],transmembrane protease, serine 15 [Source:HGNC Symbol;Acc:HGNC:9490],RNA, U6 small nuclear 1061, pseudogene [Source:HGNC Symbol;Acc:HGNC:48024],RNA, U6 small nuclear 920, pseudogene [Source:HGNC Symbol;Acc:HGNC:47883],N/A,RNA, U6 small nuclear 1216, pseudogene [Source:HGNC Symbol;Acc:HGNC:48179]
31	15502165	15540921	280	38757
31	18146487	18146497	3	11
31	18423274	18423813	3	540
31	18675989	18676042	5	54
32	1876071	2135964	1920	259894	ENSCAFT00000038842	CXCL13	chemokine (C-X-C motif) ligand 13 [Source:HGNC Symbol;Acc:HGNC:10639]
32	2406600	2452353	267	45754	ENSCAFT00000013848	MRPL1	mitochondrial ribosomal protein L1 [Source:HGNC Symbol;Acc:HGNC:14275]
32	3217844	3217844	1	1
32	3824578	3869283	269	44706
32	4117268	4351146	1047	233879	ENSCAFT00000014086,ENSCAFT00000043492	ANTXR2,RNU6-151P,RNU6-670P,RNU6-61P	anthrax toxin receptor 2 [Source:HGNC Symbol;Acc:HGNC:21732],RNA, U6 small nuclear 151, pseudogene [Source:HGNC Symbol;Acc:HGNC:47114],RNA, U6 small nuclear 670, pseudogene [Source:HGNC Symbol;Acc:HGNC:47633],RNA, U6 small nuclear 61, pseudogene [Source:HGNC Symbol;Acc:HGNC:42551]
32	5243909	5243913	4	5
32	5447194	5707564	1356	260371	ENSCAFT00000014169,ENSCAFT00000014176,ENSCAFT00000034972,ENSCAFT00000032766	RASGEF1B,MRPS16,N/A,RNU4-30P	RasGEF domain family, member 1B [Source:HGNC Symbol;Acc:HGNC:24881],mitochondrial ribosomal protein S16 [Source:HGNC Symbol;Acc:HGNC:14048],N/A,RNA, U4 small nuclear 30, pseudogene [Source:HGNC Symbol;Acc:HGNC:46966]
32	6149500	6149684	4	185
32	6969895	6970243	15	349	ENSCAFT00000014418	COPS4	COP9 signalosome subunit 4 [Source:HGNC Symbol;Acc:HGNC:16702]
32	7042779	7045957	20	3179	ENSCAFT00000046700	PLAC8	placenta-specific 8 [Source:HGNC Symbol;Acc:HGNC:19254]
32	7333008	7345617	86	12610
32	8131294	8188463	267	57170
32	9933741	10366151	2014	432411	ENSCAFT00000049947,ENSCAFT00000014967,ENSCAFT00000014995,ENSCAFT00000015025	CCNJL,CCNJL,PTPN13,SLC10A6	cyclin J-like [Source:HGNC Symbol;Acc:HGNC:25876],cyclin J-like [Source:HGNC Symbol;Acc:HGNC:25876],protein tyrosine phosphatase, non-receptor type 13 (APO-1/CD95 (Fas)-associated phosphatase) [Source:HGNC Symbol;Acc:HGNC:9646],solute carrier family 10 (sodium/bile acid cotransporter), member 6 [Source:HGNC Symbol;Acc:HGNC:30603]
32	10366204	10719577	1633	353374	ENSCAFT00000047465,ENSCAFT00000040485,ENSCAFT00000015063,ENSCAFT00000015060,ENSCAFT00000015084	C4ORF36,N/A,AFF1,AFF1,KLHL8	chromosome 4 open reading frame 36 [Source:HGNC Symbol;Acc:HGNC:28386],N/A,AF4/FMR2 family, member 1 [Source:HGNC Symbol;Acc:HGNC:7135],AF4/FMR2 family, member 1 [Source:HGNC Symbol;Acc:HGNC:7135],kelch-like family member 8 [Source:HGNC Symbol;Acc:HGNC:18644]
32	11862853	11877895	36	15043	ENSCAFT00000049085,ENSCAFT00000015540	N/A,HERC3	N/A,HECT and RLD domain containing E3 ubiquitin protein ligase 3 [Source:HGNC Symbol;Acc:HGNC:4876]
32	12377113	12379060	33	1948
32	12631800	12631800	1	1
32	13522349	13532027	64	9679	ENSCAFT00000015823	CCSER1	coiled-coil serine-rich protein 1 [Source:HGNC Symbol;Acc:HGNC:29349]
32	13777150	13882644	476	105495	ENSCAFT00000015823	CCSER1	coiled-coil serine-rich protein 1 [Source:HGNC Symbol;Acc:HGNC:29349]
32	13882979	13882980	2	2	ENSCAFT00000015823	CCSER1	coiled-coil serine-rich protein 1 [Source:HGNC Symbol;Acc:HGNC:29349]
32	14415875	14415957	9	83
32	15056363	15073944	179	17582
32	15784942	15794407	15	9466
32	24191986	24192033	4	48
32	25394918	25395085	3	168
32	26572446	26572451	4	6	ENSCAFT00000017366	GSTCD	glutathione S-transferase, C-terminal domain containing [Source:HGNC Symbol;Acc:HGNC:25806]
32	26995805	27156434	647	160630	ENSCAFT00000017509,ENSCAFT00000017529,ENSCAFT00000044467	TBCK,AIMP1,N/A	TBC1 domain containing kinase [Source:HGNC Symbol;Acc:HGNC:28261],aminoacyl tRNA synthetase complex-interacting multifunctional protein 1 [Source:HGNC Symbol;Acc:HGNC:10648],N/A
32	27766085	27767503	17	1419
32	30411001	30422378	28	11378
32	33186440	33199412	93	12973
32	33739108	33739263	9	156
32	34365095	34365108	2	14	ENSCAFT00000019470	NDST4	N-deacetylase/N-sulfotransferase (heparan glucosaminyl) 4 [Source:HGNC Symbol;Acc:HGNC:20779]
32	35250185	35250312	7	128
32	36084417	36084776	3	360
32	36085379	36196743	392	111365
32	37140549	37141459	7	911
33	2782241	2782269	5	29
34	5459497	5473832	91	14336
34	9918159	9928104	29	9946
34	25014333	25223521	972	209189	ENSCAFT00000022472,ENSCAFT00000022502,ENSCAFT00000022508	ATP13A4,MFSD1,N/A	ATPase type 13A4 [Source:HGNC Symbol;Acc:HGNC:25422],major facilitator superfamily domain containing 1 [Source:HGNC Symbol;Acc:HGNC:25874],N/A
34	25242684	25441788	1163	199105	ENSCAFT00000033586,ENSCAFT00000047003,ENSCAFT00000022510	N/A,IQCJ,IQCJ	N/A,IQ motif containing J [Source:HGNC Symbol;Acc:HGNC:32406],IQ motif containing J [Source:HGNC Symbol;Acc:HGNC:32406]
34	25444646	25444646	1	1	ENSCAFT00000047003,ENSCAFT00000022510	IQCJ,IQCJ	IQ motif containing J [Source:HGNC Symbol;Acc:HGNC:32406],IQ motif containing J [Source:HGNC Symbol;Acc:HGNC:32406]
34	25449206	25600833	829	151628	ENSCAFT00000047003,ENSCAFT00000022510	IQCJ,IQCJ	IQ motif containing J [Source:HGNC Symbol;Acc:HGNC:32406],IQ motif containing J [Source:HGNC Symbol;Acc:HGNC:32406]
34	25600855	25801292	871	200438	ENSCAFT00000022510	IQCJ	IQ motif containing J [Source:HGNC Symbol;Acc:HGNC:32406]
34	25802473	25802473	1	1
34	26354856	26411143	165	56288	ENSCAFT00000047620,ENSCAFT00000022596	IFT80,IFT80	intraflagellar transport 80 [Source:HGNC Symbol;Acc:HGNC:29262],intraflagellar transport 80 [Source:HGNC Symbol;Acc:HGNC:29262]
34	26413030	26664211	572	251182	ENSCAFT00000047620,ENSCAFT00000022596,ENSCAFT00000022729,ENSCAFT00000032748,ENSCAFT00000039915,ENSCAFT00000045752,ENSCAFT00000047723,ENSCAFT00000006953,ENSCAFT00000042085	IFT80,IFT80,SMC4,MIR15B,MIR16-2,TRIM59,RP11-432B6.3,KPNA4,KPNA4,SCARNA7	intraflagellar transport 80 [Source:HGNC Symbol;Acc:HGNC:29262],intraflagellar transport 80 [Source:HGNC Symbol;Acc:HGNC:29262],structural maintenance of chromosomes 4 [Source:HGNC Symbol;Acc:HGNC:14013],microRNA 15b [Source:HGNC Symbol;Acc:HGNC:31544],microRNA 16-2 [Source:HGNC Symbol;Acc:HGNC:31546],tripartite motif containing 59 [Source:HGNC Symbol;Acc:HGNC:30834],Uncharacterized protein [Sour…
34	27279002	27279416	8	415
34	28020930	28021004	3	75
34	28243046	28243149	5	104
34	29014670	29014670	1	1
34	29014725	29014725	1	1
34	29185611	29321856	723	136246	ENSCAFT00000034572	RNU1-18P	RNA, U1 small nuclear 18, pseudogene [Source:HGNC Symbol;Acc:HGNC:41944]
35	898500	898636	12	137	ENSCAFT00000014607	EXOC2	exocyst complex component 2 [Source:HGNC Symbol;Acc:HGNC:24968]
35	1870717	2062375	794	191659	ENSCAFT00000014620,ENSCAFT00000014622,ENSCAFT00000014626	ATP5H,N/A,GPX8	ATP synthase, H+ transporting, mitochondrial Fo complex, subunit d [Source:HGNC Symbol;Acc:HGNC:845],N/A,glutathione peroxidase 8 (putative) [Source:HGNC Symbol;Acc:HGNC:33100]
35	2397447	2764463	862	367017	ENSCAFT00000014648	GMDS	GDP-mannose 4,6-dehydratase [Source:HGNC Symbol;Acc:HGNC:4369]
35	3341286	3341286	1	1
35	3544962	3564816	83	19855	ENSCAFT00000014877	SLC22A23	solute carrier family 22, member 23 [Source:HGNC Symbol;Acc:HGNC:21106]
35	3565008	3567518	4	2511	ENSCAFT00000014877	SLC22A23	solute carrier family 22, member 23 [Source:HGNC Symbol;Acc:HGNC:21106]
35	3801667	3801761	10	95
35	4537056	4674250	653	137195
35	5147684	5281085	985	133402	ENSCAFT00000042288,ENSCAFT00000043532,ENSCAFT00000015022	RNU6-1226P,N/A,N/A	RNA, U6 small nuclear 1226, pseudogene [Source:HGNC Symbol;Acc:HGNC:48189],N/A,N/A
35	8331224	8331245	5	22
35	9898643	9898666	2	24
35	11468230	11605864	527	137635	ENSCAFT00000015544	HIVEP1	human immunodeficiency virus type I enhancer binding protein 1 [Source:HGNC Symbol;Acc:HGNC:4920]
36	4035268	4327983	848	292716	ENSCAFT00000032757,ENSCAFT00000014836,ENSCAFT00000014831	RNU6-1042P,CCDC148,CCDC148	RNA, U6 small nuclear 1042, pseudogene [Source:HGNC Symbol;Acc:HGNC:48005],coiled-coil domain containing 148 [Source:HGNC Symbol;Acc:HGNC:25191],coiled-coil domain containing 148 [Source:HGNC Symbol;Acc:HGNC:25191]
36	4795013	4835179	134	40167
36	8019801	8127979	469	108179	ENSCAFT00000016709	N/A	N/A
36	8128077	8265491	472	137415	ENSCAFT00000016711	N/A	N/A
36	8464289	8547645	378	83357
36	9115860	9265671	883	149812
36	9424322	9589434	691	165113
37	1966853	2024717	252	57865
37	2312950	2634822	1605	321873	ENSCAFT00000016074	TMEFF2	transmembrane protein with EGF-like and two follistatin-like domains 2 [Source:HGNC Symbol;Acc:HGNC:11867]
37	2684839	2854541	709	169703	ENSCAFT00000016084	N/A	N/A
37	2854637	3095369	1073	240733
37	3095436	3415983	1331	320548	ENSCAFT00000043835	PCGEM1	Prostate-specific transcript 1 [Source:RFAM;Acc:RF01981]
37	3416248	3796209	1640	379962	ENSCAFT00000041264	RNU6-334P	RNA, U6 small nuclear 334, pseudogene [Source:HGNC Symbol;Acc:HGNC:47297]
37	3796382	4252735	2205	456354
37	4962083	4975302	63	13220
37	5233782	5272218	187	38437
37	5272391	5709194	2070	436804	ENSCAFT00000045244,ENSCAFT00000016114,ENSCAFT00000045656,ENSCAFT00000016761,ENSCAFT00000045430	N/A,SLC39A10,DNAH7,DNAH7,DNAH7	N/A,solute carrier family 39 (zinc transporter), member 10 [Source:HGNC Symbol;Acc:HGNC:20861],dynein, axonemal, heavy chain 7 [Source:HGNC Symbol;Acc:HGNC:18661],dynein, axonemal, heavy chain 7 [Source:HGNC Symbol;Acc:HGNC:18661],dynein, axonemal, heavy chain 7 [Source:HGNC Symbol;Acc:HGNC:18661]
37	5971337	6028453	169	57117	ENSCAFT00000016982,ENSCAFT00000045680	HECW2,HECW2	HECT, C2 and WW domain containing E3 ubiquitin protein ligase 2 [Source:HGNC Symbol;Acc:HGNC:29853],HECT, C2 and WW domain containing E3 ubiquitin protein ligase 2 [Source:HGNC Symbol;Acc:HGNC:29853]
37	17599396	18099401	1724	500006	ENSCAFT00000021799,ENSCAFT00000021797,ENSCAFT00000021888,ENSCAFT00000021863,ENSCAFT00000042747,ENSCAFT00000021931,ENSCAFT00000021960,ENSCAFT00000021992,ENSCAFT00000042715	MAP2,MAP2,UNC80,UNC80,UNC80,RPE,RPEL1,KANSL1L,ACADL,RNU6-436P	microtubule-associated protein 2 [Source:HGNC Symbol;Acc:HGNC:6839],microtubule-associated protein 2 [Source:HGNC Symbol;Acc:HGNC:6839],unc-80 homolog (C. elegans) [Source:HGNC Symbol;Acc:HGNC:26582],unc-80 homolog (C. elegans) [Source:HGNC Symbol;Acc:HGNC:26582],unc-80 homolog (C. elegans) [Source:HGNC Symbol;Acc:HGNC:26582],ribulose-5-phosphate-3-epimerase [Source:HGNC Symbol;Acc:HGNC:10293],ri…
37	18101576	18749732	2697	648157	ENSCAFT00000000182,ENSCAFT00000022017,ENSCAFT00000022271,ENSCAFT00000022222,ENSCAFT00000000519,ENSCAFT00000022396	MYL1,MYL1,LANCL1,CPS1,N/A,N/A	myosin, light chain 1, alkali; skeletal, fast [Source:HGNC Symbol;Acc:HGNC:7582],myosin, light chain 1, alkali; skeletal, fast [Source:HGNC Symbol;Acc:HGNC:7582],LanC lantibiotic synthetase component C-like 1 (bacterial) [Source:HGNC Symbol;Acc:HGNC:6508],carbamoyl-phosphate synthase 1, mitochondrial [Source:HGNC Symbol;Acc:HGNC:2323],N/A,N/A
37	18876798	19577108	3754	700311	ENSCAFT00000022535	ERBB4	erb-b2 receptor tyrosine kinase 4 [Source:HGNC Symbol;Acc:HGNC:3432]
37	19708344	19975640	1423	267297	ENSCAFT00000022535	ERBB4	erb-b2 receptor tyrosine kinase 4 [Source:HGNC Symbol;Acc:HGNC:3432]
37	19975734	20181110	867	205377
37	20392771	20872402	1970	479632	ENSCAFT00000022613,ENSCAFT00000049018,ENSCAFT00000046650,ENSCAFT00000022651	IKZF2,N/A,SPAG16,SPAG16	IKAROS family zinc finger 2 (Helios) [Source:HGNC Symbol;Acc:HGNC:13177],N/A,sperm associated antigen 16 [Source:HGNC Symbol;Acc:HGNC:23225],sperm associated antigen 16 [Source:HGNC Symbol;Acc:HGNC:23225]
37	20872958	21413628	2841	540671	ENSCAFT00000046650,ENSCAFT00000022651,ENSCAFT00000022656	SPAG16,SPAG16,SPAG16	sperm associated antigen 16 [Source:HGNC Symbol;Acc:HGNC:23225],sperm associated antigen 16 [Source:HGNC Symbol;Acc:HGNC:23225],sperm associated antigen 16 [Source:HGNC Symbol;Acc:HGNC:23225]
37	21413672	21800989	2045	387318	ENSCAFT00000050036,ENSCAFT00000044069,ENSCAFT00000048914	N/A,N/A,VWC2L	N/A,N/A,von Willebrand factor C domain containing protein 2-like [Source:HGNC Symbol;Acc:HGNC:37203]
37	21906190	22365977	2334	459788	ENSCAFT00000022670,ENSCAFT00000022695	BARD1,ABCA12	BRCA1 associated RING domain 1 [Source:HGNC Symbol;Acc:HGNC:952],ATP-binding cassette, sub-family A (ABC1), member 12 [Source:HGNC Symbol;Acc:HGNC:14637]
37	22366088	22614569	1472	248482	ENSCAFT00000022733,ENSCAFT00000043476,ENSCAFT00000022799	ATIC,FN1,FN1	5-aminoimidazole-4-carboxamide ribonucleotide formyltransferase/IMP cyclohydrolase [Source:HGNC Symbol;Acc:HGNC:794],fibronectin 1 [Source:HGNC Symbol;Acc:HGNC:3778],fibronectin 1 [Source:HGNC Symbol;Acc:HGNC:3778]
37	22617260	22617260	1	1
37	22802417	22844521	274	42105
37	23204629	23206065	12	1437
37	23247335	23490150	1360	242816	ENSCAFT00000022889,ENSCAFT00000022962	MARCH4,SMARCAL1	membrane-associated ring finger (C3HC4) 4, E3 ubiquitin protein ligase [Source:HGNC Symbol;Acc:HGNC:29269],SWI/SNF related, matrix associated, actin dependent regulator of chromatin, subfamily a-like 1 [Source:HGNC Symbol;Acc:HGNC:11102]
37	23490397	23671067	1001	180671	ENSCAFT00000023016,ENSCAFT00000022995	IGFBP2,IGFBP5	insulin-like growth factor binding protein 2, 36kDa [Source:HGNC Symbol;Acc:HGNC:5471],insulin-like growth factor binding protein 5 [Source:HGNC Symbol;Acc:HGNC:5474]
37	23950549	23950578	3	30
37	24550499	24550517	5	19
37	25360587	25716495	765	355909	ENSCAFT00000023712,ENSCAFT00000007921,ENSCAFT00000023757,ENSCAFT00000023760,ENSCAFT00000048324,ENSCAFT00000023775,ENSCAFT00000023780,ENSCAFT00000047403,ENSCAFT00000023793,ENSCAFT00000032553,ENSCAFT00000023817,ENSCAFT00000043896	CYP27A1,PRKAG3,PRKAG3,RAMP2,WNT6,WNT10A,CDK5R2,CRYBA2,CRYBA2,MIR375,CCDC108,NHEJ1	cytochrome P450, family 27, subfamily A, polypeptide 1 [Source:HGNC Symbol;Acc:HGNC:2605],protein kinase, AMP-activated, gamma 3 non-catalytic subunit [Source:HGNC Symbol;Acc:HGNC:9387],protein kinase, AMP-activated, gamma 3 non-catalytic subunit [Source:HGNC Symbol;Acc:HGNC:9387],receptor (G protein-coupled) activity modifying protein 2 [Source:HGNC Symbol;Acc:HGNC:9844],wingless-type MMTV integ…
37	27404630	27453836	222	49207
37	30068202	30124540	222	56339	ENSCAFT00000025761	ERICH1	glutamate-rich 1 [Source:HGNC Symbol;Acc:HGNC:27234]
38	658112	659288	4	1177
38	957568	1076925	467	119358	ENSCAFT00000015335,ENSCAFT00000015347,ENSCAFT00000015363	PPP1R15B,PIK3C2B,MDM4	protein phosphatase 1, regulatory subunit 15B [Source:HGNC Symbol;Acc:HGNC:14951],phosphatidylinositol-4-phosphate 3-kinase, catalytic subunit type 2 beta [Source:HGNC Symbol;Acc:HGNC:8972],MDM4, p53 regulator [Source:HGNC Symbol;Acc:HGNC:6974]
38	1079759	1101377	71	21619	ENSCAFT00000015363	MDM4	MDM4, p53 regulator [Source:HGNC Symbol;Acc:HGNC:6974]
38	1653820	1654654	4	835
38	2032091	2120615	300	88525	ENSCAFT00000016099,ENSCAFT00000016113,ENSCAFT00000016118	MFSD4,ELK4,SLC45A3	major facilitator superfamily domain containing 4 [Source:HGNC Symbol;Acc:HGNC:25433],ELK4, ETS-domain protein (SRF accessory protein 1) [Source:HGNC Symbol;Acc:HGNC:3326],solute carrier family 45, member 3 [Source:HGNC Symbol;Acc:HGNC:8642]
38	3431450	3960045	2273	528596	ENSCAFT00000033640,ENSCAFT00000016671,ENSCAFT00000040406	N/A,N/A,Y_RNA,Y_RNA,Y_RNA,Y_RNA,Y_RNA,Y_RNA,Y_RNA,Y_RNA,Y_RNA,Y_RNA,Y_RNA,Y_RNA,Y_RNA,Y_RNA,Y_RNA,Y_RNA,Y_RNA,Y_RNA,Y_RNA,Y_RNA,Y_RNA,Y_RNA,Y_RNA,Y_RNA,Y_RNA,Y_RNA,Y_RNA,Y_RNA,Y_RNA,Y_RNA,Y_RNA,Y_RNA,Y_RNA,RNY3P10,Y_RNA,Y_RNA,Y_RNA,Y_RNA,Y_RNA,Y_RNA	N/A,N/A,Y RNA [Source:RFAM;Acc:RF00019],Y RNA [Source:RFAM;Acc:RF00019],Y RNA [Source:RFAM;Acc:RF00019],Y RNA [Source:RFAM;Acc:RF00019],Y RNA [Source:RFAM;Acc:RF00019],Y RNA [Source:RFAM;Acc:RF00019],Y RNA [Source:RFAM;Acc:RF00019],Y RNA [Source:RFAM;Acc:RF00019],Y RNA [Source:RFAM;Acc:RF00019],Y RNA [Source:RFAM;Acc:RF00019],Y RNA [Source:RFAM;Acc:RF00019],Y RNA [Source:RFAM;Acc:RF00019],Y RNA […
38	4101732	4300836	1128	199105
38	5384528	5384528	1	1
38	5612019	5612120	5	102
38	5900518	6003579	412	103062	ENSCAFT00000016748,ENSCAFT00000016757,ENSCAFT00000016789	CDC73,GLRX2,TROVE2	cell division cycle 73 [Source:HGNC Symbol;Acc:HGNC:16783],glutaredoxin 2 [Source:HGNC Symbol;Acc:HGNC:16065],TROVE domain family, member 2 [Source:HGNC Symbol;Acc:HGNC:11313]
38	6917282	7078756	979	161475
38	7080137	7329509	1361	249373
38	7628054	7822423	1214	194370
38	7946456	8896157	5716	949702	ENSCAFT00000016924,ENSCAFT00000040474,ENSCAFT00000041474	BRINP3,RNU6-663P,N/A	bone morphogenetic protein/retinoic acid inducible neural-specific 3 [Source:HGNC Symbol;Acc:HGNC:22393],RNA, U6 small nuclear 663, pseudogene [Source:HGNC Symbol;Acc:HGNC:47626],N/A
38	9067921	9299551	1805	231631	ENSCAFT00000042039	RNU6-512P	RNA, U6 small nuclear 512, pseudogene [Source:HGNC Symbol;Acc:HGNC:47475]
38	9535189	10082430	2863	547242	ENSCAFT00000050209,ENSCAFT00000013152,ENSCAFT00000048330	TSNAX-DISC1,TSNAX,N/A,N/A	TSNAX-DISC1 readthrough (NMD candidate) [Source:HGNC Symbol;Acc:HGNC:49177],translin-associated factor X [Source:HGNC Symbol;Acc:HGNC:12380],N/A,N/A
38	10184789	10460659	1738	275871
38	10740637	11034917	1652	294281	ENSCAFT00000017052	KCTD3	potassium channel tetramerization domain containing 3 [Source:HGNC Symbol;Acc:HGNC:21305]
38	11175700	11955298	4055	779599	ENSCAFT00000017072,ENSCAFT00000046515,ENSCAFT00000017132	USH2A,ESRRG,ESRRG	Usher syndrome 2A (autosomal recessive, mild) [Source:HGNC Symbol;Acc:HGNC:12601],estrogen-related receptor gamma [Source:HGNC Symbol;Acc:HGNC:3474],estrogen-related receptor gamma [Source:HGNC Symbol;Acc:HGNC:3474]
38	11955363	12576631	3245	621269	ENSCAFT00000046515,ENSCAFT00000017132,ENSCAFT00000040036	ESRRG,ESRRG,RNU6-922P	estrogen-related receptor gamma [Source:HGNC Symbol;Acc:HGNC:3474],estrogen-related receptor gamma [Source:HGNC Symbol;Acc:HGNC:3474],RNA, U6 small nuclear 922, pseudogene [Source:HGNC Symbol;Acc:HGNC:47885]
38	12576730	13018000	2246	441271	ENSCAFT00000017151,ENSCAFT00000044620,ENSCAFT00000017154,ENSCAFT00000017171	GPATCH2,N/A,GPATCH2,SPATA17	G patch domain containing 2 [Source:HGNC Symbol;Acc:HGNC:25499],N/A,G patch domain containing 2 [Source:HGNC Symbol;Acc:HGNC:25499],spermatogenesis associated 17 [Source:HGNC Symbol;Acc:HGNC:25184]
38	13468508	13563212	431	94705	ENSCAFT00000017213,ENSCAFT00000017210	TGFB2,TGFB2	transforming growth factor, beta 2 [Source:HGNC Symbol;Acc:HGNC:11768],transforming growth factor, beta 2 [Source:HGNC Symbol;Acc:HGNC:11768]
38	13563235	13563235	1	1
38	14644708	14771020	682	126313	ENSCAFT00000017240,ENSCAFT00000017310	SLC30A10,EPRS	solute carrier family 30, member 10 [Source:HGNC Symbol;Acc:HGNC:25355],glutamyl-prolyl-tRNA synthetase [Source:HGNC Symbol;Acc:HGNC:3418]
38	14929414	14929414	1	1
38	15325913	15441699	723	115787	ENSCAFT00000017983,ENSCAFT00000043806,ENSCAFT00000047625,ENSCAFT00000018005,ENSCAFT00000018010	MARK1,MARK1,C1ORF115,N/A,MARC2	MAP/microtubule affinity-regulating kinase 1 [Source:HGNC Symbol;Acc:HGNC:6896],MAP/microtubule affinity-regulating kinase 1 [Source:HGNC Symbol;Acc:HGNC:6896],chromosome 1 open reading frame 115 [Source:HGNC Symbol;Acc:HGNC:25873],N/A,mitochondrial amidoxime reducing component 2 [Source:HGNC Symbol;Acc:HGNC:26064]
38	16180140	16193240	37	13101
38	16562101	16680029	676	117929
